# Supplementary material for: Proteomic and Bioinformatic Studies for the Characterization of Response to Pemetrexed in Platinum Drug Resistant Ovarian Cancer
Source: Front Pharmacol. 2018 May 8;9:454. doi: 10.3389/fphar.2018.00454 (PMC5952181; doi:10.3389/fphar.2018.00454)
Supplement: Table S2 — Clinical history and histological analysis information about the 52 samples of the collection. [file Table_2.XLSX]

## Sheet: Samples
																				First_Line_Chemotherapy				ca125						Second_Line_Chemotherapy
MS proteomics	Sample	histological analysis (% of cancer tissue)	ID patient	Time_of_collection with respect to treatments	Collection_Date	Diagnosis	Primary_vs._Relapse	Age	Ascites	Peritoneal_Carcinomatosis	Residual_Tumor	figo	figoabc	pT	pN	pM	Grading	Histology	neoadChemo	used drugs	Start_1	End_1	Cycles_1	before surgery	before chemotherapy	After 3 cycles	At the end of chemotherapy	response to I line	Sensybility to platinum drug (first)	used drug	Start_2	End_2	Cycles_2	Sensybility to platinum drug (second)	Alimta_Therapy	ca125_before_Alimta	Date_of_Measurement	Start	End	Cycles	Response PMX (Alimta)	Relapse_after_Alimta
---	1	no neoplastic tissue	4	before second line treatment	02.09.2004	recurrence of ovarian cancer	Relapse	60	without ascites	yes	macroscopically without tumor	St.3	c	3c	N1	M0	II	serous	no	Taxol/Carboplatin	27.09.2000	31.01.2001	15	92	52			cCR	responder	Topotecan	20.09.2004	10.03.2005	8	non-responder	yes	88	01.08.2005	16.08.2005	20.12.2005	7	Progressive Disease (17.01.2006)	30.11.2006
---	2	0.8	4	before PMX treatment	21.07.2005	recurrence of ovarian cancer	Relapse	60	without ascites	no	macroscopically without tumor	St.3	c	3c	N1	M0	II	serous	no	Taxol/Carboplatin	27.09.2000	31.01.2001	15		52			cCR	responder	Topotecan	20.09.2004	10.03.2005	8	non-responder	yes	88	01.08.2005	16.08.2005	20.12.2005	7	Progressive Disease (17.01.2006)	30.11.2006
---	3	0.85	4	before PMX treatment	21.07.2005	recurrence of ovarian cancer	Relapse	60	without ascites	no	macroscopically without tumor	St.3	c	3c	N1	M0	II	serous	no	Taxol/Carboplatin	27.09.2000	31.01.2001	15		52			cCR	responder	Topotecan	20.09.2004	10.03.2005	8	non-responder	yes	88	01.08.2005	16.08.2005	20.12.2005	7	Progressive Disease (17.01.2006)	30.11.2006
---	4	0.7	4	after PMX treatment	30.11.2006	recurrence of ovarian cancer	Relapse	60	without ascites	yes	macroscopically without tumor	St.3	c	3c	N1	M0	II	serous	no	Taxol/Carboplatin	27.09.2000	31.01.2001	15		52			cCR	responder	Topotecan	20.09.2004	10.03.2005	8	non-responder	yes	88	01.08.2005	16.08.2005	20.12.2005	7	Progressive Disease (17.01.2006)	30.11.2006
---	5	no neoplastic tissue	4	after PMX treatment	30.11.2006	recurrence of ovarian cancer	Relapse	60	without ascites	yes	macroscopically without tumor	St.3	c	3c	N1	M0	II	serous	no	Taxol/Carboplatin	27.09.2000	31.01.2001	15		52			cCR	responder	Topotecan	20.09.2004	10.03.2005	8	non-responder	yes	88	01.08.2005	16.08.2005	20.12.2005	7	Progressive Disease (17.01.2006)	30.11.2006
---	6	no neoplastic tissue	182	after PMX treatment	23.08.2007	recurrence of ovarian cancer	Relapse	65	<500ml	yes	< 0,5cm	St.3	b	3b	N1	MX	III	serous	no	combination containing platinum drug	08.07.2002	10.12.2002	6	253	229	39	22		responder	combination containing platinum drug	11.04.2006	31.08.2006	6	responder	yes	missing data	missing data	missing data	02.08.2006	6	Complete Response	23.08.2007
---	7	0.7	182	after PMX treatment	23.08.2007	recurrence of ovarian cancer	Relapse	65	<500ml	yes	< 0,5cm	St.3	b	3b	N1	MX	III	serous	no	combination containing platinum drug	08.07.2002	10.12.2002	6	253	229	39	22		responder	combination containing platinum drug	11.04.2006	31.08.2006	6	responder	yes	missing data	missing data	missing data	02.08.2006	6	Complete Response	23.08.2007
---	8	no neoplastic tissue	182	after PMX treatment	23.08.2007	recurrence of ovarian cancer	Relapse	65	<500ml	yes	< 0,5cm	St.3	b	3b	N1	MX	III	serous	no	combination containing platinum drug	08.07.2002	10.12.2002	6	253	229	39	22		responder	combination containing platinum drug	11.04.2006	31.08.2006	6	responder	yes	missing data	missing data	missing data	02.08.2006	6	Complete Response	23.08.2007
---	9	0.1	326	before first line treatment	23.07.2003	Peritoneal cancer	Primary	59	without ascites	yes	< 2cm	St.3	c	3c	N1	M0	II	serous	no	Taxol/Carboplatin	10/03	02/04	40	52	148		8	cCR	responder	Paclitaxel mono	02/04	12/04	11	non-responder	yes	191	16.01.2006	24.01.2006	08.05.2006	6	Partial Response	10.05.2007
---	10	no neoplastic tissue	326	before first line treatment	23.07.2003	Peritoneal cancer	Primary	59	without ascites	yes	< 2cm	St.3	c	3c	N1	M0	II	serous	no	Taxol/Carboplatin	10/03	02/04	40	52	148		8	cCR	responder	Paclitaxel mono	02/04	12/04	11	non-responder	yes	191	16.01.2006	24.01.2006	08.05.2006	6	Partial Response	10.05.2007
---	11	0.4	326	after PMX treatment	10.05.2007	Peritoneal cancer	Relapse	59	without ascites	yes	> 2cm	St.3	c	3c	N1	M0	II	serous	no	Taxol/Carboplatin	10/03	02/04	40	154				cCR	responder	Paclitaxel mono	02/04	12/04	11	non-responder	yes	191	16.01.2006	24.01.2006	08.05.2006	6	Partial Response	10.05.2007
---	12	no neoplastic tissue	340	before PMX treatment	14.08.2003	Primary Ovarian Cancer	Primary	54	<500ml	yes	macroscopically without tumor	St.3	b	3b	N0	M0	II	serous	no	Taxol/Carboplatin	08/03	02/04	16	320	44		6		responder	combination containing platinum drug	24.01.06	07/06	6	responder	yes	missing data	missing data	01/2006	11.05.2006	6	Complete Response	11/07
---	13	no neoplastic tissue	366	before PMX treatment	12.11.2003	Primary Ovarian Cancer	Primary	38	without ascites	no	macroscopically without tumor	St.4		3c	N0	M1	III	serous	no	Taxol/Carboplatin	06/03	08/03	3		600		19		responder	combination containing platinum drug	08/03	12/03	3	responder	yes	missing data	missing data	08.09.2005	02.02.2006	8	Progressive Disease	missing data
---	14	0.2	366	before PMX treatment	17.08.2005	recurrence of ovarian cancer	Relapse	38	without ascites	yes	macroscopically without tumor	St.4		3c	N0	M1	III	serous	no	Taxol/Carboplatin	06/03	08/03	3		600		19		responder	combination containing platinum drug	08/03	12/03	3	responder	yes	missing data	missing data	08.09.2005	02.02.2006	8	Progressive Disease	missing data
---	15	0.2	366	before PMX treatment	17.08.2005	recurrence of ovarian cancer	Relapse	38	without ascites	yes	macroscopically without tumor	St.4		3c	N0	M1	III	serous	no	Taxol/Carboplatin	06/03	08/03	3		600		19		responder	combination containing platinum drug	08/03	12/03	3	responder	yes	missing data	missing data	08.09.2005	02.02.2006	8	Progressive Disease	missing data
---	16	0.4	396	before PMX treatment	03.02.2004	Primary Ovarian Cancer	Primary	35	>500ml	yes	macroscopically without tumor	St.3	c	3c	N1	MX	III	serous	no	Taxol/Carboplatin	12.02.2004	12.07.2004	6			477			responder	combination containing platinum drug	09.08.2005	10.01.2006	6	responder	yes	missing data	missing data	09.08.2005	13.12.2005	6	Progressive Disease	05/08
---	17	0.6	453	after PMX treatment	17.03.2006	recurrence of ovarian cancer	Relapse	44	<500ml	yes	< 0,5cm	St.3	c	3c	N1	MX	III	serous	no	Taxol/Carboplatin	26.07.04	11/05	16	1203					not-responder	other drug	19.07.05	14.12.05	8	Non-applicable	yes	99	14.06.2005	19.07.2005	14.12.2005	8	Stable Disease (14.12.2005)	24.01.2007
---	18	0.8	471	before second line treatment	07.09.2004	recurrence of ovarian cancer	Relapse	26	<500ml	yes	< 0,5cm	St.3	c	3c	N1	M0	II	serous	no	Taxol/Carboplatin	05/02	09/02	6				15		responder	Topotecan	09/04	01/05	6	responder	yes	104	21.09.2005	22.09.2005	03.11.2005	3	Progressive Disease	02.12.05
---	19	0.4	471	before PMX treatment	07.09.2004	recurrence of ovarian cancer	Relapse	26	<500ml	yes	< 0,5cm	St.3	c	3c	N1	M0	II	serous	no	Taxol/Carboplatin	05/02	09/02	6				15		responder	Topotecan	09/04	01/05	6	responder	yes	104	21.09.2005	22.09.2005	03.11.2005	3	Progressive Disease	02.12.05
---	20	0.7	471	before second line treatment	07.09.2004	recurrence of ovarian cancer	Relapse	26	<500ml	yes	< 0,5cm	St.3	c	3c	N1	M0	II	serous	no	Taxol/Carboplatin	05/02	09/02	6				15		responder	Topotecan	09/04	01/05	6	responder	yes	104	21.09.2005	22.09.2005	03.11.2005	3	Progressive Disease	02.12.05
---	21	no neoplastic tissue	471	after PMX treatment	02.12.2005	recurrence of ovarian cancer	Relapse	26	>500ml	yes	> 2cm	St.3	c	3c	N1	M0	II	serous	no	Taxol/Carboplatin	05/02	09/02	6	514					responder	Topotecan	09/04	01/05	6	responder	yes	104	21.09.2005	22.09.2005	03.11.2005	3	Progressive Disease	02.12.05
---	22	0.8	471	after PMX treatment	02.12.2005	recurrence of ovarian cancer	Relapse	26	>500ml	yes	> 2cm	St.3	c	3c	N1	M0	II	serous	no	Taxol/Carboplatin	05/02	09/02	6	514					responder	Topotecan	09/04	01/05	6	responder	yes	104	21.09.2005	22.09.2005	03.11.2005	3	Progressive Disease	02.12.05
---	23	no neoplastic tissue	480	before PMX treatment	05.10.2004	Primary Ovarian Cancer	Primary	74	<500ml	yes	macroscopically without tumor	St.3	c	3c	N1	M0	III	serous	no	Taxol/Carboplatin	11/04	05/05	16	466	152		24		not-responder	combination containing platinum drug	01.12.2005	27.03.2006	6	non-responder	yes	missing data	missing data	01.12.2005	27.03.2006	6	Progressive Disease	11/06
---	24	no neoplastic tissue	480	before PMX treatment	05.10.2004	recurrence of ovarian cancer	Relapse	74	without ascites	yes	< 0,5cm	St.3	c	3c	N1	M0	III	serous	no	Taxol/Carboplatin	11/04	05/05	16	121	92		22		not-responder	combination containing platinum drug	01.12.2005	27.03.2006	6	non-responder	yes	missing data	missing data	01.12.2005	27.03.2006	6	Progressive Disease	11/06
---	25	no neoplastic tissue	504	before PMX treatment	08.12.2004	Primary Ovarian Cancer	Primary	45	without ascites	no	macroscopically without tumor	St.3	c	3c	N0	M0	III	serous	no	Taxol/Carboplatin	05/04	11/04	16	12					responder	combination containing platinum drug	08/05	11/05	7	non-responder	yes	102	10.01.2006	10.01.2006	25.04.2006	6	Progressive Disease	05/06
---	26	0.8	504	after PMX treatment	28.01.2008	recurrence of ovarian cancer	Relapse	45	without ascites	yes	> 2cm	St.3	c	3c	N0	M0	III	serous	no	Taxol/Carboplatin	05/04	11/04	16	912					responder	combination containing platinum drug	08/05	11/05	7	non-responder	yes	102	10.01.2006	10.01.2006	25.04.2006	6	Progressive Disease	05/06
---	27	0.7	545	before first line treatment	25.05.2005	Fallopian tube cancer	Primary	55	<500ml	yes	macroscopically without tumor	St.3	c	3a	N1	MX	III	serous	yes	Taxol/Carboplatin	04/05	09/05	7	732.2		35			not-responder	Treosulfan mono			3	Non-applicable	yes	1869	09.12.2005	19.12.2005	20.02.2006	3	Progressive Disease	05/06
---	28	0.9	556	before second line treatment	16.06.2005	recurrence of ovarian cancer	Relapse	46	without ascites	yes	< 0,5cm	St.3	c	3c	N0	M0	II	serous	no	Taxol/Carboplatin	08/02	11/02	6	64	137		14		responder	combination containing platinum drug	07/05	09/05	4	non-responder	yes	missing data	missing data	07/2005	02.11.2005	6	Progressive Disease	05/06
---	29	0.9	556	before second line treatment	16.06.2005	recurrence of ovarian cancer	Relapse	46	without ascites	yes	< 0,5cm	St.3	c	3c	N0	M0	II	serous	no	Taxol/Carboplatin	08/02	11/02	6	64	137		14		responder	combination containing platinum drug	07/05	09/05	4	non-responder	yes	missing data	missing data	07/2005	02.11.2005	6	Progressive Disease	05/06
---	30	0.3	556	after PMX treatment	30.10.2006	recurrence of ovarian cancer	Relapse	46	>500ml	yes	> 2cm	St.3	c	3c	N0	M0	II	serous	no	Taxol/Carboplatin	08/02	11/02	6	359	137		14		responder	combination containing platinum drug	07/05	09/05	4	non-responder	yes	missing data	missing data	07/2005	02.11.2005	6	Progressive Disease	05/06
---	31	0.7	572	before PMX treatment	04.08.2005	recurrence of ovarian cancer	Relapse	48	<500ml	yes	macroscopically without tumor	St.2	b	2b	N0	M0	II	endometrial	no	Taxol/Carboplatin	18.04.02	08/02	6	99	80				responder	Taxol/Carboplatin	04/04	09/04	6	responder	yes	101	15.08.2005	30.08.2005	11.10.2005	3	Progressive Disease	missing data
---	32	0.05	633	before PMX treatment	27.01.2006	recurrence of ovarian cancer	Relapse	42	>500ml	yes	macroscopically without tumor	St.3	b	3b	N0	M0	III	serous	no	Taxol/Carboplatin	08/03	20.11.2003	6	504					responder	Taxol/Carboplatin	05/05	09/05	6	non-responder	yes	71	15.02.2006	16.02.2006	27.04.2006	4	Progressive Disease	11/06
---	33	0.05	14	before PMX treatment	27.01.2006	recurrence of ovarian cancer	Relapse	42	>500ml	yes	macroscopically without tumor	St.3	b	3b	N0	M0	III	serous	no	Taxol/Carboplatin	08/03	20.11.2003	6	504					responder	Taxol/Carboplatin	05/05	09/05	6	non-responder	yes	71	15.02.2006	16.02.2006	27.04.2006	4	Progressive Disease	11/06
---	34	0.8	639	before PMX treatment	10.02.2006	recurrence of ovarian cancer	Relapse	61	without ascites	yes	macroscopically without tumor	St.3			NX	MX	III	serous	no	combination containing platinum drug (Cisplatin)	95	09/95	6	2113				cCR	responder	combination containing platinum drug	03/06	06/06	6	responder	yes	missing data	missing data	03/06	06/06	6	Complete Response	no
---	35	0.85	650	before PMX treatment	23.02.2006	recurrence of ovarian cancer	Relapse	37	<500ml	yes	macroscopically without tumor	St.3	c	3b	N0	M0	III	serous	no	Taxol/Carboplatin	06/05	09/05	6	187					not-responder	other drug	30.03.2006	31.05.2006	4	Non-applicable	yes	39	28.03.2006	30.03.2006	31.05.2006	4	Progressive Disease	27.06.2006
yes	36	0.95	650	before PMX treatment	23.02.2006	recurrence of ovarian cancer	Relapse	37	<500ml	yes	macroscopically without tumor	St.3	c	3b	N0	M0	III	serous	no	Taxol/Carboplatin	06/05	09/05	6	18					not-responder	other drug	30.03.2006	31.05.2006	4	Non-applicable	yes	39	28.03.2006	30.03.2006	31.05.2006	4	Progressive Disease	27.06.2006
---	37	0.85	650	after PMX treatment	12.04.2007	recurrence of ovarian cancer	Relapse	37	without ascites	yes	> 2cm	St.3	c	3b	N0	M0	III	serous	no	Taxol/Carboplatin	06/05	09/05	6	136					not-responder	other drug	30.03.2006	31.05.2006	4	Non-applicable	yes	39	28.03.2006	30.03.2006	31.05.2006	4	Progressive Disease	27.06.2006
---	38	metastatic lymph node	654	before PMX treatment	14.03.2006	recurrence of ovarian cancer	Relapse	68	<500ml	no	> 2cm	St.3	c	3c	N1	MX	III	serous	no	Taxol/Carboplatin	04/05	12/05	6	1197			70.41		not-responder	other drug	11.04.2006	04.08.2006	5	Non-applicable	yes	562	10.04.2006	11.04.2006	04.08.2006	5	Progressive Disease	no
---	39	no neoplastic tissue	661	before PMX treatment	03.04.2006	recurrence of ovarian cancer	Relapse	61	without ascites	yes	macroscopically without tumor	St.4		3c	N1	M1	II	serous	no	combination containing platinum drug		2003	6					cCR	responder	combination containing platinum drug	07.06.06	25.09.06	6	non-responder	yes	missing data	missing data	07.06.2006	25.09.2006	6	Stable Disease?/Partial Response?	08/07
---	40	0.7	665	after PMX treatment	06.04.2006	recurrence of ovarian cancer	Relapse	39	<500ml	yes	macroscopically without tumor	unknown			NX	MX			no	Taxol/Carboplatin			5	400		15			responder	combination containing platinum drug	02.05.2006	25.07.2006	4	missing data	yes	missing data	missing data	missing data	30.11.2005	1	Progressive Disease	04/06
---	41	0.3	665	after PMX treatment	06.04.2006	recurrence of ovarian cancer	Relapse	39	<500ml	yes	macroscopically without tumor	unknown			NX	MX			no	Taxol/Carboplatin			5	400		15			responder	combination containing platinum drug	02.05.2006	25.07.2006	4	missing data	yes	missing data	missing data	missing data	30.11.2005	1	Progressive Disease	04/06
yes	42	0.85	669	before PMX treatment	20.04.2006	recurrence of ovarian cancer	Relapse	63	without ascites	yes	macroscopically without tumor	St.3	c	3c	N1	M0	III	serous	no	Taxol/Carboplatin	05/05	10/05	6	384				cPR	not-responder	other drug	16.05.2006	25.10.2006	8	Non-applicable	yes	75	06.05.2006	16.05.2006	25.10.2006	8	Partial Response	01/07
---	43	0.7	669	before PMX treatment	20.04.2007	recurrence of ovarian cancer	Relapse	63	without ascites	yes	macroscopically without tumor	St.3	c	3c	N1	M0	III	serous	no	Taxol/Carboplatin	05/05	10/05	6	384				cPR	not-responder	other drug	16.05.2006	25.10.2006	8	Non-applicable	yes	75	06.05.2006	16.05.2006	25.10.2006	8	Partial Response	01/07
---	44	0.85	669	before PMX treatment	20.04.2006	recurrence of ovarian cancer	Relapse	63	without ascites	yes	macroscopically without tumor	St.3	c	3c	N1	M0	III	serous	no	Taxol/Carboplatin	05/05	10/05	6	384				cPR	not-responder	other drug	16.05.2006	25.10.2006	8	Non-applicable	yes	75	06.05.2006	16.05.2006	25.10.2006	8	Partial Response	01/07
---	45	0.7	669	after PMX treatment	06.10.2008	recurrence of ovarian cancer	Relapse	63	without ascites	no	< 2cm	St.3	c	3c	N1	M0	III	serous	no	Taxol/Carboplatin	05/05	10/05	6	2726				cPR	not-responder	other drug	16.05.2006	25.10.2006	8	Non-applicable	yes	75	06.05.2006	16.05.2006	25.10.2006	8	Partial Response	01/07
---	46	0.6	699	before PMX treatment	18.07.2006	recurrence of ovarian cancer	Relapse	58	>500ml	yes	macroscopically without tumor	St.3	b	3b	N0	MX	II	serous	no	Taxol/Carboplatin		20.04.2004	6	35.9				cCR	responder	combination containing platinum drug	09.08.2006	22.11.2006	6	responder	yes	214	09.08.2006	09.08.2006	22.11.2006	6	Complete Response	01/07
yes	47	0.85	701	before PMX treatment	20.07.2006	Fallopian tube cancer	Relapse	48	<500ml	yes	macroscopically without tumor	St.2	c	2c	N0	M0	III	serous	no	Taxol/Carboplatin	04/05	08/2005	6	252				cCR	responder	combination containing platinum drug	04.09.2006	16.10.2006	3	responder	yes	50	01.09.2006	04.09.2006	06.11.2006	4	Complete Response	09/08
---	48	0.3	701	before PMX treatment	20.07.2006	Fallopian tube cancer	Relapse	48	<500ml	yes	macroscopically without tumor	St.2	c	2c	N0	M0	III	serous	no	Taxol/Carboplatin	04/05	08/2005	6	252				cCR	responder	combination containing platinum drug	04.09.2006	16.10.2006	3	responder	yes	50	01.09.2006	04.09.2006	06.11.2006	4	Complete Response	09/08
---	49	0.9	701	after PMX treatment	25.09.2008	Fallopian tube cancer	Relapse	48	without ascites	yes	macroscopically without tumor	St.2	c	2c	N0	M0	III	serous	no	Taxol/Carboplatin	04/05	08/2005	6	142				cCR	responder	combination containing platinum drug	04.09.2006	16.10.2006	3	responder	yes	50	01.09.2006	04.09.2006	06.11.2006	4	Complete Response	09/08
---	50	0.7	715	before PMX treatment	16.08.2006	recurrence of ovarian cancer	Relapse	41	<500ml	yes	< 2cm	St.3	b	3b	N0	M0	III	mucinous	no	Taxol/Carboplatin	01.07.2005	30.11.2005	6	96				cCR	responder	combination containing platinum drug	09/06	09/06	1	non-responder	yes	136	20.09.2006	09/06	20.09.2006	1	Progressive Disease	no
---	51	0.5	725	before PMX treatment	06.09.2006	recurrence of ovarian cancer	Relapse	54	>500ml	no	< 0,5cm	St.3			NX	MX	III	serous	no	Taxol/Carboplatin	23.11.04	09.03.05	6	26	22			cPD	not-responder	combination containing platinum drug	05/05	07/05	8	non-responder	yes	missing data	missing data	missing data	26.10.2005	8	Progressive Disease	08/06
---	52	0.8	725	after PMX treatment	07.01.2008	recurrence of ovarian cancer	Relapse	54	without ascites	yes	> 2cm	St.3			NX	MX	III	serous	no	Taxol/Carboplatin	23.11.04	09.03.05	6	410	22			cPD	not-responder	combination containing platinum drug	05/05	07/05	8	non-responder	yes	missing data	missing data	missing data	26.10.2005	8	Progressive Disease	08/06
