# Supplementary material for: Proteomic and Bioinformatic Studies for the Characterization of Response to Pemetrexed in Platinum Drug Resistant Ovarian Cancer
Source: Front Pharmacol. 2018 May 8;9:454. doi: 10.3389/fphar.2018.00454 (PMC5952181; doi:10.3389/fphar.2018.00454)
Supplement: Table S4 — Biological processes analysis: significant and selected biological processes. [file Table_4.XLSX]

## Sheet: Foglio1
Biological Process ID	PANTHER GO-Slim Biological Process	N° proteins	P value	MS proteins in each process
PrimMP	primary metabolic process	462	1.45e-17	PPIB_HUMAN, ERF3A_HUMAN, SRG2B_HUMAN, STT3A_HUMAN, ASSY_HUMAN, NB5R3_HUMAN, H4_HUMAN, CRYL1_HUMAN, MDHM_HUMAN, SF3B6_HUMAN, BUB3_HUMAN, FAHD1_HUMAN, IGKC_HUMAN, SORCN_HUMAN, PHB_HUMAN, S10A9_HUMAN, LSM7_HUMAN, CUL4B_HUMAN, CPSF5_HUMAN, DPYL3_HUMAN, OGDHL_HUMAN, G6PE_HUMAN, G6PD_HUMAN, DPP2_HUMAN, SMC3_HUMAN, TYPH_HUMAN, BCAT1_HUMAN, UBC9_HUMAN, CBPB2_HUMAN, OTUB1_HUMAN, GSH1_HUMAN, GNAS1_HUMAN, S…
CCOB	cellular component organization or biogenesis	181	3.7e-17	ERF3A_HUMAN, FLNC_HUMAN, H4_HUMAN, DYN2_HUMAN, PROF1_HUMAN, DYN3_HUMAN, IGKC_HUMAN, TPM1_HUMAN, SMC3_HUMAN, COR1B_HUMAN, CSK2B_HUMAN, TIM44_HUMAN, RL7_HUMAN, SF3A2_HUMAN, LIS1_HUMAN, IGHM_HUMAN, TCPE_HUMAN, HSP74_HUMAN, RBBP4_HUMAN, PFD3_HUMAN, PLST_HUMAN, PLEC_HUMAN, MAP4_HUMAN, PRP8_HUMAN, TWF1_HUMAN, RL35A_HUMAN, NP1L1_HUMAN, PRS6A_HUMAN, SERPH_HUMAN, SNF5_HUMAN, IGHG2_HUMAN, ILK_HUMAN, RS28_H…
MP	metabolic process	509	1.44e-13	PPIB_HUMAN, ERF3A_HUMAN, SRG2B_HUMAN, STT3A_HUMAN, NEK4_HUMAN, ASSY_HUMAN, NB5R3_HUMAN, H4_HUMAN, CRYL1_HUMAN, MDHM_HUMAN, SF3B6_HUMAN, BUB3_HUMAN, FAHD1_HUMAN, IGKC_HUMAN, SORCN_HUMAN, PHB_HUMAN, S10A9_HUMAN, LSM7_HUMAN, CUL4B_HUMAN, CPSF5_HUMAN, DPYL3_HUMAN, OGDHL_HUMAN, CATA_HUMAN, G6PE_HUMAN, G6PD_HUMAN, DPP2_HUMAN, SMC3_HUMAN, TYPH_HUMAN, BCAT1_HUMAN, UBC9_HUMAN, CBPB2_HUMAN, OTUB1_HUMAN, GS…
ProtMP	protein metabolic process	200	2.89e-11	PPIB_HUMAN, STT3A_HUMAN, CRYL1_HUMAN, IGKC_HUMAN, SORCN_HUMAN, CUL4B_HUMAN, DPP2_HUMAN, CBPB2_HUMAN, UBC9_HUMAN, OTUB1_HUMAN, SAP3_HUMAN, PFD2_HUMAN, FKBP3_HUMAN, CSK2B_HUMAN, RENT1_HUMAN, RL7_HUMAN, IGHM_HUMAN, DPP4_HUMAN, TCPE_HUMAN, MPCP_HUMAN, SYIC_HUMAN, DDB1_HUMAN, RO60_HUMAN, CO5_HUMAN, RL35A_HUMAN, SRP19_HUMAN, FUBP1_HUMAN, PRS6A_HUMAN, PIN4_HUMAN, IGHG2_HUMAN, SYRC_HUMAN, EMC1_HUMAN, CDC…
RSTR	RNA splicing, via transesterification reactions	34	4.01e-10	SF3B6_HUMAN, CPSF5_HUMAN, SF3A2_HUMAN, TRA2A_HUMAN, PRP8_HUMAN, FUBP1_HUMAN, PCBP2_HUMAN, LSM3_HUMAN, RU17_HUMAN, U5S1_HUMAN, EWS_HUMAN, FUBP3_HUMAN, PHF5A_HUMAN, IF2B2_HUMAN, SF01_HUMAN, SF3B3_HUMAN, PCBP1_HUMAN, LSM6_HUMAN, SFPQ_HUMAN, NONO_HUMAN, BUD31_HUMAN, SF3B1_HUMAN, RUXGL_HUMAN, RU2B_HUMAN, RAVR1_HUMAN, FUS_HUMAN, NCBP2_HUMAN, DX39B_HUMAN, PCBP3_HUMAN, NCBP1_HUMAN, TRA2B_HUMAN, RNPS1_HUM…
RETC	respiratory electron transport chain	31	1.04e-06	NB5R3_HUMAN, CX7A2_HUMAN, COX5B_HUMAN, VATB2_HUMAN, ATPK_HUMAN, NB5R1_HUMAN, VATA_HUMAN, GSHR_HUMAN, COX7R_HUMAN, NDUA8_HUMAN, QCR7_HUMAN, AOFA_HUMAN, CYC_HUMAN, SDHB_HUMAN, GLRX3_HUMAN, QCR6_HUMAN, QCR1_HUMAN, NDUB9_HUMAN, COX7C_HUMAN, ERO1A_HUMAN, ETFB_HUMAN, NDUS7_HUMAN, AIFM1_HUMAN, NU2M_HUMAN, MPPB_HUMAN, NB5R2_HUMAN, OXLA_HUMAN, TRXR1_HUMAN, SDHA_HUMAN, COX5A_HUMAN, COX41_HUMAN.
MRP	mRNA processing	40	1.33e-06	SF3B6_HUMAN, CPSF5_HUMAN, RENT1_HUMAN, SF3A2_HUMAN, TRA2A_HUMAN, RBBP4_HUMAN, PRP8_HUMAN, FUBP1_HUMAN, PCBP2_HUMAN, LSM3_HUMAN, RU17_HUMAN, U5S1_HUMAN, EWS_HUMAN, FUBP3_HUMAN, PHF5A_HUMAN, IF2B2_HUMAN, SF01_HUMAN, SF3B3_HUMAN, PCBP1_HUMAN, LSM6_HUMAN, SFPQ_HUMAN, PPP5_HUMAN, NONO_HUMAN, BUD31_HUMAN, SF3B1_HUMAN, PP1A_HUMAN, RUXGL_HUMAN, HNRH2_HUMAN, RU2B_HUMAN, RAVR1_HUMAN, FUS_HUMAN, NCBP2_HUMAN…
CAAMP	cellular amino acid metabolic process	39	2.74e-05	ASSY_HUMAN, FAHD1_HUMAN, BCAT1_HUMAN, GSH1_HUMAN, ACON_HUMAN, 3HIDH_HUMAN, ODPB_HUMAN, SYIC_HUMAN, SYRC_HUMAN, P5CS_HUMAN, DHE3_HUMAN, PROSC_HUMAN, CLIC5_HUMAN, GLYM_HUMAN, FAS_HUMAN, SYEP_HUMAN, CISY_HUMAN, AOFA_HUMAN, CPT1A_HUMAN, SYTC_HUMAN, CLIC1_HUMAN, ARLY_HUMAN, MCCB_HUMAN, SYQ_HUMAN, LRC47_HUMAN, FAAA_HUMAN, DHPR_HUMAN, SERA_HUMAN, SYAC_HUMAN, MCA3_HUMAN, OXLA_HUMAN, SYFB_HUMAN, TKT_HUMAN…
CMP	carbohydrate metabolic process	58	2.9e-05	STT3A_HUMAN, CRYL1_HUMAN, MDHM_HUMAN, G6PE_HUMAN, G6PD_HUMAN, ACON_HUMAN, UGDH_HUMAN, ODPB_HUMAN, PGRP2_HUMAN, DHSO_HUMAN, QOR_HUMAN, SAC1_HUMAN, ODP2_HUMAN, NMBR_HUMAN, ADH1B_HUMAN, ECHM_HUMAN, GFPT2_HUMAN, TPIS_HUMAN, ADH1G_HUMAN, RPN2_HUMAN, GMPPA_HUMAN, PGAM1_HUMAN, CISY_HUMAN, REEP5_HUMAN, SDHB_HUMAN, LYAG_HUMAN, PPP5_HUMAN, SUCB2_HUMAN, F16P1_HUMAN, RGN_HUMAN, VAT1_HUMAN, MDHC_HUMAN, 4F2_HU…
CP	cellular process	541	2.91e-05	PPIB_HUMAN, ERF3A_HUMAN, SRG2B_HUMAN, SCRB2_HUMAN, EPIPL_HUMAN, STT3A_HUMAN, FLNC_HUMAN, NEK4_HUMAN, FBLN2_HUMAN, ASSY_HUMAN, H4_HUMAN, DYN2_HUMAN, SF3B6_HUMAN, FHR2_HUMAN, PROF1_HUMAN, BUB3_HUMAN, DYN3_HUMAN, IGKC_HUMAN, RAB1B_HUMAN, PHB_HUMAN, EHD1_HUMAN, S10A9_HUMAN, CO8B_HUMAN, LSM7_HUMAN, CUL4B_HUMAN, OGDHL_HUMAN, CATA_HUMAN, CLH1_HUMAN, TPM1_HUMAN, CLCA1_HUMAN, DAF_HUMAN, SMC3_HUMAN, FBN1_H…
TDD	transcription, DNA-dependent	46	0.000131	STAT1_HUMAN, RENT1_HUMAN, MECP2_HUMAN, FUBP1_HUMAN, PRS6A_HUMAN, SNF5_HUMAN, KDM6B_HUMAN, PCBP2_HUMAN, PURB_HUMAN, HMGN1_HUMAN, LRRF1_HUMAN, XPO1_HUMAN, FUBP3_HUMAN, FHL1_HUMAN, CSN5_HUMAN, SP16H_HUMAN, IF2B2_HUMAN, PCBP1_HUMAN, CRIP2_HUMAN, SFPQ_HUMAN, H2AY_HUMAN, PPP5_HUMAN, IF16_HUMAN, MTA2_HUMAN, NONO_HUMAN, PDLI7_HUMAN, CBX3_HUMAN, ELOC_HUMAN, ERH_HUMAN, TCRG1_HUMAN, PP1A_HUMAN, ZFP28_HUMAN,…
BC	blood coagulation	18	0.002	DAF_HUMAN, ITB2_HUMAN, CFAB_HUMAN, MFGM_HUMAN, CO8A_HUMAN, CO7_HUMAN, ITB1_HUMAN, CERU_HUMAN, C4BPA_HUMAN, THRB_HUMAN, PCOC1_HUMAN, F13A_HUMAN, HRG_HUMAN, WFKN2_HUMAN, AMBP_HUMAN, KNG1_HUMAN, FIBB_HUMAN, APOH_HUMAN.
PT	protein transport	93	0.00607	DYN2_HUMAN, NTF2_HUMAN, DYN3_HUMAN, EHD1_HUMAN, CLH1_HUMAN, S61A1_HUMAN, TIM44_HUMAN, ARF5_HUMAN, AP2B1_HUMAN, RAC2_HUMAN, RBBP4_HUMAN, SRP19_HUMAN, FUBP1_HUMAN, SAC1_HUMAN, GDIA_HUMAN, PCBP2_HUMAN, CD209_HUMAN, VPS35_HUMAN, EXOC4_HUMAN, DCTN1_HUMAN, DYHC1_HUMAN, MFGM_HUMAN, XPO1_HUMAN, QCR2_HUMAN, FUBP3_HUMAN, TBA1C_HUMAN, VPS28_HUMAN, TMED7_HUMAN, MAL2_HUMAN, AP1B1_HUMAN, DC1I2_HUMAN, MRC2_HUMA…
Dreplic	DNA replication	23	0.0114	S10A9_HUMAN, PHB_HUMAN, SMC3_HUMAN, RENT1_HUMAN, NP1L1_HUMAN, S10AA_HUMAN, S10A6_HUMAN, MCM3_HUMAN, MCM6_HUMAN, HMGN1_HUMAN, S10A8_HUMAN, S10AB_HUMAN, SET_HUMAN, TSYL5_HUMAN, S100P_HUMAN, S10A4_HUMAN, S10AD_HUMAN, MCM4_HUMAN, SMC1A_HUMAN, S10AG_HUMAN, PCNA_HUMAN, SSBP_HUMAN, FKB15_HUMAN.
MAPKC	MAPK cascade	4	0.0183	ILK_HUMAN, RAP2B_HUMAN, MP2K2_HUMAN, PHLB2_HUMAN.
MC	muscle contraction	22	0.0281	SRG2B_HUMAN, DYN2_HUMAN, NTF2_HUMAN, BUB3_HUMAN, DYN3_HUMAN, IGKC_HUMAN, EHD1_HUMAN, RAB1B_HUMAN, CLH1_HUMAN, CLCA1_HUMAN, HBA_HUMAN, S61A1_HUMAN, TIM44_HUMAN, ARF5_HUMAN, LIS1_HUMAN, AP2B1_HUMAN, IGHM_HUMAN, RAC2_HUMAN, DPP4_HUMAN, RBBP4_HUMAN, TFR1_HUMAN, SRP19_HUMAN, TGON2_HUMAN, FUBP1_HUMAN, VATB2_HUMAN, IGHG2_HUMAN, RS28_HUMAN, SAC1_HUMAN, GDIA_HUMAN, PCBP2_HUMAN, CD209_HUMAN, VPS35_HUMAN, E…
L	localization	161	0.0384	SRG2B_HUMAN, DYN2_HUMAN, NTF2_HUMAN, BUB3_HUMAN, DYN3_HUMAN, IGKC_HUMAN, EHD1_HUMAN, RAB1B_HUMAN, CLH1_HUMAN, CLCA1_HUMAN, HBA_HUMAN, S61A1_HUMAN, TIM44_HUMAN, ARF5_HUMAN, LIS1_HUMAN, AP2B1_HUMAN, IGHM_HUMAN, RAC2_HUMAN, DPP4_HUMAN, RBBP4_HUMAN, TFR1_HUMAN, SRP19_HUMAN, TGON2_HUMAN, FUBP1_HUMAN, VATB2_HUMAN, IGHG2_HUMAN, RS28_HUMAN, SAC1_HUMAN, GDIA_HUMAN, PCBP2_HUMAN, CD209_HUMAN, VPS35_HUMAN, E…
CCB	cellular component biogenesis	49	0.0447	PROF1_HUMAN, RL7_HUMAN, SF3A2_HUMAN, TCPE_HUMAN, HSP74_HUMAN, PFD3_HUMAN, PRP8_HUMAN, RL35A_HUMAN, PRS6A_HUMAN, RS28_HUMAN, RS10_HUMAN, LSM3_HUMAN, COBL_HUMAN, ADDA_HUMAN, RS19_HUMAN, APOE_HUMAN, RS27L_HUMAN, QCR7_HUMAN, DDX6_HUMAN, APOA2_HUMAN, LSM6_HUMAN, H2B1N_HUMAN, RL35_HUMAN, ARLY_HUMAN, TMM33_HUMAN, SF3B1_HUMAN, DKC1_HUMAN, HS105_HUMAN, CH60_HUMAN, HYOU1_HUMAN, COF1_HUMAN, CAPZB_HUMAN, PSM…
SP	sensory perception	18	0.0499	GNAS1_HUMAN, GBB1_HUMAN, NMBR_HUMAN, GBB4_HUMAN, PIPNB_HUMAN, CLIC5_HUMAN, MYH11_HUMAN, AIP_HUMAN, CERU_HUMAN, PCOC1_HUMAN, HCD2_HUMAN, MYO1C_HUMAN, MYH14_HUMAN, O51G2_HUMAN, MYH9_HUMAN, CBR1_HUMAN, O2T35_HUMAN, GBB2_HUMAN.
PNMB	purine nucleobase metabolic process	13	0.119	PUR6_HUMAN, KAD2_HUMAN, VATB2_HUMAN, PUR9_HUMAN, VATA_HUMAN, PRPS1_HUMAN, HPRT_HUMAN, KCY_HUMAN, GMPR1_HUMAN, DSRAD_HUMAN, PUR2_HUMAN, KAD1_HUMAN, NUDT5_HUMAN.
BR	biological regulation	97	0.181	NEK4_HUMAN, PROF1_HUMAN, IGKC_HUMAN, FBN1_HUMAN, GNAS1_HUMAN, STAT1_HUMAN, IBP3_HUMAN, LIS1_HUMAN, IGHM_HUMAN, AT1A1_HUMAN, UBP28_HUMAN, IVD_HUMAN, PDIA1_HUMAN, SERPH_HUMAN, HXK1_HUMAN, IGHG2_HUMAN, SPB6_HUMAN, CDC37_HUMAN, CACB2_HUMAN, NMBR_HUMAN, IGHA2_HUMAN, STMN1_HUMAN, MYLK_HUMAN, NDKA_HUMAN, HXK2_HUMAN, APOE_HUMAN, NPT2B_HUMAN, FHL1_HUMAN, IGLL5_HUMAN, AGR2_HUMAN, NUCB1_HUMAN, GNAI2_HUMAN, …
P	proteolysis	54	0.202	SORCN_HUMAN, CUL4B_HUMAN, DPP2_HUMAN, CBPB2_HUMAN, DPP4_HUMAN, DDB1_HUMAN, CO5_HUMAN, PRS6A_HUMAN, CO8G_HUMAN, PLMN_HUMAN, MFGM_HUMAN, DPEP1_HUMAN, CYTB_HUMAN, VPS28_HUMAN, UBE2K_HUMAN, CATZ_HUMAN, AMPN_HUMAN, CERU_HUMAN, ITIH4_HUMAN, THRB_HUMAN, ITIH1_HUMAN, PSME1_HUMAN, PCOC1_HUMAN, PPCE_HUMAN, ELOC_HUMAN, FACE1_HUMAN, LAMP2_HUMAN, TPP1_HUMAN, PSMD8_HUMAN, CATL1_HUMAN, ACPH_HUMAN, C1S_HUMAN, A2…
DMP	DNA metabolic process	35	0.863	PHB_HUMAN, S10A9_HUMAN, SMC3_HUMAN, RENT1_HUMAN, RBBP4_HUMAN, DDB1_HUMAN, NP1L1_HUMAN, S10AA_HUMAN, SNF5_HUMAN, S10A6_HUMAN, MCM3_HUMAN, MCM6_HUMAN, HMGN1_HUMAN, RD23A_HUMAN, S10A8_HUMAN, UBE2N_HUMAN, S10AB_HUMAN, XRCC6_HUMAN, SET_HUMAN, H2B1N_HUMAN, MGMT_HUMAN, TSYL5_HUMAN, S100P_HUMAN, HMGA1_HUMAN, S10A4_HUMAN, S10AD_HUMAN, MCM4_HUMAN, RD23B_HUMAN, XRCC5_HUMAN, NUCKS_HUMAN, SMC1A_HUMAN, S10AG_H…
CC	cell cycle	69	1	BUB3_HUMAN, S10A9_HUMAN, PHB_HUMAN, SMC3_HUMAN, CSK2B_HUMAN, SEPT2_HUMAN, RENT1_HUMAN, LIS1_HUMAN, 1433Z_HUMAN, CALM_HUMAN, NP1L1_HUMAN, PIN4_HUMAN, SNF5_HUMAN, S10AA_HUMAN, LPP_HUMAN, ILK_HUMAN, S10A6_HUMAN, MCM3_HUMAN, MCM6_HUMAN, HMGN1_HUMAN, DYHC1_HUMAN, S10A8_HUMAN, 1433F_HUMAN, TBA1C_HUMAN, DC1I2_HUMAN, NUDC_HUMAN, S10AB_HUMAN, 1433B_HUMAN, SP16H_HUMAN, ACTB_HUMAN, 1433S_HUMAN, RCC2_HUMAN, …
AP	apoptotic process	27	1	NEK4_HUMAN, PDCD4_HUMAN, PDIA1_HUMAN, NP1L1_HUMAN, FUBP1_HUMAN, ILK_HUMAN, PCBP2_HUMAN, NDKA_HUMAN, FUBP3_HUMAN, IF2B2_HUMAN, AOFA_HUMAN, CYC_HUMAN, PCBP1_HUMAN, SET_HUMAN, NDKB_HUMAN, VAT1_HUMAN, TSYL5_HUMAN, PTGIS_HUMAN, BAX_HUMAN, PP1A_HUMAN, ASC_HUMAN, MP2K2_HUMAN, IF4G2_HUMAN, OXLA_HUMAN, PCBP3_HUMAN, MTCH1_HUMAN, M3K1_HUMAN.
Drepair	DNA repair	11	1	SMC3_HUMAN, RBBP4_HUMAN, DDB1_HUMAN, SNF5_HUMAN, RD23A_HUMAN, UBE2N_HUMAN, MGMT_HUMAN, HMGA1_HUMAN, RD23B_HUMAN, SMC1A_HUMAN, FKB15_HUMAN.
	Unclassified	330	----	OSBP1_HUMAN, TXD17_HUMAN, EST1A_HUMAN, PSB6_HUMAN, OCAD2_HUMAN, OAT_HUMAN, DCTP1_HUMAN, AL1A3_HUMAN, TRYB1_HUMAN, ERF1_HUMAN, SK2L2_HUMAN, NDUB3_HUMAN, UFC1_HUMAN, ACINU_HUMAN, NEUA_HUMAN, ASAH1_HUMAN, 2AAA_HUMAN, DDX58_HUMAN, FLOT1_HUMAN, NAGK_HUMAN, YBOX1_HUMAN, PRDX3_HUMAN, ACOT1_HUMAN, RAB21_HUMAN, TAP1_HUMAN, UBCP1_HUMAN, PIGR_HUMAN, U2AF2_HUMAN, PABP2_HUMAN, SEP15_HUMAN, UBP7_HUMAN, ECM1_HU…
	Unmapped	19	----	RL37A_HUMAN, NCK1_HUMAN, 1A25_HUMAN, LRC59_HUMAN, 2B17_HUMAN, PTBP1_HUMAN, SRSF9_HUMAN, LAMA4_HUMAN, CPNS1_HUMAN, 1A02_HUMAN, LV102_HUMAN, KV201_HUMAN, LV302_HUMAN, LV301_HUMAN, HV320_HUMAN, ROAA_HUMAN, TKFC_HUMAN, HV305_HUMAN, 1C02_HUMAN.
