# Supplementary material for: Proteomic and Bioinformatic Studies for the Characterization of Response to Pemetrexed in Platinum Drug Resistant Ovarian Cancer
Source: Front Pharmacol. 2018 May 8;9:454. doi: 10.3389/fphar.2018.00454 (PMC5952181; doi:10.3389/fphar.2018.00454)
Supplement: Table S5 — List of Panther-DB biological processes analysis. [file Table_5.XLSX]

## Sheet: tutti
PANTHER GO-Slim Biological Process	n° of protein	p-value
primary metabolic process	475	1.45e-17
cellular component organization or biogenesis	194	3.7e-17
metabolic process	522	1.44e-13
protein metabolic process	200	2.89e-11
RNA splicing, via transesterification reactions	34	4.01e-10
respiratory electron transport chain	31	1.04e-06
mRNA processing	40	1.33e-06
cellular amino acid metabolic process	39	2.74e-05
carbohydrate metabolic process	58	2.9e-05
cellular process	556	2.91e-05
transcription, DNA-dependent	46	0.000131
blood coagulation	18	0.002
protein transport	93	0.00607
DNA replication	23	0.0114
MAPK cascade	4	0.0183
muscle contraction	22	0.0281
localization	162	0.0384
cellular component biogenesis	49	0.0447
sensory perception	18	0.0499
neurological system process	39	0.0539
protein folding	19	0.0601
regulation of biological process	75	0.0655
gluconeogenesis	7	0.0779
organelle organization	66	0.119
purine nucleobase metabolic process	13	0.119
nucleobase-containing compound metabolic process	221	0.181
biological regulation	97	0.181
proteolysis	54	0.202
response to stimulus	111	0.232
gamete generation	5	0.253
cell differentiation	11	0.276
biological adhesion	44	0.462
reproduction	9	0.588
catabolic process	65	0.596
sulfur compound metabolic process	16	0.778
DNA metabolic process	35	0.863
fatty acid beta-oxidation	7	0.918
nuclear transport	14	0.985
nitrogen compound metabolic process	134	1
cell communication	128	1
biosynthetic process	104	1
multicellular organismal process	95	1
developmental process	89	1
immune system process	78	1
cell cycle	71	1
phosphate-containing compound metabolic process	68	1
cellular protein modification process	56	1
response to stress	54	1
system development	42	1
cellular component movement	32	1
immune response	29	1
cell death	28	1
mesoderm development	25	1
nervous system development	25	1
cell-cell adhesion	24	1
protein localization	24	1
ectoderm development	20	1
receptor-mediated endocytosis	20	1
ion transport	19	1
mitosis	19	1
cell-cell signaling	17	1
steroid metabolic process	16	1
regulation of phosphate metabolic process	13	1
blood circulation	12	1
coenzyme metabolic process	12	1
regulation of molecular function	12	1
response to biotic stimulus	12	1
DNA repair	11	1
tRNA metabolic process	11	1
anion transport	10	1
cellular amino acid biosynthetic process	10	1
cytoskeleton organization	10	1
polysaccharide metabolic process	10	1
B cell mediated immunity	9	1
cellular defense response	9	1
defense response to bacterium	9	1
heart development	9	1
RNA localization	9	1
chromosome segregation	8	1
cytokinesis	8	1
rRNA metabolic process	8	1
visual perception	8	1
mitochondrion organization	7	1
sensory perception of sound	7	1
nucleobase-containing compound transport	6	1
protein glycosylation	6	1
protein phosphorylation	6	1
cellular calcium ion homeostasis	5	1
phospholipid metabolic process	5	1
protein acetylation	5	1
pyrimidine nucleobase metabolic process	5	1
skeletal system development	5	1
transmembrane receptor protein tyrosine kinase signaling pathway	5	1
vitamin metabolic process	5	1
vitamin transport	5	1
angiogenesis	4	1
antigen processing and presentation	4	1
cellular glucose homeostasis	4	1
cytokine-mediated signaling pathway	4	1
lipid transport	4	1
negative regulation of apoptotic process	4	1
response to toxic substance	4	1
cyclic nucleotide metabolic process	3	1
embryo development	3	1
I-kappaB kinase/NF-kappaB cascade	3	1
JAK-STAT cascade	3	1
locomotion	3	1
porphyrin-containing compound metabolic process	3	1
cell proliferation	2	1
chromatin remodeling	2	1
extracellular transport	2	1
hemopoiesis	2	1
lysosomal transport	2	1
meiosis	2	1
regulation of translation	2	1
response to abiotic stimulus	2	1
response to endogenous stimulus	2	1
RNA catabolic process	2	1
transcription initiation from RNA polymerase II promoter	2	1
behavior	1	1
carbohydrate transport	1	1
cell growth	1	1
chromatin assembly	1	1
cytokine production	1	1
DNA recombination	1	1
female gamete generation	1	1
mRNA 3'-end processing	1	1
peroxisomal transport	1	1
phosphate ion transport	1	1
protein lipidation	1	1
regulation of gene expression, epigenetic	1	1
regulation of sequence-specific DNA binding transcription factor activity	1	1
response to interferon-gamma	1	1
secondary metabolic process	1	1
transmembrane receptor protein serine/threonine kinase signaling pathway	1	1
Unclassified	330	0
