# Supplementary material for: Proteomic and Bioinformatic Studies for the Characterization of Response to Pemetrexed in Platinum Drug Resistant Ovarian Cancer
Source: Front Pharmacol. 2018 May 8;9:454. doi: 10.3389/fphar.2018.00454 (PMC5952181; doi:10.3389/fphar.2018.00454)
Supplement: Table S6 — List of peptide measurements from Progenesis QI. [file Table_6.XLSX]

## Sheet: peptide measurements
																		Normalized abundance									Raw abundance									Spectral counts
																		Condition 1			Condition 2			Condition 3			Condition 1			Condition 2			Condition 3			Condition 1			Condition 2			Condition 3
#	Retention time (min)	Charge	m/z	Measured mass	Mass error (u)	Mass error (ppm)	Score	Sequence	Modifications	Accession	Description	Use in quantitation	Max fold change	Highest mean condition	Lowest mean condition	Anova	Maximum CV	MODENA 701 11A inj1_68ug 3_RB3_01_266	MODENA 701 11A inj1_68ug 4_RB1_01_267	MODENA 701 11A inj1_68ug 2_RB2_01_265	MODENA 669-7C 1_68ug 2_RB2_01_81	MODENA 669-7C 1_68ug 3_RB3_01_82	MODENA 669-7C 1_68ug 1_RB1_01_80	LEDA MODENA 650 11C 5_RB1_01_643	LEDA MODENA 650 11C 6_RB2_01_644	LEDA MODENA 650 11C 7_RB3_01_645	MODENA 701 11A inj1_68ug 3_RB3_01_266	MODENA 701 11A inj1_68ug 4_RB1_01_267	MODENA 701 11A inj1_68ug 2_RB2_01_265	MODENA 669-7C 1_68ug 2_RB2_01_81	MODENA 669-7C 1_68ug 3_RB3_01_82	MODENA 669-7C 1_68ug 1_RB1_01_80	LEDA MODENA 650 11C 5_RB1_01_643	LEDA MODENA 650 11C 6_RB2_01_644	LEDA MODENA 650 11C 7_RB3_01_645	MODENA 701 11A inj1_68ug 3_RB3_01_266	MODENA 701 11A inj1_68ug 4_RB1_01_267	MODENA 701 11A inj1_68ug 2_RB2_01_265	MODENA 669-7C 1_68ug 2_RB2_01_81	MODENA 669-7C 1_68ug 3_RB3_01_82	MODENA 669-7C 1_68ug 1_RB1_01_80	LEDA MODENA 650 11C 5_RB1_01_643	LEDA MODENA 650 11C 6_RB2_01_644	LEDA MODENA 650 11C 7_RB3_01_645
1	45.6183	2	440.724	879.434	0.000603932	0.686728	53.36	AEFAEVSK		ALBU_HUMAN	Serum albumin OS=Homo sapiens GN=ALB PE=1 SV=2	FALSE	1.09963	Condition 3	Condition 1	0.518979	14.9583	4.50416e+08	4.1374e+08	4.8786e+08	4.37173e+08	5.45323e+08	4.15115e+08	4.6867e+08	5.14515e+08	5.0353e+08	1.07475e+09	1.06608e+09	1.13318e+09	4.00016e+08	4.0518e+08	4.15115e+08	2.71421e+08	3.01902e+08	2.93558e+08	2	0	1	2	0	9	10	10	11
2	109.545	2	464.25	926.486	-0.000195476	-0.210987	42.66	YLYEIAR		ALBU_HUMAN	Serum albumin OS=Homo sapiens GN=ALB PE=1 SV=2	TRUE	1.3099	Condition 2	Condition 1	0.0195196	13.419	5.05096e+08	5.03846e+08	5.62403e+08	6.63291e+08	7.87432e+08	6.07584e+08	5.63648e+08	5.51792e+08	5.41874e+08	1.20522e+09	1.29825e+09	1.30633e+09	6.06916e+08	5.85069e+08	6.07584e+08	3.26426e+08	3.23775e+08	3.15912e+08	22	5	21	16	10	17	13	12	13
3	72.7104	2	467.262	932.51	-0.00124358	-1.33358	42.49	LCTVATLR		ALBU_HUMAN	Serum albumin OS=Homo sapiens GN=ALB PE=1 SV=2	TRUE	1.23141	Condition 3	Condition 1	0.00453644	7.21031	3.98259e+08	3.53185e+08	4.03813e+08	3.84955e+08	4.08801e+08	3.96678e+08	4.91994e+08	4.58324e+08	4.72272e+08	9.50295e+08	9.10046e+08	9.37963e+08	3.52236e+08	3.03743e+08	3.96678e+08	2.84929e+08	2.68931e+08	2.75335e+08	4	1	3	1	2	11	9	4	6
4642	69.1345	2	467.262	932.509	-0.00227755	-2.44238	33.47	LCTVATLR		ALBU_HUMAN	Serum albumin OS=Homo sapiens GN=ALB PE=1 SV=2	TRUE	1.29857	Condition 1	Condition 3	0.667239	77.3015	5.173e+06	4.63731e+06	5.02472e+06	6.34266e+06	1.54885e+06	4.83819e+06	6.52124e+06	4.22466e+06	678260	1.23434e+07	1.19489e+07	1.16713e+07	5.80357e+06	1.15081e+06	4.83819e+06	3.77666e+06	2.47891e+06	395425	0	0	0	0	0	2	2	2	0
4	61.9974	2	395.239	788.463	-0.000977165	-1.23933	47.99	LVTDLTK		ALBU_HUMAN	Serum albumin OS=Homo sapiens GN=ALB PE=1 SV=2	TRUE	1.81584	Condition 3	Condition 2	0.000607025	14.3281	2.92086e+08	2.84198e+08	3.65772e+08	2.44464e+08	2.63744e+08	2.27923e+08	4.49426e+08	4.54148e+08	4.33121e+08	6.96953e+08	7.32289e+08	8.49603e+08	2.23686e+08	1.95964e+08	2.27923e+08	2.60277e+08	2.66481e+08	2.5251e+08	2	1	2	1	3	9	10	7	9
5	124.911	2	500.805	999.595	-0.00109981	-1.10025	76.16	QTALVELVK		ALBU_HUMAN	Serum albumin OS=Homo sapiens GN=ALB PE=1 SV=2	TRUE	1.41371	Condition 1	Condition 2	0.0150783	15.7066	4.2672e+08	4.11347e+08	4.68892e+08	2.97234e+08	3.61094e+08	2.66159e+08	3.70981e+08	3.43202e+08	3.35426e+08	1.01821e+09	1.05991e+09	1.08913e+09	2.71971e+08	2.68296e+08	2.66159e+08	2.14847e+08	2.01381e+08	1.95553e+08	0	0	0	1	0	5	4	4	6
8	109.826	2	480.784	959.554	-0.00163518	-1.7041	58.19	FQNALLVR		ALBU_HUMAN	Serum albumin OS=Homo sapiens GN=ALB PE=1 SV=2	TRUE	1.28696	Condition 2	Condition 3	0.0126809	11.2711	4.0485e+08	3.80321e+08	4.71558e+08	4.80554e+08	5.24548e+08	4.79961e+08	3.90857e+08	3.81006e+08	3.8207e+08	9.66021e+08	9.79966e+08	1.09532e+09	4.3971e+08	3.89743e+08	4.79961e+08	2.26358e+08	2.23563e+08	2.22747e+08	4	4	2	4	1	11	10	8	10
10	46.2688	2	492.747	983.48	-0.00136863	-1.39162	42.03	TYETTLEK		ALBU_HUMAN	Serum albumin OS=Homo sapiens GN=ALB PE=1 SV=2	TRUE	1.66698	Condition 1	Condition 2	0.00651133	19.5389	3.30815e+08	3.43093e+08	3.9649e+08	2.00784e+08	2.60881e+08	1.80451e+08	2.67396e+08	2.86474e+08	2.85911e+08	7.89365e+08	8.84043e+08	9.20954e+08	1.83719e+08	1.93837e+08	1.80451e+08	1.54858e+08	1.68094e+08	1.66686e+08	7	0	1	7	10	8	8	8	9
11	51.4585	2	470.727	939.44	-0.00117117	-1.24667	42.05	DDNPNLPR		ALBU_HUMAN	Serum albumin OS=Homo sapiens GN=ALB PE=1 SV=2	TRUE	1.27109	Condition 3	Condition 2	0.0242691	12.2502	3.18005e+08	2.95574e+08	3.24501e+08	2.72269e+08	3.13431e+08	2.46054e+08	3.54861e+08	3.62508e+08	3.39863e+08	7.588e+08	7.61602e+08	7.5374e+08	2.49128e+08	2.32882e+08	2.46054e+08	2.05511e+08	2.12709e+08	1.9814e+08	6	0	0	4	4	4	8	8	6
2293	51.4585	3	314.154	939.441	4.85957e-05	0.0517283	---	DDNPNLPR		ALBU_HUMAN	Serum albumin OS=Homo sapiens GN=ALB PE=1 SV=2	TRUE	3.89264	Condition 1	Condition 3	3.07624e-05	18.1764	5.79861e+06	5.54692e+06	5.80195e+06	2.94235e+06	2.67584e+06	2.43791e+06	1.54083e+06	1.69155e+06	1.17273e+06	1.38362e+07	1.42926e+07	1.34766e+07	2.69227e+06	1.98817e+06	2.43791e+06	892343	992554	683698	0	0	0	0	0	0	0	0	0
19	123.59	2	575.31	1148.61	-0.00180873	-1.57472	63.66	LVNEVTEFAK		ALBU_HUMAN	Serum albumin OS=Homo sapiens GN=ALB PE=1 SV=2	TRUE	1.42918	Condition 3	Condition 1	0.0458641	22.5037	4.7908e+08	4.82564e+08	5.30492e+08	5.66254e+08	6.93707e+08	4.38844e+08	7.12539e+08	7.18604e+08	7.01387e+08	1.14314e+09	1.24341e+09	1.23221e+09	5.18126e+08	5.1543e+08	4.38844e+08	4.12654e+08	4.21656e+08	4.08909e+08	3	2	3	2	1	10	10	10	9
1610	128.955	2	575.309	1148.6	-0.00345009	-3.00371	63.27	LVNEVTEFAK		ALBU_HUMAN	Serum albumin OS=Homo sapiens GN=ALB PE=1 SV=2	TRUE	3.23652	Condition 3	Condition 2	7.75574e-07	8.01681	4.9202e+07	4.62213e+07	4.81962e+07	3.33651e+07	3.60425e+07	3.06926e+07	1.14441e+08	1.04391e+08	1.05144e+08	1.17402e+08	1.19098e+08	1.11949e+08	3.05293e+07	2.67799e+07	3.06926e+07	6.62762e+07	6.12537e+07	6.12992e+07	13	0	5	5	5	3	14	13	14
3802	145.677	2	575.31	1148.61	-0.00229004	-1.99376	61.07	LVNEVTEFAK		ALBU_HUMAN	Serum albumin OS=Homo sapiens GN=ALB PE=1 SV=2	FALSE	1.79508	Condition 3	Condition 2	0.0122989	27.0072	1.5503e+07	1.58834e+07	1.77157e+07	1.52992e+07	1.4484e+07	1.42017e+07	3.38308e+07	1.96991e+07	2.54266e+07	3.6992e+07	4.09265e+07	4.11494e+07	1.39989e+07	1.07618e+07	1.42017e+07	1.95925e+07	1.15588e+07	1.48237e+07	5	0	4	0	0	1	10	10	14
20	58.5444	2	722.325	1442.63	0.000143356	0.0993711	73.81	YICENQDSISSK		ALBU_HUMAN	Serum albumin OS=Homo sapiens GN=ALB PE=1 SV=2	TRUE	2.24359	Condition 2	Condition 3	0.000187251	16.6482	5.78681e+08	5.61418e+08	6.59022e+08	6.15852e+08	7.14265e+08	5.10071e+08	2.86223e+08	2.73955e+08	2.60021e+08	1.3808e+09	1.4466e+09	1.53075e+09	5.63509e+08	5.30705e+08	5.10071e+08	1.65761e+08	1.60748e+08	1.51592e+08	0	0	0	0	0	12	8	9	8
21	55.8683	2	386.722	771.43	-0.00112104	-1.45319	48.82	AACLLPK		ALBU_HUMAN	Serum albumin OS=Homo sapiens GN=ALB PE=1 SV=2	FALSE	7.17896	Condition 3	Condition 2	3.09861e-07	11.8229	3.56182e+08	3.41612e+08	3.98107e+08	9.57341e+07	1.05633e+08	8.32492e+07	6.70524e+08	6.92739e+08	6.79986e+08	8.49894e+08	8.80225e+08	9.2471e+08	8.75973e+07	7.84861e+07	8.32492e+07	3.88322e+08	4.06479e+08	3.96432e+08	10	3	2	0	0	2	20	17	14
25	231.549	3	682.369	2044.08	-0.0043038	-2.10549	40.11	VFDEFKPLVEEPQNLIK		ALBU_HUMAN	Serum albumin OS=Homo sapiens GN=ALB PE=1 SV=2	TRUE	1.36348	Condition 3	Condition 1	0.0241821	15.0904	6.60182e+08	6.17285e+08	4.8935e+08	7.26769e+08	8.47827e+08	7.14871e+08	8.30721e+08	7.66226e+08	8.12076e+08	1.57527e+09	1.59055e+09	1.13665e+09	6.64998e+08	6.29943e+08	7.14871e+08	4.81097e+08	4.49599e+08	4.7344e+08	0	0	0	0	1	4	16	15	17
3566	231.549	2	1023.05	2044.08	-0.00549251	-2.68702	60.74	VFDEFKPLVEEPQNLIK		ALBU_HUMAN	Serum albumin OS=Homo sapiens GN=ALB PE=1 SV=2	TRUE	2.54161	Condition 3	Condition 2	2.50301e-05	11.3158	1.49379e+07	1.63574e+07	1.86718e+07	6.39581e+06	7.4222e+06	6.67323e+06	1.8675e+07	1.5896e+07	1.75099e+07	3.56436e+07	4.21479e+07	4.33701e+07	5.8522e+06	5.51476e+06	6.67323e+06	1.08153e+07	9.3273e+06	1.02083e+07	0	0	0	0	0	0	4	4	4
26	46.551	2	569.752	1137.49	-0.0011623	-1.02181	65.12	CCTESLVNR		ALBU_HUMAN	Serum albumin OS=Homo sapiens GN=ALB PE=1 SV=2	TRUE	1.45505	Condition 1	Condition 3	0.0281714	18.9486	3.09268e+08	3.18711e+08	3.81522e+08	2.46897e+08	3.18079e+08	2.22334e+08	2.26088e+08	2.36147e+08	2.31558e+08	7.3795e+08	8.21217e+08	8.86187e+08	2.25912e+08	2.36335e+08	2.22334e+08	1.30935e+08	1.38564e+08	1.34998e+08	2	0	1	2	2	14	12	12	13
2390	46.4595	3	380.171	1137.49	0.000107352	0.0943758	19.21	CCTESLVNR		ALBU_HUMAN	Serum albumin OS=Homo sapiens GN=ALB PE=1 SV=2	TRUE	40.6854	Condition 2	Condition 3	6.0045e-07	26.1239	4.89051e+06	4.41047e+06	5.11006e+06	1.01221e+07	1.15369e+07	9.02131e+06	308290	266272	179523	1.16694e+07	1.13644e+07	1.18695e+07	9.26175e+06	8.57202e+06	9.02131e+06	178541	156241	104662	0	0	0	0	0	2	0	0	0
8778	75.0928	2	569.753	1137.49	7.14891e-05	0.0628481	17.25	CCTESLVNR		ALBU_HUMAN	Serum albumin OS=Homo sapiens GN=ALB PE=1 SV=2	FALSE	1.60045	Condition 2	Condition 1	0.0214083	25.0067	4.95949e+06	4.82642e+06	5.07437e+06	8.61686e+06	7.33544e+06	7.83078e+06	5.68274e+06	3.68368e+06	6.09163e+06	1.1834e+07	1.24361e+07	1.17866e+07	7.88448e+06	5.45029e+06	7.83078e+06	3.29105e+06	2.16147e+06	3.55142e+06	0	0	0	0	0	0	6	6	5
53310	43.3931	2	569.753	1137.49	0.00088085	0.77438	27.42	CCTESLVNR		ALBU_HUMAN	Serum albumin OS=Homo sapiens GN=ALB PE=1 SV=2	TRUE	20.7613	Condition 2	Condition 3	0.035941	173.205	359070	301674	316361	405955	471779	329851	58165.1	0	0	856785	777319	734832	371451	350536	329851	33685.3	0	0	0	0	0	0	0	2	0	0	0
28	68.7592	2	717.77	1433.53	-0.00070452	-0.49146	64.61	ETYGEMADCCAK		ALBU_HUMAN	Serum albumin OS=Homo sapiens GN=ALB PE=1 SV=2	TRUE	2.27235	Condition 1	Condition 3	0.000151221	15.3419	6.07292e+08	5.48381e+08	6.07994e+08	4.12025e+08	4.67148e+08	3.42476e+08	2.65514e+08	2.56741e+08	2.53888e+08	1.44907e+09	1.413e+09	1.41223e+09	3.77006e+08	3.47095e+08	3.42476e+08	1.53768e+08	1.50648e+08	1.48016e+08	2	0	0	1	1	8	10	9	10
21495	61.5188	2	717.77	1433.53	-0.000120493	-0.0840537	64.55	ETYGEMADCCAK		ALBU_HUMAN	Serum albumin OS=Homo sapiens GN=ALB PE=1 SV=2	TRUE	106.796	Condition 2	Condition 3	6.3677e-06	50.2229	1.96726e+06	1.59094e+06	1.8842e+06	2.16829e+06	2.89825e+06	1.92448e+06	10153.4	31897.5	23410.7	4.69412e+06	4.09933e+06	4.37656e+06	1.984e+06	2.15342e+06	1.92448e+06	5880.17	18716.5	13648.4	0	0	0	0	0	2	0	0	0
66696	68.8528	3	478.848	1433.52	-0.00440199	-3.07074	---	ETYGEMADCCAK		ALBU_HUMAN	Serum albumin OS=Homo sapiens GN=ALB PE=1 SV=2	TRUE	3.14969	Condition 3	Condition 2	0.0204353	53.0798	300278	234210	381978	133871	38288.4	120992	344583	348109	230645	716499	603484	887246	122493	28448.6	120992	199559	204260	134466	0	0	0	0	0	0	0	0	0
31	233.571	2	671.821	1341.63	-0.000674088	-0.50244	86.91	AVMDDFAAFVEK		ALBU_HUMAN	Serum albumin OS=Homo sapiens GN=ALB PE=1 SV=2	TRUE	1.28494	Condition 3	Condition 1	0.0364411	14.6572	5.71161e+08	5.36254e+08	4.81065e+08	6.27308e+08	7.76996e+08	5.93617e+08	7.0325e+08	6.66616e+08	6.71242e+08	1.36286e+09	1.38176e+09	1.1174e+09	5.7399e+08	5.77315e+08	5.93617e+08	4.07274e+08	3.91151e+08	3.91334e+08	0	0	0	0	0	2	11	10	11
35	31.7954	3	358.853	1073.54	0.00158387	1.47538	---	LDELRDEGK		ALBU_HUMAN	Serum albumin OS=Homo sapiens GN=ALB PE=1 SV=2	FALSE	5.27932	Condition 1	Condition 2	0.0752787	71.9199	2.14059e+08	1.88039e+08	2.53444e+08	3.99976e+07	4.85742e+07	3.56e+07	2.66783e+07	2.13449e+08	2.27464e+08	5.10771e+08	4.84516e+08	5.88692e+08	3.65981e+07	3.6091e+07	3.56e+07	1.54503e+07	1.25246e+08	1.32612e+08	0	0	0	0	0	0	0	0	0
772	31.6985	2	537.774	1073.53	-0.00254512	-2.37079	40.27	LDELRDEGK		ALBU_HUMAN	Serum albumin OS=Homo sapiens GN=ALB PE=1 SV=2	FALSE	4.37062	Condition 3	Condition 2	0.000112036	22.3514	2.41359e+07	2.09881e+07	3.21546e+07	1.10332e+07	1.24137e+07	1.3764e+07	5.03207e+07	4.83945e+07	6.39193e+07	5.75911e+07	5.40796e+07	7.46876e+07	1.00954e+07	9.22347e+06	1.3764e+07	2.91423e+07	2.83965e+07	3.72649e+07	0	0	0	1	0	2	0	4	4
2537	27.3932	2	537.777	1073.54	0.00380286	3.54237	37.55	LDELRDEGK		ALBU_HUMAN	Serum albumin OS=Homo sapiens GN=ALB PE=1 SV=2	FALSE	3.05415	Condition 3	Condition 1	0.7279	128.603	5.79275e+06	5.27993e+06	6.13537e+06	6.5381e+06	7.4603e+06	7.01427e+06	4.35195e+07	3.7787e+06	5.25774e+06	1.38222e+07	1.36047e+07	1.4251e+07	5.98241e+06	5.54307e+06	7.01427e+06	2.52035e+07	2.21723e+06	3.06526e+06	0	0	0	0	0	0	4	0	0
39	49.4475	2	686.287	1370.56	-0.000284917	-0.207884	113.98	AAFTECCQAADK		ALBU_HUMAN	Serum albumin OS=Homo sapiens GN=ALB PE=1 SV=2	TRUE	5.55624	Condition 1	Condition 2	4.61132e-06	18.5987	4.69309e+08	4.38957e+08	4.82234e+08	8.35143e+07	9.88873e+07	6.78578e+07	2.79616e+08	2.66145e+08	2.58441e+08	1.11983e+09	1.13105e+09	1.12012e+09	7.64161e+07	7.34741e+07	6.78578e+07	1.61934e+08	1.56166e+08	1.50671e+08	1	0	0	2	2	5	8	8	7
41	126.534	3	547.316	1638.93	-0.00381695	-2.32893	92.27	KVPQVSTPTLVEVSR		ALBU_HUMAN	Serum albumin OS=Homo sapiens GN=ALB PE=1 SV=2	TRUE	1.5725	Condition 1	Condition 3	0.000928398	11.4911	5.44344e+08	5.23891e+08	5.91828e+08	4.52867e+08	5.27777e+08	4.23471e+08	3.56682e+08	3.46193e+08	3.52808e+08	1.29887e+09	1.3499e+09	1.37468e+09	4.14376e+08	3.92143e+08	4.23471e+08	2.06566e+08	2.03136e+08	2.05687e+08	7	2	3	0	0	15	14	16	15
7742	126.534	2	820.471	1638.93	-0.00297148	-1.81306	77.24	KVPQVSTPTLVEVSR		ALBU_HUMAN	Serum albumin OS=Homo sapiens GN=ALB PE=1 SV=2	TRUE	1.05655	Condition 1	Condition 3	0.790456	21.9733	1.13541e+07	1.0762e+07	1.19006e+07	1.10273e+07	1.11334e+07	1.11275e+07	1.34385e+07	9.63789e+06	9.11966e+06	2.70923e+07	2.77304e+07	2.76423e+07	1.00901e+07	8.27219e+06	1.11275e+07	7.78268e+06	5.65523e+06	5.31676e+06	0	0	0	0	0	4	4	4	4
12668	136.298	3	547.312	1638.91	-0.0172403	-10.5192	72.87	KVPQVSTPTLVEVSR		ALBU_HUMAN	Serum albumin OS=Homo sapiens GN=ALB PE=1 SV=2	TRUE	5.5509	Condition 3	Condition 1	0.00138478	35.6625	4.66787e+06	4.98426e+06	4.9684e+06	9.67178e+06	9.82612e+06	5.51751e+06	1.62085e+07	3.46842e+07	3.02644e+07	1.11381e+07	1.28429e+07	1.15404e+07	8.84974e+06	7.30089e+06	5.51751e+06	9.38688e+06	2.03517e+07	1.76441e+07	1	3	1	3	2	3	6	10	9
52	78.3379	3	409.539	1225.6	-0.00190424	-1.55373	48.6	FKDLGEENFK		ALBU_HUMAN	Serum albumin OS=Homo sapiens GN=ALB PE=1 SV=2	TRUE	1.49757	Condition 1	Condition 3	0.00103611	12.0001	1.85022e+08	1.87112e+08	2.00736e+08	1.28007e+08	1.50497e+08	1.19712e+08	1.29369e+08	1.30354e+08	1.22809e+08	4.41485e+08	4.82128e+08	4.66262e+08	1.17127e+08	1.11821e+08	1.19712e+08	7.49218e+07	7.6488e+07	7.15976e+07	0	0	0	0	0	4	2	1	1
2739	78.3379	2	613.804	1225.59	-0.00417977	-3.4104	48.93	FKDLGEENFK		ALBU_HUMAN	Serum albumin OS=Homo sapiens GN=ALB PE=1 SV=2	TRUE	1.19416	Condition 1	Condition 2	0.24445	22.6682	1.2589e+07	1.15381e+07	1.36614e+07	1.07128e+07	1.05698e+07	1.03618e+07	1.33992e+07	9.39667e+06	9.07735e+06	3.0039e+07	2.97299e+07	3.17322e+07	9.80232e+06	7.85346e+06	1.03618e+07	7.75993e+06	5.51369e+06	5.29209e+06	2	0	0	2	2	2	3	2	2
55	189.385	2	829.379	1656.74	-0.00140296	-0.846819	101.93	QNCELFEQLGEYK		ALBU_HUMAN	Serum albumin OS=Homo sapiens GN=ALB PE=1 SV=2	TRUE	3.00868	Condition 1	Condition 3	6.78555e-05	18.1772	5.72572e+08	5.667e+08	6.18196e+08	4.16468e+08	5.16202e+08	3.61517e+08	2.12876e+08	1.81644e+08	1.89613e+08	1.36623e+09	1.46021e+09	1.43593e+09	3.81071e+08	3.83543e+08	3.61517e+08	1.23284e+08	1.06583e+08	1.10544e+08	3	0	0	4	2	11	8	10	13
67	195.566	2	829.391	1656.77	0.0220087	13.2843	68.99	QNCELFEQLGEYK		ALBU_HUMAN	Serum albumin OS=Homo sapiens GN=ALB PE=1 SV=2	TRUE	3.63653	Condition 1	Condition 3	1.07687e-05	17.0143	4.63069e+08	4.30257e+08	4.37541e+08	3.21254e+08	4.02748e+08	2.91502e+08	1.28789e+08	1.18211e+08	1.18972e+08	1.10494e+09	1.10864e+09	1.01631e+09	2.9395e+08	2.99245e+08	2.91502e+08	7.45856e+07	6.93629e+07	6.93605e+07	3	0	0	0	1	0	9	7	9
57	32.3725	3	518.203	1551.59	-0.00315056	-2.03054	55.56	CCAAADPHECYAK		ALBU_HUMAN	Serum albumin OS=Homo sapiens GN=ALB PE=1 SV=2	TRUE	1.24857	Condition 1	Condition 3	0.422212	23.0234	1.29112e+08	1.59915e+08	2.04438e+08	1.31807e+08	1.7572e+08	1.16643e+08	1.21944e+08	1.3416e+08	1.39118e+08	3.08076e+08	4.1205e+08	4.74861e+08	1.20604e+08	1.30562e+08	1.16643e+08	7.06218e+07	7.87214e+07	8.11058e+07	0	0	0	0	0	5	4	2	3
4321	32.3725	2	776.801	1551.59	-0.002752	-1.77367	63.03	CCAAADPHECYAK		ALBU_HUMAN	Serum albumin OS=Homo sapiens GN=ALB PE=1 SV=2	TRUE	1.80437	Condition 2	Condition 3	0.388985	86.1139	5.42627e+06	5.78125e+06	9.15777e+06	5.22055e+06	6.85902e+06	1.0417e+07	50330.7	6.61627e+06	5.80119e+06	1.29478e+07	1.48965e+07	2.12714e+07	4.77684e+06	5.09631e+06	1.0417e+07	29148.1	3.88223e+06	3.38209e+06	0	0	0	0	0	2	0	4	4
37146	28.8438	2	776.798	1551.58	-0.00841043	-5.42052	75.84	CCAAADPHECYAK		ALBU_HUMAN	Serum albumin OS=Homo sapiens GN=ALB PE=1 SV=2	TRUE	Infinity	Condition 3	Condition 2	0.122238	167.672	4860.9	7148.34	144.047	0	0	0	1.27527e+07	279104	0	11598.7	18419	334.587	0	0	0	7.38549e+06	163770	0	0	0	0	0	0	0	4	0	0
59	32.6647	2	749.792	1497.57	-0.000809362	-0.54045	105.39	TCVADESAENCDK		ALBU_HUMAN	Serum albumin OS=Homo sapiens GN=ALB PE=1 SV=2	TRUE	9.67172	Condition 1	Condition 2	1.0368e-05	26.8484	3.63886e+08	3.87882e+08	4.03619e+08	4.35547e+07	4.8143e+07	2.77627e+07	1.49079e+08	1.55635e+08	1.53983e+08	8.68277e+08	9.9945e+08	9.37513e+08	3.98528e+07	3.57706e+07	2.77627e+07	8.63362e+07	9.13218e+07	8.97723e+07	1	0	0	0	0	6	9	7	11
94	45.7112	2	337.193	672.371	-4.57175e-05	-0.0679945	34.58	AWAVAR		ALBU_HUMAN	Serum albumin OS=Homo sapiens GN=ALB PE=1 SV=2	FALSE	2.09484	Condition 1	Condition 2	0.00232055	22.9904	6.16887e+07	5.53802e+07	8.47615e+07	3.29219e+07	3.32159e+07	3.02086e+07	4.34143e+07	5.21343e+07	4.75182e+07	1.47197e+08	1.42697e+08	1.96881e+08	3.01237e+07	2.46797e+07	3.02086e+07	2.51426e+07	3.05908e+07	2.77031e+07	0	0	1	0	0	2	4	4	4
95	255.466	3	992.117	2973.33	-0.00680739	-2.28948	97.83	SHCIAEVENDEMPADLPSLAADFVESK		ALBU_HUMAN	Serum albumin OS=Homo sapiens GN=ALB PE=1 SV=2	TRUE	2.89408	Condition 2	Condition 3	0.00220235	26.6452	4.26189e+08	4.41169e+08	2.60638e+08	7.80209e+08	9.56396e+08	6.35659e+08	2.86154e+08	2.56063e+08	2.77478e+08	1.01694e+09	1.13675e+09	6.05402e+08	7.13896e+08	7.10611e+08	6.35659e+08	1.65721e+08	1.5025e+08	1.6177e+08	1	0	0	0	0	3	18	19	20
26866	255.466	4	744.341	2973.34	-0.00143375	-0.482202	---	SHCIAEVENDEMPADLPSLAADFVESK		ALBU_HUMAN	Serum albumin OS=Homo sapiens GN=ALB PE=1 SV=2	TRUE	41.908	Condition 2	Condition 3	0.0298095	173.205	1.98259e+06	2.89871e+06	951601	2.38103e+06	2.27756e+06	2.2557e+06	164988	0	0	4.73071e+06	7.46904e+06	2.21035e+06	2.17866e+06	1.69225e+06	2.2557e+06	95549.6	0	0	0	0	0	0	0	0	0	0	0
33032	255.466	2	1487.67	2973.33	-0.00421517	-1.41766	96.55	SHCIAEVENDEMPADLPSLAADFVESK		ALBU_HUMAN	Serum albumin OS=Homo sapiens GN=ALB PE=1 SV=2	TRUE	8.93832	Condition 1	Condition 3	0.00530298	71.3076	3.72985e+06	4.30032e+06	3.65477e+06	352596	702676	845073	751421	130206	425658	8.89989e+06	1.10805e+07	8.48917e+06	322627	522094	845073	435172	76400.8	248159	0	0	0	0	0	0	2	2	2
98	218.362	3	754.011	2259.01	-0.0048651	-2.15364	55.5	EFNAETFTFHADICTLSEK		ALBU_HUMAN	Serum albumin OS=Homo sapiens GN=ALB PE=1 SV=2	TRUE	1.9788	Condition 2	Condition 1	0.00353397	18.9155	4.22662e+08	4.04731e+08	2.92396e+08	7.19163e+08	8.59173e+08	6.37506e+08	4.82907e+08	4.23246e+08	4.45546e+08	1.00852e+09	1.04286e+09	6.79167e+08	6.58039e+08	6.38373e+08	6.37506e+08	2.79667e+08	2.48348e+08	2.59753e+08	5	0	4	2	28	27	25	22	24
12958	218.271	2	1130.51	2259.01	-0.00440521	-1.95006	82.17	EFNAETFTFHADICTLSEK		ALBU_HUMAN	Serum albumin OS=Homo sapiens GN=ALB PE=1 SV=2	TRUE	4.98585	Condition 1	Condition 3	0.000327915	38.1944	1.08318e+07	1.09641e+07	1.06458e+07	3.67147e+06	4.96432e+06	4.67387e+06	3.12483e+06	1.72144e+06	1.66048e+06	2.58459e+07	2.82511e+07	2.47278e+07	3.35942e+06	3.68853e+06	4.67387e+06	1.80969e+06	1.01009e+06	968060	4	2	2	2	1	1	3	2	2
100	37.7702	4	387.454	1545.79	-0.00210746	-1.36335	---	LKECCEKPLLEK		ALBU_HUMAN	Serum albumin OS=Homo sapiens GN=ALB PE=1 SV=2	TRUE	1.25906	Condition 2	Condition 3	0.22956	22.3766	1.29994e+08	1.35718e+08	1.553e+08	1.48888e+08	2.03159e+08	1.34321e+08	1.27092e+08	1.32011e+08	1.27192e+08	3.10181e+08	3.49703e+08	3.60726e+08	1.36233e+08	1.50949e+08	1.34321e+08	7.36031e+07	7.746e+07	7.4153e+07	0	0	0	0	0	0	0	0	0
2101	37.7702	3	516.269	1545.78	-0.0054829	-3.54699	35.39	LKECCEKPLLEK		ALBU_HUMAN	Serum albumin OS=Homo sapiens GN=ALB PE=1 SV=2	TRUE	1.9428	Condition 3	Condition 1	0.0131704	20.3481	1.10441e+07	1.0381e+07	1.49467e+07	1.34396e+07	1.87921e+07	1.60154e+07	2.88891e+07	2.17376e+07	2.00366e+07	2.63526e+07	2.67485e+07	3.47178e+07	1.22974e+07	1.39627e+07	1.60154e+07	1.67306e+07	1.2755e+07	1.16813e+07	0	0	0	0	0	0	3	3	2
51902	37.7702	2	773.902	1545.79	-0.000691603	-0.447411	44.08	LKECCEKPLLEK		ALBU_HUMAN	Serum albumin OS=Homo sapiens GN=ALB PE=1 SV=2	TRUE	Infinity	Condition 1	Condition 3	0.216775	116.62	259288	0	822631	400716	0	617511	0	0	0	618693	0	1.91078e+06	366658	0	617511	0	0	0	0	0	0	0	0	2	0	0	1
112	80.9957	2	476.224	950.433	-0.00183348	-1.92909	53.73	DLGEENFK		ALBU_HUMAN	Serum albumin OS=Homo sapiens GN=ALB PE=1 SV=2	TRUE	3.25698	Condition 3	Condition 2	0.102357	73.7169	8.06535e+07	7.75965e+07	8.62495e+07	1.03281e+08	1.06269e+07	9.96104e+07	2.34608e+08	2.35161e+08	2.25657e+08	1.92449e+08	1.99941e+08	2.00337e+08	9.45032e+07	7.8959e+06	9.96104e+07	1.35869e+08	1.37986e+08	1.31558e+08	6	3	6	4	2	4	8	8	10
116	188.078	2	507.303	1012.59	-0.000852349	-0.84175	33.61	LVAASQAALGL		ALBU_HUMAN	Serum albumin OS=Homo sapiens GN=ALB PE=1 SV=2	TRUE	22.7354	Condition 2	Condition 3	1.21138e-06	23.7745	8.61704e+07	7.35907e+07	9.02299e+07	1.33818e+08	1.58238e+08	1.1212e+08	7.54761e+06	5.00497e+06	5.2248e+06	2.05613e+08	1.8962e+08	2.09583e+08	1.22444e+08	1.17572e+08	1.1212e+08	4.37106e+06	2.93677e+06	3.04606e+06	0	0	0	5	5	6	1	1	0
137	66.858	4	522.463	2085.82	-0.00577784	-2.77004	36.19	VHTECCHGDLLECADDR		ALBU_HUMAN	Serum albumin OS=Homo sapiens GN=ALB PE=1 SV=2	TRUE	2.86131	Condition 3	Condition 1	8.49403e-06	10.597	1.1493e+08	1.05893e+08	1.1979e+08	2.01335e+08	2.15991e+08	1.74736e+08	3.36888e+08	3.272e+08	3.10511e+08	2.74237e+08	2.72854e+08	2.78243e+08	1.84223e+08	1.60483e+08	1.74736e+08	1.95102e+08	1.91991e+08	1.81028e+08	0	0	0	0	0	6	4	8	8
3546	66.858	3	696.283	2085.83	-0.00424869	-2.03693	42.81	VHTECCHGDLLECADDR		ALBU_HUMAN	Serum albumin OS=Homo sapiens GN=ALB PE=1 SV=2	TRUE	6.78477	Condition 3	Condition 1	1.43618e-05	19.4691	6.71508e+06	6.38741e+06	8.17966e+06	1.31943e+07	1.22205e+07	1.57887e+07	5.86026e+07	4.52577e+07	4.05342e+07	1.6023e+07	1.64583e+07	1.89994e+07	1.20729e+07	9.07993e+06	1.57887e+07	3.39386e+07	2.65559e+07	2.36314e+07	0	0	0	0	0	5	4	4	7
144	34.7366	3	359.172	1074.49	0.00131665	1.22537	15.81	NECFLQHK		ALBU_HUMAN	Serum albumin OS=Homo sapiens GN=ALB PE=1 SV=2	TRUE	5.13115	Condition 3	Condition 1	0.0141323	76.3576	4.2439e+07	3.91257e+07	4.86972e+07	7.68724e+07	8.55405e+07	7.42825e+07	1.14647e+08	4.18892e+08	1.34854e+08	1.01265e+08	1.00814e+08	1.13112e+08	7.03388e+07	6.35573e+07	7.42825e+07	6.63958e+07	2.45793e+08	7.86197e+07	0	0	0	0	0	2	1	2	2
2290	34.7366	2	538.253	1074.49	-0.000154205	-0.143514	37.59	NECFLQHK		ALBU_HUMAN	Serum albumin OS=Homo sapiens GN=ALB PE=1 SV=2	TRUE	3.26599	Condition 3	Condition 1	0.242785	103.359	7.03305e+06	7.39131e+06	1.10634e+07	1.54096e+07	1.7962e+07	1.91689e+07	1.30939e+07	6.07935e+07	9.35535e+06	1.67817e+07	1.9045e+07	2.56977e+07	1.40999e+07	1.3346e+07	1.91689e+07	7.58312e+06	3.56718e+07	5.45416e+06	2	0	2	2	2	2	3	6	6
5013	31.6009	2	538.253	1074.49	-0.000786149	-0.731647	35.82	NECFLQHK		ALBU_HUMAN	Serum albumin OS=Homo sapiens GN=ALB PE=1 SV=2	TRUE	27.6136	Condition 3	Condition 2	0.0180797	83.3864	1.53878e+06	1.75773e+06	2.30062e+06	1.32623e+06	1.7683e+06	1.79298e+06	7.79173e+07	4.15109e+06	5.28934e+07	3.67172e+06	4.52911e+06	5.34379e+06	1.21351e+06	1.31386e+06	1.79298e+06	4.51244e+07	2.43574e+06	3.08368e+07	0	0	0	0	0	0	4	0	2
146	37.8631	3	435.877	1304.61	-0.00243172	-1.86394	41.76	ECCEKPLLEK		ALBU_HUMAN	Serum albumin OS=Homo sapiens GN=ALB PE=1 SV=2	TRUE	3.71685	Condition 3	Condition 1	6.45383e-05	24.2553	6.15038e+07	6.07297e+07	6.70434e+07	8.80179e+07	1.26355e+08	8.22284e+07	2.33945e+08	2.34511e+08	2.35057e+08	1.46756e+08	1.56481e+08	1.55726e+08	8.0537e+07	9.38828e+07	8.22284e+07	1.35485e+08	1.37604e+08	1.37038e+08	0	0	0	0	1	4	14	7	7
5373	37.8631	2	653.313	1304.61	0.00149486	1.14582	52.98	ECCEKPLLEK		ALBU_HUMAN	Serum albumin OS=Homo sapiens GN=ALB PE=1 SV=2	TRUE	3.20079	Condition 3	Condition 1	0.00375782	40.1433	4.59885e+06	4.04381e+06	5.71722e+06	5.03847e+06	6.81244e+06	6.15853e+06	2.23814e+07	1.24535e+07	1.1128e+07	1.09734e+07	1.04196e+07	1.32798e+07	4.61023e+06	5.0617e+06	6.15853e+06	1.29618e+07	7.30737e+06	6.4876e+06	2	0	2	2	2	2	6	4	5
198	184.799	5	556.477	2777.35	-0.00447828	-1.61243	15.29	LVRPEVDVMCTAFHDNEETFLKK		ALBU_HUMAN	Serum albumin OS=Homo sapiens GN=ALB PE=1 SV=2	TRUE	1.76805	Condition 1	Condition 3	0.000576799	9.732	1.90767e+08	1.89793e+08	1.59923e+08	1.29507e+08	1.51255e+08	1.29064e+08	1.07516e+08	9.53667e+07	1.02811e+08	4.55193e+08	4.89036e+08	3.71464e+08	1.185e+08	1.12384e+08	1.29064e+08	6.22659e+07	5.59584e+07	5.99389e+07	0	0	0	0	0	1	0	1	2
232	168.592	3	637.648	1909.92	-0.00199903	-1.04666	67.41	RPCFSALEVDETYVPK		ALBU_HUMAN	Serum albumin OS=Homo sapiens GN=ALB PE=1 SV=2	TRUE	48.9223	Condition 3	Condition 2	7.5141e-08	19.8122	1.2262e+08	1.19432e+08	1.37797e+08	6.57959e+06	9.74717e+06	9.14528e+06	4.07007e+08	4.27099e+08	4.12045e+08	2.92587e+08	3.07739e+08	3.20071e+08	6.02037e+06	7.24223e+06	9.14528e+06	2.35711e+08	2.50609e+08	2.40222e+08	1	0	1	2	1	1	21	17	23
15719	168.502	2	955.967	1909.92	-0.00463784	-2.42828	54.55	RPCFSALEVDETYVPK		ALBU_HUMAN	Serum albumin OS=Homo sapiens GN=ALB PE=1 SV=2	TRUE	219.15	Condition 3	Condition 2	5.33249e-05	73.6101	2.62262e+06	7.72938e+06	3.63138e+06	9291.66	24597.9	50075.7	8.75233e+06	4.96334e+06	4.68536e+06	6.2579e+06	1.99162e+07	8.43484e+06	8501.93	18276.5	50075.7	5.06875e+06	2.91234e+06	2.73156e+06	0	0	0	0	0	0	3	3	2
263	159.637	2	756.424	1510.83	-0.00273752	-1.81193	86.11	VPQVSTPTLVEVSR		ALBU_HUMAN	Serum albumin OS=Homo sapiens GN=ALB PE=1 SV=2	TRUE	7.75329	Condition 3	Condition 2	8.26867e-07	14.4671	8.3858e+07	8.02309e+07	9.69851e+07	3.34627e+07	4.01628e+07	3.03509e+07	2.69527e+08	2.66635e+08	2.69998e+08	2.00095e+08	2.0673e+08	2.25274e+08	3.06186e+07	2.98413e+07	3.03509e+07	1.56092e+08	1.56453e+08	1.57409e+08	1	1	1	0	0	2	17	18	17
267	82.8999	4	499.987	1995.92	-0.00289287	-1.44939	34.72	NECFLQHKDDNPNLPR		ALBU_HUMAN	Serum albumin OS=Homo sapiens GN=ALB PE=1 SV=2	TRUE	15.718	Condition 1	Condition 3	1.74618e-08	8.34015	6.14571e+07	5.6604e+07	6.33042e+07	3.74117e+07	3.72269e+07	3.26195e+07	3.47933e+06	3.98572e+06	4.07368e+06	1.46644e+08	1.45851e+08	1.47041e+08	3.42319e+07	2.76599e+07	3.26195e+07	2.01499e+06	2.3387e+06	2.37495e+06	3	0	3	0	1	2	0	0	0
14181	82.8999	3	666.315	1995.92	-0.000305004	-0.152814	20.31	NECFLQHKDDNPNLPR		ALBU_HUMAN	Serum albumin OS=Homo sapiens GN=ALB PE=1 SV=2	TRUE	54.9299	Condition 1	Condition 3	0.000337185	62.449	3.21905e+06	2.92501e+06	3.67133e+06	1.82036e+06	360599	1.61255e+06	60457.7	80700.9	37530.9	7.68104e+06	7.53682e+06	8.52765e+06	1.66564e+06	267928	1.61255e+06	35013	47352.9	21880.5	3	1	2	0	0	0	0	0	0
354	39.5197	3	500.548	1498.62	-0.00311831	-2.08078	55.31	ADDKETCFAEEGK		ALBU_HUMAN	Serum albumin OS=Homo sapiens GN=ALB PE=1 SV=2	TRUE	11.9671	Condition 3	Condition 2	6.015e-08	11.4135	4.31348e+07	3.83124e+07	4.23084e+07	8.52405e+06	8.96412e+06	7.16488e+06	9.49325e+07	9.97796e+07	1.00313e+08	1.02925e+08	9.87188e+07	9.82725e+07	7.79956e+06	6.66042e+06	7.16488e+06	5.49784e+07	5.85477e+07	5.84823e+07	0	0	0	0	0	2	4	4	4
16657	39.6167	2	750.312	1498.61	-0.0148057	-9.87954	52.93	ADDKETCFAEEGK		ALBU_HUMAN	Serum albumin OS=Homo sapiens GN=ALB PE=1 SV=2	TRUE	16.1683	Condition 3	Condition 2	0.00424425	75.3584	3.29731e+06	2.3647e+06	3.91667e+06	579265	104661	889301	1.02075e+07	9.40895e+06	5.81989e+06	7.86779e+06	6.09309e+06	9.09752e+06	530031	77763.7	889301	5.91151e+06	5.52089e+06	3.39299e+06	0	0	0	0	0	2	4	2	2
368	76.5304	3	376.904	1127.69	-0.00184669	-1.63758	20.93	KQTALVELVK		ALBU_HUMAN	Serum albumin OS=Homo sapiens GN=ALB PE=1 SV=2	TRUE	1.34299	Condition 1	Condition 2	0.00154876	8.93948	3.74296e+07	3.67972e+07	3.62933e+07	2.88518e+07	2.88426e+07	2.45998e+07	3.29497e+07	3.31725e+07	3.24033e+07	8.93116e+07	9.48147e+07	8.43008e+07	2.63996e+07	2.14303e+07	2.45998e+07	1.90822e+07	1.94646e+07	1.88911e+07	0	0	0	0	0	2	0	0	1
9888	76.5304	2	564.852	1127.69	-0.00277718	-2.46271	44.14	KQTALVELVK		ALBU_HUMAN	Serum albumin OS=Homo sapiens GN=ALB PE=1 SV=2	TRUE	2.08122	Condition 3	Condition 2	0.00383714	24.5727	3.99469e+06	3.93458e+06	4.19322e+06	2.56972e+06	2.46133e+06	3.75904e+06	7.1339e+06	5.35343e+06	5.80674e+06	9.53183e+06	1.01382e+07	9.73988e+06	2.35131e+06	1.82879e+06	3.75904e+06	4.13147e+06	3.14123e+06	3.38533e+06	0	0	0	0	0	2	1	2	1
403	208.297	4	663.321	2649.26	-0.00109533	-0.41345	38.72	LVRPEVDVMCTAFHDNEETFLK		ALBU_HUMAN	Serum albumin OS=Homo sapiens GN=ALB PE=1 SV=2	TRUE	4.06594	Condition 3	Condition 1	6.63805e-05	19.0172	6.54512e+07	6.89531e+07	5.16145e+07	1.10823e+08	1.31111e+08	8.91439e+07	2.64988e+08	2.40404e+08	2.5095e+08	1.56175e+08	1.7767e+08	1.19889e+08	1.01403e+08	9.74164e+07	8.91439e+07	1.53463e+08	1.41062e+08	1.46304e+08	0	0	0	0	0	2	9	7	7
12929	208.481	3	884.09	2649.25	-0.00822626	-3.10512	28.42	LVRPEVDVMCTAFHDNEETFLK		ALBU_HUMAN	Serum albumin OS=Homo sapiens GN=ALB PE=1 SV=2	TRUE	3.9748	Condition 3	Condition 1	0.000763553	37.01	4.80701e+06	4.9632e+06	5.05166e+06	8.24108e+06	1.2458e+07	5.97386e+06	2.17761e+07	1.82031e+07	1.89347e+07	1.14701e+07	1.27886e+07	1.17338e+07	7.54064e+06	9.25638e+06	5.97386e+06	1.26112e+07	1.0681e+07	1.10389e+07	0	0	0	0	0	1	4	4	4
514	34.447	2	323.181	644.347	-0.00190916	-2.96293	25.92	LDELR		ALBU_HUMAN	Serum albumin OS=Homo sapiens GN=ALB PE=1 SV=2	FALSE	35.3584	Condition 3	Condition 2	0.000592478	86.7423	9.65285e+06	9.95793e+06	1.49968e+07	1.69522e+06	1.71038e+06	1.35053e+06	2.25927e+07	1.11833e+08	3.37437e+07	2.30329e+07	2.56584e+07	3.48342e+07	1.55114e+06	1.27083e+06	1.35053e+06	1.30841e+07	6.56204e+07	1.96725e+07	1	0	0	0	0	2	6	9	9
697	32.9554	2	323.18	644.346	-0.00294389	-4.56879	21.64	LDELR		ALBU_HUMAN	Serum albumin OS=Homo sapiens GN=ALB PE=1 SV=2	TRUE	115.486	Condition 3	Condition 2	0.0099212	91.0555	1.78181e+06	2.04222e+06	1.935e+06	503554	572234	508202	6.50116e+07	3.54628e+06	1.1437e+08	4.25162e+06	5.26214e+06	4.49454e+06	460755	425175	508202	3.76503e+07	2.08085e+06	6.66777e+07	0	0	0	0	0	0	2	0	1
989	44.9302	2	323.182	644.349	0.000118506	0.183915	16.94	LDELR		ALBU_HUMAN	Serum albumin OS=Homo sapiens GN=ALB PE=1 SV=2	FALSE	13.1626	Condition 3	Condition 2	1.08226e-06	22.6545	1.01973e+07	1.02946e+07	1.48704e+07	2.3215e+06	2.09943e+06	2.19343e+06	2.68965e+07	2.97665e+07	3.03994e+07	2.43319e+07	2.6526e+07	3.45406e+07	2.12419e+06	1.55989e+06	2.19343e+06	1.55766e+07	1.74661e+07	1.77229e+07	0	0	0	0	0	2	10	9	7
663	26.4908	3	400.185	1197.53	-0.000889591	-0.742852	26.76	ETCFAEEGKK		ALBU_HUMAN	Serum albumin OS=Homo sapiens GN=ALB PE=1 SV=2	TRUE	5.54615	Condition 3	Condition 1	0.00654788	54.4666	9.65422e+06	8.83661e+06	1.02796e+07	9.21659e+06	1.20029e+07	8.72868e+06	2.00349e+07	7.36241e+07	6.59059e+07	2.30361e+07	2.27691e+07	2.3877e+07	8.43324e+06	8.91823e+06	8.72868e+06	1.16029e+07	4.32004e+07	3.84231e+07	0	0	0	0	0	1	0	2	2
5182	22.2414	3	400.184	1197.53	-0.00254832	-2.12798	19.41	ETCFAEEGKK		ALBU_HUMAN	Serum albumin OS=Homo sapiens GN=ALB PE=1 SV=2	TRUE	70.6006	Condition 3	Condition 2	0.643657	169.173	286290	367526	427331	179212	232627	323853	5.11316e+07	768013	40709.1	683123	946998	992591	163980	172844	323853	2.96119e+07	450647	23733.4	0	0	0	0	0	0	2	0	0
13771	26.4908	2	599.773	1197.53	-0.00227066	-1.89611	42.16	ETCFAEEGKK		ALBU_HUMAN	Serum albumin OS=Homo sapiens GN=ALB PE=1 SV=2	TRUE	3.57079	Condition 3	Condition 2	0.279961	100.096	1.23065e+06	1.03955e+06	276725	490286	646509	807259	948667	1.00493e+06	4.98821e+06	2.93647e+06	2.67859e+06	642768	448615	480362	807259	549403	589660	2.90812e+06	0	0	0	0	0	1	0	2	2
31542	22.2414	2	599.772	1197.53	-0.00425806	-3.55569	38.04	ETCFAEEGKK		ALBU_HUMAN	Serum albumin OS=Homo sapiens GN=ALB PE=1 SV=2	TRUE	121.707	Condition 3	Condition 2	0.0505827	163.806	49549.2	54539.1	52170.3	27384.8	36333.5	32780.8	1.13197e+07	223982	200916	118230	140530	121179	25057.3	26996.1	32780.8	6.5556e+06	131426	117134	0	0	0	0	0	0	4	0	0
41412	26.0946	2	599.773	1197.53	-0.00263079	-2.19684	36.6	ETCFAEEGKK		ALBU_HUMAN	Serum albumin OS=Homo sapiens GN=ALB PE=1 SV=2	TRUE	48.3525	Condition 3	Condition 2	0.0651325	151.564	271709	171050	1.55377e+06	39721.8	77560.7	16367	255028	5.92396e+06	283298	648330	440743	3.60905e+06	36345.7	57628.3	16367	147695	3.476e+06	165163	1	0	0	0	0	0	0	2	0
668	196.322	4	637.046	2544.16	-0.00230907	-0.907598	16.01	EFNAETFTFHADICTLSEKER		ALBU_HUMAN	Serum albumin OS=Homo sapiens GN=ALB PE=1 SV=2	TRUE	106.833	Condition 1	Condition 3	7.40634e-08	21.3894	8.07852e+07	7.04753e+07	5.2151e+07	1.69002e+07	1.69183e+07	1.40341e+07	594921	598042	711051	1.92763e+08	1.81592e+08	1.21135e+08	1.54638e+07	1.25705e+07	1.40341e+07	344538	350913	414542	0	0	1	2	1	1	0	0	0
11400	196.322	3	849.059	2544.16	-0.00381317	-1.4988	---	EFNAETFTFHADICTLSEKER		ALBU_HUMAN	Serum albumin OS=Homo sapiens GN=ALB PE=1 SV=2	TRUE	2998.9	Condition 1	Condition 3	0.00642353	173.205	1.05776e+07	9.31904e+06	6.76068e+06	127111	175319	1.07055e+06	0	8889.02	0	2.52394e+07	2.40122e+07	1.57035e+07	116307	130264	1.07055e+06	0	5215.81	0	0	0	0	0	0	0	0	0	0
1191	270.683	3	840.074	2517.2	-0.00767562	-3.04926	94.38	MPCAEDYLSVVLNQLCVLHEK		ALBU_HUMAN	Serum albumin OS=Homo sapiens GN=ALB PE=1 SV=2	TRUE	23.5175	Condition 3	Condition 2	0.00076357	61.1453	2.68747e+07	3.22024e+07	6.75937e+06	3.63379e+06	3.49132e+06	3.38351e+06	9.60816e+07	7.58068e+07	7.52474e+07	6.41264e+07	8.29753e+07	1.57005e+07	3.32494e+06	2.59408e+06	3.38351e+06	5.56439e+07	4.44812e+07	4.38692e+07	0	0	0	0	0	0	7	8	7
58876	270.683	2	1259.61	2517.2	-0.00243896	-0.968916	60.65	MPCAEDYLSVVLNQLCVLHEK		ALBU_HUMAN	Serum albumin OS=Homo sapiens GN=ALB PE=1 SV=2	TRUE	Infinity	Condition 1	Condition 3	0.0174527	103.811	663770	944470	467415	0	211944	94861.7	0	0	0	1.58384e+06	2.4336e+06	1.0857e+06	0	157476	94861.7	0	0	0	0	0	0	0	0	0	0	0	1
1786	250.764	3	581.635	1741.88	-0.00450199	-2.58455	57.67	HPYFYAPELLFFAK		ALBU_HUMAN	Serum albumin OS=Homo sapiens GN=ALB PE=1 SV=2	TRUE	20.1202	Condition 3	Condition 2	0.000682938	63.9954	1.28356e+07	1.97037e+07	4.1063e+06	3.96464e+06	5.06951e+06	3.59342e+06	9.09888e+07	7.9251e+07	8.38294e+07	3.06274e+07	5.07701e+07	9.53798e+06	3.62767e+06	3.76669e+06	3.59342e+06	5.26945e+07	4.65021e+07	4.88725e+07	0	0	0	0	0	0	6	8	7
13039	250.764	2	871.948	1741.88	-0.00540236	-3.10144	39.64	HPYFYAPELLFFAK		ALBU_HUMAN	Serum albumin OS=Homo sapiens GN=ALB PE=1 SV=2	TRUE	12.0953	Condition 3	Condition 2	0.00743098	107.299	5.0728e+06	6.30473e+06	3.18269e+06	194912	607037	2.27067e+06	1.38231e+07	1.10286e+07	1.23126e+07	1.21043e+07	1.62453e+07	7.39265e+06	178346	451034	2.27067e+06	8.00541e+06	6.47125e+06	7.17822e+06	0	0	0	0	0	0	3	3	5
1956	37.9563	2	535.725	1069.44	-0.00222947	-2.08471	36.82	ETCFAEEGK		ALBU_HUMAN	Serum albumin OS=Homo sapiens GN=ALB PE=1 SV=2	TRUE	21.5929	Condition 3	Condition 2	3.88565e-07	19.4345	7.01975e+06	5.34747e+06	5.45188e+06	2.65154e+06	3.68589e+06	2.69473e+06	6.50144e+07	6.61925e+07	6.38232e+07	1.675e+07	1.37787e+07	1.26634e+07	2.42617e+06	2.73865e+06	2.69473e+06	3.76519e+07	3.88398e+07	3.72089e+07	0	0	0	0	0	2	9	12	12
2865	184.238	3	437.918	1310.73	-0.00401182	-3.06074	34.08	HPDYSVVLLLR		ALBU_HUMAN	Serum albumin OS=Homo sapiens GN=ALB PE=1 SV=2	TRUE	16.3895	Condition 3	Condition 2	4.89987e-07	14.7205	8.43199e+06	8.76475e+06	6.69191e+06	2.40087e+06	2.64246e+06	1.96407e+06	4.03915e+07	3.62969e+07	3.81592e+07	2.01198e+07	2.2584e+07	1.55438e+07	2.19681e+06	1.96337e+06	1.96407e+06	2.3392e+07	2.12979e+07	2.22468e+07	0	0	0	0	0	0	4	4	4
19638	184.238	2	656.373	1310.73	-0.00392443	-2.99407	40.88	HPDYSVVLLLR		ALBU_HUMAN	Serum albumin OS=Homo sapiens GN=ALB PE=1 SV=2	TRUE	11.2079	Condition 3	Condition 2	0.0132246	141.088	1.34669e+06	1.70896e+06	1.27609e+06	152008	1.92948e+06	120314	9.38738e+06	7.30391e+06	7.98624e+06	3.21337e+06	4.40346e+06	2.96407e+06	139088	1.43362e+06	120314	5.43653e+06	4.28572e+06	4.65597e+06	0	0	0	0	0	0	2	2	4
2906	140.305	2	571.35	1140.68	-0.00177847	-1.55912	56.81	KLVAASQAALGL		ALBU_HUMAN	Serum albumin OS=Homo sapiens GN=ALB PE=1 SV=2	TRUE	1.51559	Condition 1	Condition 3	0.00413642	15.6965	1.19274e+07	1.14928e+07	1.10935e+07	7.90832e+06	9.54456e+06	7.0203e+06	8.09802e+06	7.45362e+06	7.22088e+06	2.84601e+07	2.96134e+07	2.57677e+07	7.23617e+06	7.09169e+06	7.0203e+06	4.68982e+06	4.37356e+06	4.20977e+06	0	0	1	0	0	2	3	3	4
3512	75.5742	2	509.269	1016.52	-0.00552479	-5.43496	49.37	SLHTLFGDK		ALBU_HUMAN	Serum albumin OS=Homo sapiens GN=ALB PE=1 SV=2	TRUE	5.75874	Condition 3	Condition 1	0.0209576	54.7702	1.40481e+07	7.30515e+06	1.30835e+07	3.77222e+07	4.63517e+07	1.24452e+07	8.70367e+07	7.51008e+07	3.61749e+07	3.35205e+07	1.88231e+07	3.039e+07	3.4516e+07	3.44397e+07	1.24452e+07	5.04057e+07	4.4067e+07	2.109e+07	0	0	0	0	1	1	9	10	11
1	45.6183	2	440.724	879.434	-0.0105961	-12.0486	47.57	VDNLTYR		SRSF2_HUMAN	Serine/arginine-rich splicing factor 2 OS=Homo sapiens GN=SRSF2 PE=1 SV=4	FALSE	1.09963	Condition 3	Condition 1	0.518979	14.9583	4.50416e+08	4.1374e+08	4.8786e+08	4.37173e+08	5.45323e+08	4.15115e+08	4.6867e+08	5.14515e+08	5.0353e+08	1.07475e+09	1.06608e+09	1.13318e+09	4.00016e+08	4.0518e+08	4.15115e+08	2.71421e+08	3.01902e+08	2.93558e+08	0	0	0	0	0	2	0	0	0
1532	97.8812	2	459.755	917.495	-0.00164673	-1.79481	55.44	VGDVYIPR		SRSF2_HUMAN	Serine/arginine-rich splicing factor 2 OS=Homo sapiens GN=SRSF2 PE=1 SV=4	FALSE	1.39757	Condition 2	Condition 1	0.00184707	10.2866	1.35465e+07	1.28688e+07	1.41948e+07	2.04265e+07	1.96073e+07	1.67217e+07	1.78213e+07	1.83863e+07	1.8247e+07	3.23237e+07	3.31589e+07	3.29712e+07	1.86904e+07	1.45684e+07	1.67217e+07	1.03209e+07	1.07886e+07	1.0638e+07	2	0	0	3	3	2	3	2	2
1813	27.6899	2	395.208	788.402	-0.000735344	-0.932701	35.15	TSPDTLR		SRSF2_HUMAN	Serine/arginine-rich splicing factor 2 OS=Homo sapiens GN=SRSF2 PE=1 SV=4	FALSE	1.11643	Condition 3	Condition 2	0.983745	47.1782	9.40754e+06	9.76203e+06	1.26622e+07	1.07346e+07	1.15498e+07	9.2192e+06	1.04296e+07	6.95464e+06	1.77873e+07	2.24475e+07	2.51537e+07	2.94114e+07	9.82219e+06	8.5816e+06	9.2192e+06	6.04011e+06	4.08078e+06	1.037e+07	3	0	4	0	1	1	0	0	1
1	45.6183	2	440.724	879.434	-0.0105961	-12.0486	47.57	VDNLTYR		SRSF8_HUMAN	Serine/arginine-rich splicing factor 8 OS=Homo sapiens GN=SRSF8 PE=1 SV=1	FALSE	1.09963	Condition 3	Condition 1	0.518979	14.9583	4.50416e+08	4.1374e+08	4.8786e+08	4.37173e+08	5.45323e+08	4.15115e+08	4.6867e+08	5.14515e+08	5.0353e+08	1.07475e+09	1.06608e+09	1.13318e+09	4.00016e+08	4.0518e+08	4.15115e+08	2.71421e+08	3.01902e+08	2.93558e+08	0	0	0	0	0	2	0	0	0
1532	97.8812	2	459.755	917.495	-0.00164673	-1.79481	54.57	VGDVYIPR		SRSF8_HUMAN	Serine/arginine-rich splicing factor 8 OS=Homo sapiens GN=SRSF8 PE=1 SV=1	FALSE	1.39757	Condition 2	Condition 1	0.00184707	10.2866	1.35465e+07	1.28688e+07	1.41948e+07	2.04265e+07	1.96073e+07	1.67217e+07	1.78213e+07	1.83863e+07	1.8247e+07	3.23237e+07	3.31589e+07	3.29712e+07	1.86904e+07	1.45684e+07	1.67217e+07	1.03209e+07	1.07886e+07	1.0638e+07	2	0	0	1	3	2	0	1	2
1	45.6183	2	440.724	879.434	0.000603932	0.686728	24.22	EVNYIDK		QOR_HUMAN	Quinone oxidoreductase OS=Homo sapiens GN=CRYZ PE=1 SV=1	FALSE	1.09963	Condition 3	Condition 1	0.518979	14.9583	4.50416e+08	4.1374e+08	4.8786e+08	4.37173e+08	5.45323e+08	4.15115e+08	4.6867e+08	5.14515e+08	5.0353e+08	1.07475e+09	1.06608e+09	1.13318e+09	4.00016e+08	4.0518e+08	4.15115e+08	2.71421e+08	3.01902e+08	2.93558e+08	2	1	0	0	0	2	0	0	0
6859	43.0043	2	602.311	1202.61	-0.00691124	-5.74685	34.84	ILGTAGTEEGQK		QOR_HUMAN	Quinone oxidoreductase OS=Homo sapiens GN=CRYZ PE=1 SV=1	TRUE	2.68699	Condition 1	Condition 2	0.198655	81.74	3.19807e+06	3.2647e+06	2.97108e+06	116743	1.98451e+06	1.40969e+06	1.67393e+06	1.04542e+06	1.07562e+06	7.631e+06	8.41209e+06	6.90113e+06	106820	1.47451e+06	1.40969e+06	969425	613424	627084	0	0	1	0	0	3	0	0	0
7108	190.219	2	611.331	1220.65	0.00338175	2.77046	38.62	VFEFGGPEVLK		QOR_HUMAN	Quinone oxidoreductase OS=Homo sapiens GN=CRYZ PE=1 SV=1	TRUE	10.7684	Condition 2	Condition 3	1.16588e-05	28.7608	5.91374e+06	6.0401e+06	6.47784e+06	6.69113e+06	7.89505e+06	5.76137e+06	703091	423552	762926	1.41109e+07	1.55634e+07	1.50465e+07	6.12243e+06	5.86609e+06	5.76137e+06	407182	248528	444786	2	0	2	3	2	4	0	0	0
7469	58.8362	2	450.25	898.485	-0.00197827	-2.20178	41.21	GTIEINPR		QOR_HUMAN	Quinone oxidoreductase OS=Homo sapiens GN=CRYZ PE=1 SV=1	TRUE	4.12621	Condition 1	Condition 3	0.0945713	109	2.23521e+06	1.87994e+06	1.54292e+06	4.1105e+06	655481	693905	846863	172038	352352	5.33348e+06	4.84402e+06	3.58385e+06	3.76114e+06	487028	693905	490445	100947	205421	0	0	0	0	0	2	0	0	0
23185	157.076	3	727.376	2179.11	-0.00947307	-4.3472	15.21	AGESVLVHGASGGVGLAACQIAR		QOR_HUMAN	Quinone oxidoreductase OS=Homo sapiens GN=CRYZ PE=1 SV=1	TRUE	7.96308	Condition 1	Condition 3	0.057229	160.07	2.51171e+06	2.49381e+06	2.76916e+06	1.48737e+06	199441	1.43749e+06	21453.6	926969	27917	5.99324e+06	6.42577e+06	6.43211e+06	1.36095e+06	148187	1.43749e+06	12424.4	543918	16275.6	1	0	0	0	0	0	0	0	0
6	71.1352	2	409.724	817.434	0.000172081	0.210514	39.8	VDPVNFK		HBA_HUMAN	Hemoglobin subunit alpha OS=Homo sapiens GN=HBA1 PE=1 SV=2	FALSE	2.2105	Condition 1	Condition 2	0.000172687	15.625	4.44997e+08	4.47533e+08	4.98155e+08	2.03288e+08	2.45211e+08	1.80627e+08	2.43303e+08	2.11663e+08	2.38493e+08	1.06182e+09	1.15315e+09	1.1571e+09	1.8601e+08	1.82194e+08	1.80627e+08	1.40905e+08	1.24197e+08	1.39041e+08	0	0	0	0	0	8	10	6	12
13	27.9825	2	365.213	728.411	0.0037322	5.12379	49.8	VLSPADK		HBA_HUMAN	Hemoglobin subunit alpha OS=Homo sapiens GN=HBA1 PE=1 SV=2	TRUE	8.91573	Condition 1	Condition 3	0.0098171	117.301	2.94605e+08	2.59658e+08	3.37965e+08	5.27877e+07	5.54358e+07	4.98696e+07	7.32304e+06	1.43951e+07	7.83554e+07	7.02963e+08	6.69057e+08	7.85015e+08	4.83011e+07	4.11893e+07	4.98696e+07	4.24101e+06	8.4466e+06	4.56812e+07	1	0	1	0	0	3	0	2	4
20364	24.0859	2	365.208	728.401	-0.00562852	-7.72717	46.73	VLSPADK		HBA_HUMAN	Hemoglobin subunit alpha OS=Homo sapiens GN=HBA1 PE=1 SV=2	TRUE	16.1644	Condition 3	Condition 1	0.889946	168.842	121157	107551	171481	169293	153230	173884	6.36012e+06	31816.4	76887.8	289094	277125	398311	154904	113851	173884	3.68335e+06	18668.9	44825.5	0	0	0	0	0	0	2	0	0
18	72.1568	3	510.582	1528.72	-0.0024153	-1.57994	75.78	VGAHAGEYGAEALER		HBA_HUMAN	Hemoglobin subunit alpha OS=Homo sapiens GN=HBA1 PE=1 SV=2	TRUE	3.02254	Condition 1	Condition 3	5.28951e-06	11.1397	7.3156e+08	6.84006e+08	7.83359e+08	2.79752e+08	3.23886e+08	2.61392e+08	2.53828e+08	2.30894e+08	2.42788e+08	1.74559e+09	1.76247e+09	1.81956e+09	2.55975e+08	2.4065e+08	2.61392e+08	1.47e+08	1.35482e+08	1.41545e+08	2	2	2	0	1	9	8	10	9
3357	72.0647	2	765.37	1528.72	-0.00239365	-1.56578	62	VGAHAGEYGAEALER		HBA_HUMAN	Hemoglobin subunit alpha OS=Homo sapiens GN=HBA1 PE=1 SV=2	TRUE	2.17159	Condition 1	Condition 3	0.00253299	28.146	1.75461e+07	1.6013e+07	2.13147e+07	7.92784e+06	8.66633e+06	8.88065e+06	1.11527e+07	6.8795e+06	7.23675e+06	4.18672e+07	4.12605e+07	4.9509e+07	7.25403e+06	6.43915e+06	8.88065e+06	6.45887e+06	4.03669e+06	4.21902e+06	4	1	4	2	2	2	5	4	4
29	181.622	2	536.28	1070.55	-0.00079778	-0.745208	48.06	MFLSFPTTK		HBA_HUMAN	Hemoglobin subunit alpha OS=Homo sapiens GN=HBA1 PE=1 SV=2	TRUE	3.48337	Condition 1	Condition 3	6.79349e-06	14.6936	6.54687e+08	6.18935e+08	6.68304e+08	3.04612e+08	3.64044e+08	2.73211e+08	1.88353e+08	1.85712e+08	1.83421e+08	1.56216e+09	1.5948e+09	1.55231e+09	2.78722e+08	2.70488e+08	2.73211e+08	1.09081e+08	1.0897e+08	1.06935e+08	0	1	0	0	0	8	5	4	5
13383	188.92	2	536.281	1070.55	-0.000100927	-0.0942759	43.1	MFLSFPTTK		HBA_HUMAN	Hemoglobin subunit alpha OS=Homo sapiens GN=HBA1 PE=1 SV=2	TRUE	2.16947	Condition 3	Condition 2	0.0059996	31.7227	6.70339e+06	6.92992e+06	7.60208e+06	4.26705e+06	8.25223e+06	6.32829e+06	1.50222e+07	1.26215e+07	1.32456e+07	1.59951e+07	1.78562e+07	1.76579e+07	3.90437e+06	6.13148e+06	6.32829e+06	8.69983e+06	7.40593e+06	7.72217e+06	0	0	0	0	1	8	6	6	6
14501	190.312	2	536.28	1070.55	-0.00123854	-1.15692	40.34	MFLSFPTTK		HBA_HUMAN	Hemoglobin subunit alpha OS=Homo sapiens GN=HBA1 PE=1 SV=2	TRUE	2.73032	Condition 1	Condition 2	8.66663e-05	11.9302	2.8965e+07	2.9544e+07	2.51978e+07	1.07785e+07	1.10588e+07	8.82094e+06	1.54942e+07	1.70042e+07	1.35778e+07	6.91141e+07	7.61255e+07	5.85287e+07	9.86239e+06	8.21678e+06	8.82094e+06	8.9732e+06	9.97754e+06	7.91585e+06	0	0	1	0	2	12	16	19	15
27770	204.905	2	536.28	1070.55	-0.000748139	-0.698838	17.1	MFLSFPTTK		HBA_HUMAN	Hemoglobin subunit alpha OS=Homo sapiens GN=HBA1 PE=1 SV=2	TRUE	4.28712	Condition 1	Condition 3	0.0011257	25.1373	1.14571e+07	1.08392e+07	6.99432e+06	3.38282e+06	4.84324e+06	3.13705e+06	2.88937e+06	2.18788e+06	1.75497e+06	2.7338e+07	2.79291e+07	1.62462e+07	3.0953e+06	3.59857e+06	3.13705e+06	1.67333e+06	1.28379e+06	1.02314e+06	0	0	0	1	1	3	1	0	0
69	140.781	4	459.228	1832.88	-0.00187891	-1.02511	19.94	TYFPHFDLSHGSAQVK		HBA_HUMAN	Hemoglobin subunit alpha OS=Homo sapiens GN=HBA1 PE=1 SV=2	TRUE	2.85226	Condition 1	Condition 3	8.35683e-05	18.5769	4.66047e+08	4.98497e+08	5.82899e+08	1.88209e+08	2.43804e+08	1.72571e+08	1.82678e+08	1.80735e+08	1.7912e+08	1.11205e+09	1.28447e+09	1.35394e+09	1.72212e+08	1.81148e+08	1.72571e+08	1.05795e+08	1.0605e+08	1.04427e+08	2	0	1	0	0	3	1	2	1
1595	141.061	3	611.968	1832.88	-0.00314829	-1.71767	36.89	TYFPHFDLSHGSAQVK		HBA_HUMAN	Hemoglobin subunit alpha OS=Homo sapiens GN=HBA1 PE=1 SV=2	TRUE	2.22973	Condition 3	Condition 2	2.18455e-06	5.88919	4.71867e+07	4.50949e+07	4.8253e+07	2.37005e+07	2.11486e+07	2.30978e+07	5.31774e+07	4.76822e+07	5.06438e+07	1.12593e+08	1.16195e+08	1.1208e+08	2.16861e+07	1.57136e+07	2.30978e+07	3.07967e+07	2.79785e+07	2.95253e+07	5	0	0	1	1	2	6	4	4
155	236.16	5	600.102	2995.48	-0.00619757	-2.06897	37.79	VADALTNAVAHVDDMPNALSALSDLHAHK		HBA_HUMAN	Hemoglobin subunit alpha OS=Homo sapiens GN=HBA1 PE=1 SV=2	TRUE	1.71674	Condition 1	Condition 2	0.0202489	23.2223	2.20776e+08	2.21431e+08	1.42687e+08	1.1248e+08	1.27522e+08	1.00697e+08	1.87151e+08	1.55827e+08	1.72899e+08	5.26799e+08	5.70557e+08	3.31428e+08	1.0292e+08	9.47502e+07	1.00697e+08	1.08385e+08	9.14345e+07	1.008e+08	2	0	4	3	2	4	3	3	3
2350	236.16	4	749.876	2995.48	-0.00537022	-1.79277	37.64	VADALTNAVAHVDDMPNALSALSDLHAHK		HBA_HUMAN	Hemoglobin subunit alpha OS=Homo sapiens GN=HBA1 PE=1 SV=2	TRUE	3.96509	Condition 1	Condition 2	3.36767e-06	10.236	3.19059e+07	3.15931e+07	2.70797e+07	7.12465e+06	8.21584e+06	7.50355e+06	2.47281e+07	2.02931e+07	2.16355e+07	7.61313e+07	8.14053e+07	6.28998e+07	6.51909e+06	6.10444e+06	7.50355e+06	1.43209e+07	1.19074e+07	1.26135e+07	0	0	0	0	0	2	3	1	3
1111	172.468	2	626.86	1251.71	-0.00208135	-1.66281	95.3	FLASVSTVLTSK		HBA_HUMAN	Hemoglobin subunit alpha OS=Homo sapiens GN=HBA1 PE=1 SV=2	TRUE	1.99271	Condition 2	Condition 1	0.00026225	16.0116	3.18391e+07	3.28327e+07	3.45209e+07	5.76771e+07	7.7786e+07	6.2199e+07	5.56599e+07	5.51684e+07	5.49839e+07	7.59719e+07	8.45994e+07	8.0184e+07	5.27749e+07	5.77957e+07	6.2199e+07	3.22344e+07	3.23712e+07	3.20556e+07	0	4	2	1	0	9	6	10	8
3136	93.1879	2	544.315	1086.61	-0.00369863	-3.4038	27.8	LRVDPVNFK		HBA_HUMAN	Hemoglobin subunit alpha OS=Homo sapiens GN=HBA1 PE=1 SV=2	TRUE	3.13359	Condition 1	Condition 3	0.00857549	39.0344	1.41693e+07	1.30632e+07	1.64159e+07	7.80296e+06	3.37346e+06	5.9019e+06	6.51725e+06	3.99251e+06	3.41949e+06	3.38097e+07	3.36598e+07	3.81304e+07	7.13976e+06	2.50651e+06	5.9019e+06	3.77434e+06	2.34269e+06	1.99356e+06	0	0	1	0	0	2	2	2	2
6	71.1352	2	409.724	817.434	0.000172081	0.210514	39.8	VDPVNFK		HBAZ_HUMAN	Hemoglobin subunit zeta OS=Homo sapiens GN=HBZ PE=1 SV=2	FALSE	2.2105	Condition 1	Condition 2	0.000172687	15.625	4.44997e+08	4.47533e+08	4.98155e+08	2.03288e+08	2.45211e+08	1.80627e+08	2.43303e+08	2.11663e+08	2.38493e+08	1.06182e+09	1.15315e+09	1.1571e+09	1.8601e+08	1.82194e+08	1.80627e+08	1.40905e+08	1.24197e+08	1.39041e+08	0	0	0	0	0	8	10	6	12
7	128.672	2	466.765	931.515	0.00233886	2.51082	54.47	SAVTALWGK		HBB_HUMAN	Hemoglobin subunit beta OS=Homo sapiens GN=HBB PE=1 SV=2	FALSE	15.4511	Condition 1	Condition 3	1.64036e-08	8.9705	8.13059e+08	7.42013e+08	8.88105e+08	3.90844e+08	3.9468e+08	3.60137e+08	5.68516e+07	4.99525e+07	5.13188e+07	1.94006e+09	1.91193e+09	2.06286e+09	3.57624e+08	2.93251e+08	3.60137e+08	3.29246e+07	2.93106e+07	2.99189e+07	0	0	0	0	0	8	4	4	4
30	123.59	2	657.836	1313.66	-0.000306649	-0.233431	55.83	VNVDEVGGEALGR		HBB_HUMAN	Hemoglobin subunit beta OS=Homo sapiens GN=HBB PE=1 SV=2	FALSE	7.79735	Condition 1	Condition 3	2.51338e-05	24.0862	8.10318e+08	7.62448e+08	8.59669e+08	2.8552e+08	4.32704e+08	2.9807e+08	1.28398e+08	9.7169e+07	8.63899e+07	1.93352e+09	1.96459e+09	1.99681e+09	2.61253e+08	3.21503e+08	2.9807e+08	7.43593e+07	5.70159e+07	5.03653e+07	2	0	2	2	0	10	14	15	14
17879	134.392	2	657.836	1313.66	0.000259281	0.197373	24.6	VNVDEVGGEALGR		HBB_HUMAN	Hemoglobin subunit beta OS=Homo sapiens GN=HBB PE=1 SV=2	TRUE	3.26854	Condition 1	Condition 3	0.0839757	95.1915	4.28702e+06	4.48396e+06	4.87937e+06	1.35124e+06	6.1412e+06	1.28447e+06	1.10844e+06	1.81575e+06	1.25209e+06	1.02293e+07	1.15537e+07	1.13336e+07	1.23639e+06	4.56296e+06	1.28447e+06	641930	1.06543e+06	729966	2	1	1	1	0	0	2	2	2
20564	110.485	2	657.834	1313.65	-0.00488657	-3.71982	17.59	VNVDEVGGEALGR		HBB_HUMAN	Hemoglobin subunit beta OS=Homo sapiens GN=HBB PE=1 SV=2	TRUE	10.2606	Condition 1	Condition 3	0.00218485	96.0481	2.1795e+06	2.01315e+06	2.16465e+06	1.26967e+06	2.04229e+06	1.65613e+06	434199	70925.5	114460	5.20056e+06	5.18724e+06	5.02799e+06	1.16176e+06	1.51744e+06	1.65613e+06	251459	41617	66730.4	0	0	0	0	0	2	0	0	0
36	110.485	3	493.569	1477.68	-0.0030569	-2.06871	68.12	GTFATLSELHCDK		HBB_HUMAN	Hemoglobin subunit beta OS=Homo sapiens GN=HBB PE=1 SV=2	TRUE	2.23539	Condition 1	Condition 3	8.30325e-06	8.26876	4.50959e+08	4.64932e+08	5.25694e+08	2.55651e+08	2.61803e+08	2.3277e+08	2.21797e+08	2.09594e+08	2.13502e+08	1.07604e+09	1.19798e+09	1.22106e+09	2.33922e+08	1.94522e+08	2.3277e+08	1.2845e+08	1.22984e+08	1.24471e+08	0	0	0	0	0	2	4	6	4
2319	110.767	2	739.85	1477.69	-0.00189265	-1.28082	80.14	GTFATLSELHCDK		HBB_HUMAN	Hemoglobin subunit beta OS=Homo sapiens GN=HBB PE=1 SV=2	TRUE	1.63906	Condition 1	Condition 3	0.0164685	21.6831	2.44585e+07	2.11117e+07	2.99087e+07	1.48906e+07	1.53516e+07	1.69055e+07	1.9079e+07	1.26798e+07	1.42915e+07	5.83609e+07	5.43982e+07	6.9471e+07	1.3625e+07	1.14063e+07	1.69055e+07	1.10493e+07	7.44012e+06	8.33191e+06	0	0	0	0	0	2	6	4	4
37	84.1344	3	376.193	1125.56	-0.000422542	-0.375407	26.95	LHVDPENFR		HBB_HUMAN	Hemoglobin subunit beta OS=Homo sapiens GN=HBB PE=1 SV=2	FALSE	1.92739	Condition 1	Condition 2	0.000139339	12.3868	2.66847e+08	2.52039e+08	2.73972e+08	1.3494e+08	1.55091e+08	1.21332e+08	1.89984e+08	1.9091e+08	1.80658e+08	6.36731e+08	6.49424e+08	6.36373e+08	1.23471e+08	1.15234e+08	1.21332e+08	1.10026e+08	1.12021e+08	1.05324e+08	4	0	6	4	3	3	3	2	2
997	84.1344	2	563.785	1125.56	-0.00155752	-1.38377	26.8	LHVDPENFR		HBB_HUMAN	Hemoglobin subunit beta OS=Homo sapiens GN=HBB PE=1 SV=2	FALSE	1.4618	Condition 1	Condition 2	0.0185224	16.5639	3.14422e+07	2.82525e+07	3.45086e+07	2.01493e+07	2.2181e+07	2.2113e+07	3.23251e+07	2.5895e+07	2.36116e+07	7.50249e+07	7.27977e+07	8.01553e+07	1.84367e+07	1.64807e+07	2.2113e+07	1.87205e+07	1.51944e+07	1.37656e+07	1	0	1	0	0	4	4	5	5
44	122.849	2	689.853	1377.69	-0.00133868	-0.971685	43.24	EFTPPVQAAYQK		HBB_HUMAN	Hemoglobin subunit beta OS=Homo sapiens GN=HBB PE=1 SV=2	TRUE	2.63643	Condition 1	Condition 3	0.000149263	16.6343	5.05147e+08	4.7021e+08	5.91909e+08	2.60905e+08	3.22097e+08	2.3368e+08	2.02224e+08	1.97192e+08	1.95049e+08	1.20534e+09	1.21158e+09	1.37487e+09	2.3873e+08	2.39321e+08	2.3368e+08	1.17114e+08	1.15706e+08	1.13713e+08	0	0	0	0	0	8	10	10	10
608	122.941	3	460.238	1377.69	-0.00163655	-1.1879	43.7	EFTPPVQAAYQK		HBB_HUMAN	Hemoglobin subunit beta OS=Homo sapiens GN=HBB PE=1 SV=2	TRUE	8.49947	Condition 2	Condition 3	1.57634e-06	14.6083	3.52025e+07	2.93489e+07	3.76386e+07	5.08996e+07	6.11161e+07	4.60372e+07	6.67294e+06	6.30972e+06	5.61294e+06	8.39975e+07	7.56229e+07	8.74258e+07	4.65734e+07	4.54098e+07	4.60372e+07	3.86451e+06	3.70236e+06	3.27234e+06	0	0	0	0	0	2	0	0	0
46	200.764	3	557.301	1668.88	-0.00208841	-1.25138	94.06	VLGAFSDGLAHLDNLK		HBB_HUMAN	Hemoglobin subunit beta OS=Homo sapiens GN=HBB PE=1 SV=2	FALSE	1.69691	Condition 1	Condition 3	0.0181943	20.7801	5.86462e+08	5.62185e+08	3.90828e+08	3.57335e+08	4.46042e+08	3.41778e+08	3.09756e+08	2.93902e+08	3.03566e+08	1.39937e+09	1.44857e+09	9.07801e+08	3.26964e+08	3.31413e+08	3.41778e+08	1.79389e+08	1.72453e+08	1.76979e+08	0	0	1	0	0	30	26	27	29
3892	200.854	2	835.447	1668.88	-0.00362786	-2.17383	85.04	VLGAFSDGLAHLDNLK		HBB_HUMAN	Hemoglobin subunit beta OS=Homo sapiens GN=HBB PE=1 SV=2	FALSE	6.67758	Condition 1	Condition 2	0.133292	85.465	2.12667e+07	2.0813e+07	2.01963e+07	4.73403e+06	42686.1	4.54942e+06	6.16608e+06	4.8796e+06	4.50495e+06	5.0745e+07	5.36285e+07	4.69112e+07	4.33167e+06	31716.1	4.54942e+06	3.57097e+06	2.8632e+06	2.62638e+06	2	1	3	0	0	0	2	2	2
49	206.782	2	637.866	1273.72	-0.000205472	-0.161317	63.78	LLVVYPWTQR		HBB_HUMAN	Hemoglobin subunit beta OS=Homo sapiens GN=HBB PE=1 SV=2	FALSE	7.40002	Condition 1	Condition 3	9.40305e-06	23.5497	5.84405e+08	5.78755e+08	4.73676e+08	1.84446e+08	2.73398e+08	1.87044e+08	7.58251e+07	7.31571e+07	7.22113e+07	1.39446e+09	1.49127e+09	1.10024e+09	1.68769e+08	2.03137e+08	1.87044e+08	4.39127e+07	4.29264e+07	4.20991e+07	0	0	0	0	0	12	10	11	11
2409	206.691	3	425.58	1273.72	-0.00153616	-1.20604	---	LLVVYPWTQR		HBB_HUMAN	Hemoglobin subunit beta OS=Homo sapiens GN=HBB PE=1 SV=2	FALSE	209.582	Condition 1	Condition 2	0.0276965	173.205	1.87008e+07	1.42402e+07	7.66676e+06	0	0	193756	146646	342123	332314	4.46225e+07	3.66925e+07	1.78081e+07	0	0	193756	84927.3	200747	193739	0	0	0	0	0	0	0	0	0
14023	228.768	2	637.876	1273.74	0.0182857	14.3562	15.14	LLVVYPWTQR		HBB_HUMAN	Hemoglobin subunit beta OS=Homo sapiens GN=HBB PE=1 SV=2	FALSE	262.277	Condition 2	Condition 3	1.17009e-05	68.745	2.38789e+06	2.41471e+06	1.55521e+06	1.00624e+07	1.28363e+07	1.0452e+07	17459.8	74420.9	35277.5	5.69781e+06	6.22195e+06	3.6124e+06	9.20714e+06	9.53745e+06	1.0452e+07	10111.5	43668	20566.8	2	1	4	0	0	0	0	0	0
54	62.3737	3	383.896	1148.67	-0.00130482	-1.13594	61.37	VVAGVANALAHK		HBB_HUMAN	Hemoglobin subunit beta OS=Homo sapiens GN=HBB PE=1 SV=2	FALSE	2.13832	Condition 1	Condition 2	0.000178394	14.697	3.60726e+08	3.46741e+08	4.51311e+08	1.76746e+08	2.03597e+08	1.61568e+08	1.80133e+08	1.83717e+08	1.78411e+08	8.60737e+08	8.93442e+08	1.04829e+09	1.61723e+08	1.51274e+08	1.61568e+08	1.04321e+08	1.078e+08	1.04013e+08	0	0	0	0	0	4	0	0	0
2466	63.0382	2	575.339	1148.66	-0.00216186	-1.88206	93.81	VVAGVANALAHK		HBB_HUMAN	Hemoglobin subunit beta OS=Homo sapiens GN=HBB PE=1 SV=2	FALSE	2.28192	Condition 3	Condition 2	0.00500584	23.7834	1.96108e+07	1.89515e+07	2.84675e+07	1.17581e+07	1.65275e+07	1.72099e+07	3.93159e+07	3.27075e+07	3.17938e+07	4.67937e+07	4.88319e+07	6.61233e+07	1.07588e+07	1.22801e+07	1.72099e+07	2.27691e+07	1.91918e+07	1.85358e+07	1	0	2	0	0	2	2	2	2
68	245.205	2	1029.98	2057.94	-0.00400921	-1.94817	168.35	FFESFGDLSTPDAVMGNPK		HBB_HUMAN	Hemoglobin subunit beta OS=Homo sapiens GN=HBB PE=1 SV=2	TRUE	11.13	Condition 1	Condition 3	6.37298e-07	17.5636	7.45091e+08	6.95055e+08	6.80769e+08	2.92398e+08	3.66982e+08	2.62159e+08	6.98821e+07	6.10088e+07	5.96681e+07	1.77788e+09	1.79093e+09	1.58127e+09	2.67546e+08	2.7267e+08	2.62159e+08	4.0471e+07	3.57982e+07	3.47865e+07	0	0	0	0	0	0	13	10	14
6527	245.115	3	686.987	2057.94	-0.00278298	-1.35231	51.79	FFESFGDLSTPDAVMGNPK		HBB_HUMAN	Hemoglobin subunit beta OS=Homo sapiens GN=HBB PE=1 SV=2	TRUE	21.9681	Condition 2	Condition 3	1.56172e-05	29.5954	3.46422e+06	2.61435e+06	1.89313e+06	1.24833e+07	1.51565e+07	1.12372e+07	425001	652215	692482	8.26604e+06	6.73635e+06	4.3973e+06	1.14223e+07	1.12614e+07	1.12372e+07	246132	382700	403717	2	0	2	2	4	1	0	0	0
271	28.7488	2	476.757	951.5	-0.00275186	-2.89212	46.14	VHLTPEEK		HBB_HUMAN	Hemoglobin subunit beta OS=Homo sapiens GN=HBB PE=1 SV=2	FALSE	1.55674	Condition 1	Condition 2	0.622544	73.3316	3.27237e+07	2.61865e+07	4.54746e+07	1.85083e+07	1.93551e+07	2.919e+07	4.12419e+06	3.87811e+07	3.76517e+07	7.80827e+07	6.74744e+07	1.05627e+08	1.69352e+07	1.4381e+07	2.919e+07	2.38845e+06	2.27556e+07	2.19509e+07	0	0	0	1	0	3	0	4	4
1308	24.686	3	318.172	951.495	-0.00711204	-7.47454	---	VHLTPEEK		HBB_HUMAN	Hemoglobin subunit beta OS=Homo sapiens GN=HBB PE=1 SV=2	FALSE	32.0487	Condition 3	Condition 2	0.126458	155.538	1.82623e+06	2.10347e+06	3.57616e+06	994470	846281	1.13541e+06	8.88871e+07	2.36947e+06	4.12544e+06	4.3576e+06	5.41998e+06	8.30658e+06	909946	628794	1.13541e+06	5.14773e+07	1.39034e+06	2.40513e+06	0	0	0	0	0	0	0	0	0
11099	24.686	2	476.755	951.496	-0.00646532	-6.79485	51.04	VHLTPEEK		HBB_HUMAN	Hemoglobin subunit beta OS=Homo sapiens GN=HBB PE=1 SV=2	FALSE	11.8535	Condition 3	Condition 1	0.775021	165.186	1.45004e+06	1.35901e+06	1.73423e+06	1.71589e+06	1.87017e+06	1.71961e+06	5.21914e+07	736804	925677	3.45998e+06	3.50175e+06	4.0282e+06	1.57005e+06	1.38955e+06	1.71961e+06	3.02257e+07	432335	539669	0	0	0	0	0	0	6	0	0
309	171.337	4	450.251	1796.98	-0.0032128	-1.78789	18.36	KVLGAFSDGLAHLDNLK		HBB_HUMAN	Hemoglobin subunit beta OS=Homo sapiens GN=HBB PE=1 SV=2	FALSE	7.0998	Condition 1	Condition 2	0.0438945	79.685	6.97848e+07	7.14202e+07	6.77521e+07	783804	1.42747e+07	1.43728e+07	1.13809e+07	1.13413e+07	1.14058e+07	1.66515e+08	1.84027e+08	1.57372e+08	717186	1.06063e+07	1.43728e+07	6.59104e+06	6.65475e+06	6.64959e+06	0	0	0	0	0	3	0	0	0
7	128.672	2	466.765	931.515	-0.00106114	-1.13916	22.14	LMTEILGR		CPSF5_HUMAN	Cleavage and polyadenylation specificity factor subunit 5 OS=Homo sapiens GN=NUDT21 PE=1 SV=1	FALSE	15.4511	Condition 1	Condition 3	1.64036e-08	8.9705	8.13059e+08	7.42013e+08	8.88105e+08	3.90844e+08	3.9468e+08	3.60137e+08	5.68516e+07	4.99525e+07	5.13188e+07	1.94006e+09	1.91193e+09	2.06286e+09	3.57624e+08	2.93251e+08	3.60137e+08	3.29246e+07	2.93106e+07	2.99189e+07	0	0	0	0	0	2	0	0	0
19708	113.904	2	373.233	744.452	-0.00104561	-1.40453	47.23	ALFAVPK		CPSF5_HUMAN	Cleavage and polyadenylation specificity factor subunit 5 OS=Homo sapiens GN=NUDT21 PE=1 SV=1	TRUE	10.0866	Condition 1	Condition 2	0.00228324	71.5441	1.15013e+06	1.22914e+06	1.2304e+06	209530	39874.4	108463	191083	118509	81755.4	2.74435e+06	3.1671e+06	2.85793e+06	191721	29627	108463	110662	69537.6	47663.4	3	1	0	0	0	0	0	0	0
9	78.9973	2	566.767	1131.52	-0.000766181	-0.677126	60.49	GYSFTTTAER		ACTG_HUMAN	Actin, cytoplasmic 2 OS=Homo sapiens GN=ACTG1 PE=1 SV=1	FALSE	1.81774	Condition 2	Condition 3	3.13308e-05	7.5121	4.70232e+08	4.39745e+08	4.84169e+08	5.26545e+08	5.89487e+08	5.13061e+08	3.11108e+08	2.96685e+08	2.88428e+08	1.12203e+09	1.13308e+09	1.12461e+09	4.81792e+08	4.37994e+08	5.13061e+08	1.80172e+08	1.74086e+08	1.68153e+08	0	0	0	0	0	0	0	1	1
12	204.062	2	499.747	997.479	0.000116013	0.116306	33.32	DLTDYLMK		ACTG_HUMAN	Actin, cytoplasmic 2 OS=Homo sapiens GN=ACTG1 PE=1 SV=1	FALSE	1.45947	Condition 2	Condition 3	0.894616	84.2929	3.09518e+08	2.9288e+08	1.94232e+08	1.96007e+07	5.96843e+08	4.52942e+08	2.56973e+08	2.42478e+08	2.33269e+08	7.38549e+08	7.54659e+08	4.51156e+08	1.79348e+07	4.43459e+08	4.52942e+08	1.48821e+08	1.42279e+08	1.35996e+08	0	0	0	0	0	0	0	1	1
16	112.471	2	581.312	1160.61	-0.000762629	-0.657093	64.37	EITALAPSTMK		ACTG_HUMAN	Actin, cytoplasmic 2 OS=Homo sapiens GN=ACTG1 PE=1 SV=1	FALSE	1.69196	Condition 2	Condition 3	1.14703e-05	6.41764	4.22162e+08	4.06102e+08	4.59785e+08	4.4109e+08	4.47213e+08	4.31125e+08	2.72446e+08	2.54976e+08	2.52398e+08	1.00733e+09	1.0464e+09	1.06797e+09	4.036e+08	3.32283e+08	4.31125e+08	1.57782e+08	1.49613e+08	1.47148e+08	0	0	0	0	0	0	1	0	1
34	41.5552	2	599.765	1197.51	-0.000204576	-0.170834	55.74	DSYVGDEAQSK		ACTG_HUMAN	Actin, cytoplasmic 2 OS=Homo sapiens GN=ACTG1 PE=1 SV=1	FALSE	4.09746	Condition 1	Condition 2	2.39319e-05	19.9191	2.81121e+08	2.74134e+08	3.15173e+08	7.30055e+07	8.3689e+07	5.57367e+07	2.11551e+08	2.17707e+08	2.02733e+08	6.70789e+08	7.06357e+08	7.32075e+08	6.68005e+07	6.21816e+07	5.57367e+07	1.22516e+08	1.27744e+08	1.18193e+08	0	0	0	0	0	0	1	0	1
43	46.551	2	488.727	975.44	-0.000999921	-1.0251	49.4	AGFAGDDAPR		ACTG_HUMAN	Actin, cytoplasmic 2 OS=Homo sapiens GN=ACTG1 PE=1 SV=1	FALSE	2.3793	Condition 1	Condition 2	0.000251772	21.7883	2.40328e+08	2.35769e+08	2.62083e+08	9.68827e+07	1.28495e+08	8.48734e+07	2.23464e+08	2.35745e+08	2.36415e+08	5.73453e+08	6.07501e+08	6.08759e+08	8.86483e+07	9.54727e+07	8.48734e+07	1.29415e+08	1.38328e+08	1.3783e+08	0	0	0	0	0	0	1	0	1
70	208.481	2	895.948	1789.88	-0.00283882	-1.58603	89.88	SYELPDGQVITIGNER		ACTG_HUMAN	Actin, cytoplasmic 2 OS=Homo sapiens GN=ACTG1 PE=1 SV=1	FALSE	2.19739	Condition 1	Condition 3	0.000259525	17.7832	4.8573e+08	4.7872e+08	4.2788e+08	4.23564e+08	5.18693e+08	3.6515e+08	2.21785e+08	2.12239e+08	1.99605e+08	1.15901e+09	1.23351e+09	9.93865e+08	3.87563e+08	3.85393e+08	3.6515e+08	1.28443e+08	1.24535e+08	1.1637e+08	0	0	0	0	0	0	2	0	0
65517	215.651	2	895.949	1789.88	-0.00173788	-0.970944	67.78	SYELPDGQVITIGNER		ACTG_HUMAN	Actin, cytoplasmic 2 OS=Homo sapiens GN=ACTG1 PE=1 SV=1	FALSE	3.79931	Condition 2	Condition 3	0.502823	125.873	529647	208387	573959	338581	2.15927e+06	148201	399823	232735	63898.9	1.2638e+06	536947	1.33317e+06	309803	1.60436e+06	148201	231550	136562	37253	0	0	0	0	0	0	1	0	1
72	70.0769	3	506.238	1515.69	-0.00256059	-1.68938	65.4	QEYDESGPSIVHR		ACTG_HUMAN	Actin, cytoplasmic 2 OS=Homo sapiens GN=ACTG1 PE=1 SV=1	FALSE	1.71154	Condition 2	Condition 3	0.00138298	14.8582	1.53287e+08	1.68097e+08	1.74091e+08	1.84829e+08	2.2017e+08	1.64429e+08	1.16883e+08	1.10687e+08	1.05128e+08	3.65762e+08	4.33132e+08	4.04372e+08	1.69119e+08	1.63588e+08	1.64429e+08	6.76909e+07	6.49479e+07	6.12897e+07	0	0	0	0	0	0	1	0	1
7984	70.0769	2	758.855	1515.69	-0.000915472	-0.603995	76.19	QEYDESGPSIVHR		ACTG_HUMAN	Actin, cytoplasmic 2 OS=Homo sapiens GN=ACTG1 PE=1 SV=1	FALSE	1.6563	Condition 2	Condition 3	0.0256112	29.0823	5.12618e+06	5.14152e+06	6.26313e+06	5.82199e+06	6.68557e+06	6.56223e+06	5.1261e+06	3.22521e+06	3.16215e+06	1.22317e+07	1.32481e+07	1.45478e+07	5.32716e+06	4.96744e+06	6.56223e+06	2.96869e+06	1.89246e+06	1.84353e+06	0	0	0	0	0	0	0	0	2
75	151.108	3	652.025	1953.05	-0.00335893	-1.71983	44.63	VAPEEHPVLLTEAPLNPK		ACTG_HUMAN	Actin, cytoplasmic 2 OS=Homo sapiens GN=ACTG1 PE=1 SV=1	FALSE	1.24829	Condition 1	Condition 3	0.14004	15.8159	3.16183e+08	3.24139e+08	3.99461e+08	2.86638e+08	3.4104e+08	2.49107e+08	2.77396e+08	2.87819e+08	2.67751e+08	7.54452e+08	8.35203e+08	9.27855e+08	2.62275e+08	2.53396e+08	2.49107e+08	1.60649e+08	1.68884e+08	1.56099e+08	0	0	0	0	0	0	1	0	1
13664	151.387	2	977.534	1953.05	-0.00270504	-1.38503	40.18	VAPEEHPVLLTEAPLNPK		ACTG_HUMAN	Actin, cytoplasmic 2 OS=Homo sapiens GN=ACTG1 PE=1 SV=1	FALSE	5.20308	Condition 1	Condition 3	0.00263599	55.095	4.82349e+06	7.98911e+06	5.56637e+06	2.60986e+06	2.76307e+06	2.43044e+06	1.90704e+06	959561	665717	1.15094e+07	2.05854e+07	1.29294e+07	2.38804e+06	2.05298e+06	2.43044e+06	1.10443e+06	563042	388113	0	0	0	0	0	0	1	1	0
81	49.9273	2	398.239	794.463	-0.001702	-2.14233	39.92	IIAPPER		ACTG_HUMAN	Actin, cytoplasmic 2 OS=Homo sapiens GN=ACTG1 PE=1 SV=1	FALSE	1.56324	Condition 3	Condition 2	0.000429394	8.21588	9.64435e+07	8.42368e+07	9.53265e+07	8.04963e+07	8.79369e+07	7.46544e+07	1.24425e+08	1.30696e+08	1.24885e+08	2.30126e+08	2.17052e+08	2.21421e+08	7.36546e+07	6.53379e+07	7.46544e+07	7.20583e+07	7.66884e+07	7.28078e+07	0	0	0	0	0	0	1	1	0
87	38.4501	2	389.181	776.348	-0.000615897	-0.793325	33.6	CDVDIR		ACTG_HUMAN	Actin, cytoplasmic 2 OS=Homo sapiens GN=ACTG1 PE=1 SV=1	FALSE	1.76314	Condition 3	Condition 2	0.00346844	16.8173	6.16536e+07	6.61025e+07	7.75385e+07	5.9157e+07	6.2909e+07	4.51278e+07	9.71558e+07	9.66575e+07	1.00973e+08	1.47113e+08	1.70325e+08	1.80104e+08	5.4129e+07	4.67419e+07	4.51278e+07	5.6266e+07	5.67158e+07	5.88671e+07	0	0	0	0	0	0	1	0	1
101	47.9081	2	322.69	643.365	-0.000727744	-1.13115	38.21	LDLAGR		ACTG_HUMAN	Actin, cytoplasmic 2 OS=Homo sapiens GN=ACTG1 PE=1 SV=1	FALSE	8.88556	Condition 3	Condition 2	4.21382e-06	25.3107	5.30276e+07	5.09159e+07	7.85816e+07	1.63889e+07	1.56755e+07	1.49343e+07	1.37612e+08	1.38835e+08	1.41163e+08	1.2653e+08	1.31194e+08	1.82527e+08	1.4996e+07	1.1647e+07	1.49343e+07	7.96954e+07	8.14644e+07	8.22977e+07	0	0	0	0	0	0	0	1	1
142	110.107	3	400.239	1197.69	-0.00357386	-2.98394	---	AVFPSIVGRPR		ACTG_HUMAN	Actin, cytoplasmic 2 OS=Homo sapiens GN=ACTG1 PE=1 SV=1	FALSE	2.08544	Condition 1	Condition 2	0.255397	82.6769	9.96298e+07	1.01304e+08	1.12943e+08	7.9622e+07	2.73412e+06	6.81527e+07	1.08734e+08	9.92343e+07	1.04857e+08	2.37729e+08	2.61028e+08	2.62341e+08	7.28546e+07	2.03148e+06	6.81527e+07	6.29712e+07	5.82277e+07	6.11314e+07	0	0	0	0	0	0	0	0	0
6730	110.2	2	599.853	1197.69	-0.00724343	-6.04779	23.06	AVFPSIVGRPR		ACTG_HUMAN	Actin, cytoplasmic 2 OS=Homo sapiens GN=ACTG1 PE=1 SV=1	FALSE	1.62418	Condition 1	Condition 2	0.0682167	31.3379	7.77507e+06	7.28203e+06	9.21575e+06	4.87751e+06	3.47508e+06	6.59212e+06	8.42028e+06	6.05779e+06	6.68871e+06	1.85523e+07	1.87635e+07	2.1406e+07	4.46295e+06	2.58201e+06	6.59212e+06	4.87645e+06	3.55453e+06	3.89952e+06	0	0	0	0	0	0	1	1	0
182	37.1953	3	391.195	1170.56	-0.000597416	-0.510366	27.5	HQGVMVGMGQK		ACTG_HUMAN	Actin, cytoplasmic 2 OS=Homo sapiens GN=ACTG1 PE=1 SV=1	FALSE	1.48796	Condition 2	Condition 1	0.0147003	14.5823	4.45239e+07	4.33906e+07	5.43806e+07	6.89289e+07	8.15928e+07	6.12082e+07	5.85478e+07	5.98539e+07	5.49689e+07	1.06239e+08	1.11804e+08	1.26314e+08	6.30703e+07	6.06242e+07	6.12082e+07	3.39069e+07	3.51205e+07	3.20469e+07	0	0	0	0	0	0	1	0	1
3212	37.1953	2	586.289	1170.56	-0.0010133	-0.865651	37.09	HQGVMVGMGQK		ACTG_HUMAN	Actin, cytoplasmic 2 OS=Homo sapiens GN=ACTG1 PE=1 SV=1	FALSE	1.70864	Condition 3	Condition 1	0.0937267	36.2774	5.76407e+06	5.12036e+06	8.07529e+06	9.40493e+06	1.09814e+07	1.16202e+07	6.60234e+06	1.43596e+07	1.14334e+07	1.37538e+07	1.31935e+07	1.8757e+07	8.60557e+06	8.15925e+06	1.16202e+07	3.82363e+06	8.42576e+06	6.66568e+06	0	0	0	0	0	0	2	0	0
201	244.08	2	1108.04	2214.06	-0.00547654	-2.47352	112.38	DLYANTVLSGGTTMYPGIADR		ACTG_HUMAN	Actin, cytoplasmic 2 OS=Homo sapiens GN=ACTG1 PE=1 SV=1	FALSE	6.61493	Condition 2	Condition 3	5.78698e-06	18.4564	1.34386e+08	1.23041e+08	1.21747e+08	1.43717e+08	1.73865e+08	1.2014e+08	2.6129e+07	1.99193e+07	2.01235e+07	3.20661e+08	3.17037e+08	2.82791e+08	1.31502e+08	1.29183e+08	1.2014e+08	1.51322e+07	1.16881e+07	1.1732e+07	0	0	0	0	0	0	2	0	0
837	244.08	3	739.027	2214.06	-0.00455162	-2.05578	60.22	DLYANTVLSGGTTMYPGIADR		ACTG_HUMAN	Actin, cytoplasmic 2 OS=Homo sapiens GN=ACTG1 PE=1 SV=1	FALSE	119.84	Condition 2	Condition 3	3.18079e-05	61.2049	2.54932e+07	2.16978e+07	1.04581e+07	8.5266e+07	1.044e+08	7.2568e+07	1.23269e+06	574279	381222	6.08299e+07	5.59084e+07	2.42917e+07	7.80189e+07	7.75702e+07	7.2568e+07	713892	336970	222252	0	0	0	0	2	0	0	0	0
215	85.2585	2	322.721	643.427	1.70619e-05	0.0265172	20.6	GILTLK		ACTG_HUMAN	Actin, cytoplasmic 2 OS=Homo sapiens GN=ACTG1 PE=1 SV=1	FALSE	3.50859	Condition 1	Condition 2	0.148322	173.177	4.60091e+07	4.43126e+07	5.59369e+07	1.45312e+07	1.4389e+07	1.27657e+07	9.48206e+07	8129.35	2243.36	1.09783e+08	1.1418e+08	1.29928e+08	1.32961e+07	1.06912e+07	1.27657e+07	5.49136e+07	4770.07	1307.88	0	0	0	0	0	0	2	1	1
882	254.734	3	1077.82	3230.44	-0.0128091	-3.96511	55.95	CPEALFQPSFLGMESCGIHETTFNSIMK		ACTG_HUMAN	Actin, cytoplasmic 2 OS=Homo sapiens GN=ACTG1 PE=1 SV=1	FALSE	2.1964	Condition 1	Condition 2	0.00155688	21.1638	7.97831e+07	8.0648e+07	5.40224e+07	3.0239e+07	3.73306e+07	3.00691e+07	3.78808e+07	3.3998e+07	3.45896e+07	1.90372e+08	2.07804e+08	1.25481e+08	2.76688e+07	2.7737e+07	3.00691e+07	2.1938e+07	1.9949e+07	2.01657e+07	0	0	0	0	0	0	1	0	1
21978	261.23	3	1077.82	3230.44	-0.0100203	-3.10182	16.57	CPEALFQPSFLGMESCGIHETTFNSIMK		ACTG_HUMAN	Actin, cytoplasmic 2 OS=Homo sapiens GN=ACTG1 PE=1 SV=1	FALSE	60.9728	Condition 2	Condition 3	1.8179e-05	45.0067	1.92622e+06	2.10181e+06	775209	4.30663e+07	5.36966e+07	3.89774e+07	722658	935307	568280	4.59621e+06	5.4157e+06	1.80063e+06	3.94059e+07	3.98971e+07	3.89774e+07	418514	548810	331307	0	0	0	0	0	0	1	1	0
922	194.345	3	781.725	2342.15	-0.00464525	-1.98332	49.49	KDLYANTVLSGGTTMYPGIADR		ACTG_HUMAN	Actin, cytoplasmic 2 OS=Homo sapiens GN=ACTG1 PE=1 SV=1	FALSE	8.55392	Condition 2	Condition 3	0.000102166	37.4539	5.34277e+07	5.16259e+07	5.17348e+07	6.55712e+07	7.88963e+07	5.72448e+07	1.01342e+07	8.91213e+06	4.53497e+06	1.27485e+08	1.33024e+08	1.20168e+08	5.99981e+07	5.86206e+07	5.72448e+07	5.86902e+06	5.22937e+06	2.64389e+06	0	0	0	0	0	0	1	0	1
91957	194.345	2	1172.08	2342.15	-0.00435125	-1.8578	---	KDLYANTVLSGGTTMYPGIADR		ACTG_HUMAN	Actin, cytoplasmic 2 OS=Homo sapiens GN=ACTG1 PE=1 SV=1	FALSE	Infinity	Condition 1	Condition 3	0.00802466	155.729	315907	291376	397360	0	2449.06	33265.8	0	0	0	753792	750783	922975	0	1819.67	33265.8	0	0	0	0	0	0	0	0	0	0	0	0
1082	260.775	2	1275.59	2549.16	-0.00672119	-2.63662	100.74	LCYVALDFEQEMATAASSSSLEK		ACTG_HUMAN	Actin, cytoplasmic 2 OS=Homo sapiens GN=ACTG1 PE=1 SV=1	FALSE	4.40071	Condition 2	Condition 3	0.00068533	33.491	1.06142e+08	1.01272e+08	5.34441e+07	1.26751e+08	1.48801e+08	1.17642e+08	3.11523e+07	2.73428e+07	3.08525e+07	2.53267e+08	2.60947e+08	1.24138e+08	1.15978e+08	1.1056e+08	1.17642e+08	1.80413e+07	1.60439e+07	1.7987e+07	0	0	0	0	0	0	2	0	0
5656	260.775	3	850.728	2549.16	-0.00442577	-1.73617	57.39	LCYVALDFEQEMATAASSSSLEK		ACTG_HUMAN	Actin, cytoplasmic 2 OS=Homo sapiens GN=ACTG1 PE=1 SV=1	FALSE	364.62	Condition 2	Condition 3	0.000358053	73.2083	8.87265e+06	9.23843e+06	988830	5.18092e+07	6.43983e+07	4.8392e+07	191792	197426	62209.9	2.11712e+07	2.38045e+07	2.29682e+06	4.74058e+07	4.78485e+07	4.8392e+07	111073	115844	36268.4	0	0	0	1	0	0	0	0	0
9140	251.867	3	936.441	2806.3	-0.00377415	-1.34488	34.61	EKLCYVALDFEQEMATAASSSSLEK		ACTG_HUMAN	Actin, cytoplasmic 2 OS=Homo sapiens GN=ACTG1 PE=1 SV=1	FALSE	155.483	Condition 1	Condition 3	0.0187899	173.205	1.25212e+07	1.35758e+07	5.84194e+06	8.38273e+06	9.87138e+06	7.71463e+06	0	0	205417	2.98772e+07	3.49805e+07	1.35695e+07	7.67025e+06	7.33452e+06	7.71463e+06	0	0	119758	0	0	0	0	0	0	0	0	2
25857	24.2812	2	316.19	630.365	-0.00479765	-7.61085	19.55	ILTER		ACTG_HUMAN	Actin, cytoplasmic 2 OS=Homo sapiens GN=ACTG1 PE=1 SV=1	FALSE	421.359	Condition 3	Condition 2	0.0947002	169.868	8733.7	6834.81	6179.13	5062.7	354.5	1374.37	2.8249e+06	8746.91	28038.2	20839.7	17611.1	14352.7	4632.4	263.397	1374.37	1.63599e+06	5132.43	16346.2	0	0	0	0	0	0	2	0	0
9	78.9973	2	566.767	1131.52	-0.000766181	-0.677126	60.53	GYSFTTTAER		ACTB_HUMAN	Actin, cytoplasmic 1 OS=Homo sapiens GN=ACTB PE=1 SV=1	FALSE	1.81774	Condition 2	Condition 3	3.13308e-05	7.5121	4.70232e+08	4.39745e+08	4.84169e+08	5.26545e+08	5.89487e+08	5.13061e+08	3.11108e+08	2.96685e+08	2.88428e+08	1.12203e+09	1.13308e+09	1.12461e+09	4.81792e+08	4.37994e+08	5.13061e+08	1.80172e+08	1.74086e+08	1.68153e+08	7	5	6	11	10	11	8	7	7
12	204.062	2	499.747	997.479	0.000116013	0.116306	34.18	DLTDYLMK		ACTB_HUMAN	Actin, cytoplasmic 1 OS=Homo sapiens GN=ACTB PE=1 SV=1	FALSE	1.45947	Condition 2	Condition 3	0.894616	84.2929	3.09518e+08	2.9288e+08	1.94232e+08	1.96007e+07	5.96843e+08	4.52942e+08	2.56973e+08	2.42478e+08	2.33269e+08	7.38549e+08	7.54659e+08	4.51156e+08	1.79348e+07	4.43459e+08	4.52942e+08	1.48821e+08	1.42279e+08	1.35996e+08	2	2	2	5	6	9	4	4	4
121	201.99	2	499.748	997.481	0.00201581	2.02091	32.97	DLTDYLMK		ACTB_HUMAN	Actin, cytoplasmic 1 OS=Homo sapiens GN=ACTB PE=1 SV=1	FALSE	271.69	Condition 2	Condition 3	0.241572	172.266	5.56903e+06	5.65332e+06	3.99537e+06	4.27056e+08	780970	768085	123951	1.3296e+06	124001	1.32884e+07	1.45668e+07	9.28032e+06	3.90759e+08	580268	768085	71783.8	780169	72292.8	0	0	0	4	0	0	0	0	0
16	112.471	2	581.312	1160.61	-0.000762629	-0.657093	64.44	EITALAPSTMK		ACTB_HUMAN	Actin, cytoplasmic 1 OS=Homo sapiens GN=ACTB PE=1 SV=1	FALSE	1.69196	Condition 2	Condition 3	1.14703e-05	6.41764	4.22162e+08	4.06102e+08	4.59785e+08	4.4109e+08	4.47213e+08	4.31125e+08	2.72446e+08	2.54976e+08	2.52398e+08	1.00733e+09	1.0464e+09	1.06797e+09	4.036e+08	3.32283e+08	4.31125e+08	1.57782e+08	1.49613e+08	1.47148e+08	13	3	10	9	7	14	5	6	7
221	130.308	2	581.315	1160.62	0.00434529	3.74397	20.77	EITALAPSTMK		ACTB_HUMAN	Actin, cytoplasmic 1 OS=Homo sapiens GN=ACTB PE=1 SV=1	FALSE	1.19713	Condition 2	Condition 3	0.236888	17.9041	8.02527e+07	7.94792e+07	8.70773e+07	8.93923e+07	1.09603e+08	7.69722e+07	8.02196e+07	7.62141e+07	7.4091e+07	1.91493e+08	2.04793e+08	2.0226e+08	8.17945e+07	8.14362e+07	7.69722e+07	4.64577e+07	4.47202e+07	4.3195e+07	1	0	0	1	0	1	3	5	7
34	41.5552	2	599.765	1197.51	-0.000204576	-0.170834	50.36	DSYVGDEAQSK		ACTB_HUMAN	Actin, cytoplasmic 1 OS=Homo sapiens GN=ACTB PE=1 SV=1	FALSE	4.09746	Condition 1	Condition 2	2.39319e-05	19.9191	2.81121e+08	2.74134e+08	3.15173e+08	7.30055e+07	8.3689e+07	5.57367e+07	2.11551e+08	2.17707e+08	2.02733e+08	6.70789e+08	7.06357e+08	7.32075e+08	6.68005e+07	6.21816e+07	5.57367e+07	1.22516e+08	1.27744e+08	1.18193e+08	0	0	0	0	0	3	4	6	6
43	46.551	2	488.727	975.44	-0.000999921	-1.0251	78.6	AGFAGDDAPR		ACTB_HUMAN	Actin, cytoplasmic 1 OS=Homo sapiens GN=ACTB PE=1 SV=1	FALSE	2.3793	Condition 1	Condition 2	0.000251772	21.7883	2.40328e+08	2.35769e+08	2.62083e+08	9.68827e+07	1.28495e+08	8.48734e+07	2.23464e+08	2.35745e+08	2.36415e+08	5.73453e+08	6.07501e+08	6.08759e+08	8.86483e+07	9.54727e+07	8.48734e+07	1.29415e+08	1.38328e+08	1.3783e+08	0	0	3	0	0	4	7	8	10
70	208.481	2	895.948	1789.88	-0.00283882	-1.58603	102.71	SYELPDGQVITIGNER		ACTB_HUMAN	Actin, cytoplasmic 1 OS=Homo sapiens GN=ACTB PE=1 SV=1	FALSE	2.19739	Condition 1	Condition 3	0.000259525	17.7832	4.8573e+08	4.7872e+08	4.2788e+08	4.23564e+08	5.18693e+08	3.6515e+08	2.21785e+08	2.12239e+08	1.99605e+08	1.15901e+09	1.23351e+09	9.93865e+08	3.87563e+08	3.85393e+08	3.6515e+08	1.28443e+08	1.24535e+08	1.1637e+08	0	0	0	0	0	1	7	10	10
1463	208.297	3	597.635	1789.88	-0.00145589	-0.813398	61.71	SYELPDGQVITIGNER		ACTB_HUMAN	Actin, cytoplasmic 1 OS=Homo sapiens GN=ACTB PE=1 SV=1	FALSE	180.254	Condition 2	Condition 3	2.07264e-05	70.6054	2.04211e+07	1.46563e+07	1.19242e+07	8.82647e+07	1.06614e+08	7.63454e+07	209386	895400	399890	4.87272e+07	3.77647e+07	2.7697e+07	8.07628e+07	7.92153e+07	7.63454e+07	121262	525394	233136	0	0	1	0	8	5	1	3	2
65517	215.651	2	895.949	1789.88	-0.00173788	-0.970944	79.71	SYELPDGQVITIGNER		ACTB_HUMAN	Actin, cytoplasmic 1 OS=Homo sapiens GN=ACTB PE=1 SV=1	FALSE	3.79931	Condition 2	Condition 3	0.502823	125.873	529647	208387	573959	338581	2.15927e+06	148201	399823	232735	63898.9	1.2638e+06	536947	1.33317e+06	309803	1.60436e+06	148201	231550	136562	37253	0	0	0	0	0	0	1	2	1
72	70.0769	3	506.238	1515.69	-0.00256059	-1.68938	72.32	QEYDESGPSIVHR		ACTB_HUMAN	Actin, cytoplasmic 1 OS=Homo sapiens GN=ACTB PE=1 SV=1	FALSE	1.71154	Condition 2	Condition 3	0.00138298	14.8582	1.53287e+08	1.68097e+08	1.74091e+08	1.84829e+08	2.2017e+08	1.64429e+08	1.16883e+08	1.10687e+08	1.05128e+08	3.65762e+08	4.33132e+08	4.04372e+08	1.69119e+08	1.63588e+08	1.64429e+08	6.76909e+07	6.49479e+07	6.12897e+07	0	0	0	0	1	4	3	6	5
7984	70.0769	2	758.855	1515.69	-0.000915472	-0.603995	93.65	QEYDESGPSIVHR		ACTB_HUMAN	Actin, cytoplasmic 1 OS=Homo sapiens GN=ACTB PE=1 SV=1	FALSE	1.6563	Condition 2	Condition 3	0.0256112	29.0823	5.12618e+06	5.14152e+06	6.26313e+06	5.82199e+06	6.68557e+06	6.56223e+06	5.1261e+06	3.22521e+06	3.16215e+06	1.22317e+07	1.32481e+07	1.45478e+07	5.32716e+06	4.96744e+06	6.56223e+06	2.96869e+06	1.89246e+06	1.84353e+06	0	0	0	0	0	5	4	2	2
75	151.108	3	652.025	1953.05	-0.00335893	-1.71983	43.98	VAPEEHPVLLTEAPLNPK		ACTB_HUMAN	Actin, cytoplasmic 1 OS=Homo sapiens GN=ACTB PE=1 SV=1	FALSE	1.24829	Condition 1	Condition 3	0.14004	15.8159	3.16183e+08	3.24139e+08	3.99461e+08	2.86638e+08	3.4104e+08	2.49107e+08	2.77396e+08	2.87819e+08	2.67751e+08	7.54452e+08	8.35203e+08	9.27855e+08	2.62275e+08	2.53396e+08	2.49107e+08	1.60649e+08	1.68884e+08	1.56099e+08	1	0	1	0	0	9	8	10	6
13664	151.387	2	977.534	1953.05	-0.00270504	-1.38503	53.33	VAPEEHPVLLTEAPLNPK		ACTB_HUMAN	Actin, cytoplasmic 1 OS=Homo sapiens GN=ACTB PE=1 SV=1	FALSE	5.20308	Condition 1	Condition 3	0.00263599	55.095	4.82349e+06	7.98911e+06	5.56637e+06	2.60986e+06	2.76307e+06	2.43044e+06	1.90704e+06	959561	665717	1.15094e+07	2.05854e+07	1.29294e+07	2.38804e+06	2.05298e+06	2.43044e+06	1.10443e+06	563042	388113	0	0	0	0	0	2	1	1	2
81	49.9273	2	398.239	794.463	-0.001702	-2.14233	40.35	IIAPPER		ACTB_HUMAN	Actin, cytoplasmic 1 OS=Homo sapiens GN=ACTB PE=1 SV=1	FALSE	1.56324	Condition 3	Condition 2	0.000429394	8.21588	9.64435e+07	8.42368e+07	9.53265e+07	8.04963e+07	8.79369e+07	7.46544e+07	1.24425e+08	1.30696e+08	1.24885e+08	2.30126e+08	2.17052e+08	2.21421e+08	7.36546e+07	6.53379e+07	7.46544e+07	7.20583e+07	7.66884e+07	7.28078e+07	2	4	2	0	2	3	6	7	8
87	38.4501	2	389.181	776.348	-0.000615897	-0.793325	33.86	CDVDIR		ACTB_HUMAN	Actin, cytoplasmic 1 OS=Homo sapiens GN=ACTB PE=1 SV=1	FALSE	1.76314	Condition 3	Condition 2	0.00346844	16.8173	6.16536e+07	6.61025e+07	7.75385e+07	5.9157e+07	6.2909e+07	4.51278e+07	9.71558e+07	9.66575e+07	1.00973e+08	1.47113e+08	1.70325e+08	1.80104e+08	5.4129e+07	4.67419e+07	4.51278e+07	5.6266e+07	5.67158e+07	5.88671e+07	3	0	3	2	3	2	5	6	7
101	47.9081	2	322.69	643.365	-0.000727744	-1.13115	24.59	LDLAGR		ACTB_HUMAN	Actin, cytoplasmic 1 OS=Homo sapiens GN=ACTB PE=1 SV=1	FALSE	8.88556	Condition 3	Condition 2	4.21382e-06	25.3107	5.30276e+07	5.09159e+07	7.85816e+07	1.63889e+07	1.56755e+07	1.49343e+07	1.37612e+08	1.38835e+08	1.41163e+08	1.2653e+08	1.31194e+08	1.82527e+08	1.4996e+07	1.1647e+07	1.49343e+07	7.96954e+07	8.14644e+07	8.22977e+07	0	0	0	0	0	0	1	2	3
142	110.107	3	400.239	1197.69	-0.00357386	-2.98394	26.5	AVFPSIVGRPR		ACTB_HUMAN	Actin, cytoplasmic 1 OS=Homo sapiens GN=ACTB PE=1 SV=1	FALSE	2.08544	Condition 1	Condition 2	0.255397	82.6769	9.96298e+07	1.01304e+08	1.12943e+08	7.9622e+07	2.73412e+06	6.81527e+07	1.08734e+08	9.92343e+07	1.04857e+08	2.37729e+08	2.61028e+08	2.62341e+08	7.28546e+07	2.03148e+06	6.81527e+07	6.29712e+07	5.82277e+07	6.11314e+07	0	0	0	0	0	6	1	0	2
6730	110.2	2	599.853	1197.69	-0.00724343	-6.04779	19.6	AVFPSIVGRPR		ACTB_HUMAN	Actin, cytoplasmic 1 OS=Homo sapiens GN=ACTB PE=1 SV=1	FALSE	1.62418	Condition 1	Condition 2	0.0682167	31.3379	7.77507e+06	7.28203e+06	9.21575e+06	4.87751e+06	3.47508e+06	6.59212e+06	8.42028e+06	6.05779e+06	6.68871e+06	1.85523e+07	1.87635e+07	2.1406e+07	4.46295e+06	2.58201e+06	6.59212e+06	4.87645e+06	3.55453e+06	3.89952e+06	0	0	0	0	0	2	1	1	2
182	37.1953	3	391.195	1170.56	-0.000597416	-0.510366	38.44	HQGVMVGMGQK		ACTB_HUMAN	Actin, cytoplasmic 1 OS=Homo sapiens GN=ACTB PE=1 SV=1	FALSE	1.48796	Condition 2	Condition 1	0.0147003	14.5823	4.45239e+07	4.33906e+07	5.43806e+07	6.89289e+07	8.15928e+07	6.12082e+07	5.85478e+07	5.98539e+07	5.49689e+07	1.06239e+08	1.11804e+08	1.26314e+08	6.30703e+07	6.06242e+07	6.12082e+07	3.39069e+07	3.51205e+07	3.20469e+07	2	0	2	2	3	4	1	3	3
3212	37.1953	2	586.289	1170.56	-0.0010133	-0.865651	76.64	HQGVMVGMGQK		ACTB_HUMAN	Actin, cytoplasmic 1 OS=Homo sapiens GN=ACTB PE=1 SV=1	FALSE	1.70864	Condition 3	Condition 1	0.0937267	36.2774	5.76407e+06	5.12036e+06	8.07529e+06	9.40493e+06	1.09814e+07	1.16202e+07	6.60234e+06	1.43596e+07	1.14334e+07	1.37538e+07	1.31935e+07	1.8757e+07	8.60557e+06	8.15925e+06	1.16202e+07	3.82363e+06	8.42576e+06	6.66568e+06	0	0	0	0	0	2	2	4	4
200	31.6985	3	452.212	1353.61	-0.00148256	-1.09526	45.53	DSYVGDEAQSKR		ACTB_HUMAN	Actin, cytoplasmic 1 OS=Homo sapiens GN=ACTB PE=1 SV=1	FALSE	14.2343	Condition 1	Condition 3	0.000545473	54.4342	3.80782e+07	3.87116e+07	5.30954e+07	2.57419e+07	3.17791e+07	2.2771e+07	1.13113e+06	4.0587e+06	3.93494e+06	9.08593e+07	9.97474e+07	1.23328e+08	2.3554e+07	2.36121e+07	2.2771e+07	655073	2.38153e+06	2.29407e+06	0	0	0	0	0	3	0	0	0
6999	31.6985	2	677.816	1353.62	0.000421671	0.311514	59.83	DSYVGDEAQSKR		ACTB_HUMAN	Actin, cytoplasmic 1 OS=Homo sapiens GN=ACTB PE=1 SV=1	FALSE	44.6757	Condition 1	Condition 3	0.0335104	173.205	4.22857e+06	3.70712e+06	6.368e+06	1.63458e+06	1.89727e+06	2.88545e+06	320167	0	0	1.00899e+07	9.55208e+06	1.47914e+07	1.49565e+06	1.40968e+06	2.88545e+06	185419	0	0	2	0	0	2	2	2	0	0	0
201	244.08	2	1108.04	2214.06	-0.00547654	-2.47352	103.56	DLYANTVLSGGTTMYPGIADR		ACTB_HUMAN	Actin, cytoplasmic 1 OS=Homo sapiens GN=ACTB PE=1 SV=1	FALSE	6.61493	Condition 2	Condition 3	5.78698e-06	18.4564	1.34386e+08	1.23041e+08	1.21747e+08	1.43717e+08	1.73865e+08	1.2014e+08	2.6129e+07	1.99193e+07	2.01235e+07	3.20661e+08	3.17037e+08	2.82791e+08	1.31502e+08	1.29183e+08	1.2014e+08	1.51322e+07	1.16881e+07	1.1732e+07	2	0	2	1	1	2	4	4	4
837	244.08	3	739.027	2214.06	-0.00455162	-2.05578	74.26	DLYANTVLSGGTTMYPGIADR		ACTB_HUMAN	Actin, cytoplasmic 1 OS=Homo sapiens GN=ACTB PE=1 SV=1	FALSE	119.84	Condition 2	Condition 3	3.18079e-05	61.2049	2.54932e+07	2.16978e+07	1.04581e+07	8.5266e+07	1.044e+08	7.2568e+07	1.23269e+06	574279	381222	6.08299e+07	5.59084e+07	2.42917e+07	7.80189e+07	7.75702e+07	7.2568e+07	713892	336970	222252	6	0	3	3	1	10	2	2	2
215	85.2585	2	322.721	643.427	1.70619e-05	0.0265172	20.6	GILTLK		ACTB_HUMAN	Actin, cytoplasmic 1 OS=Homo sapiens GN=ACTB PE=1 SV=1	FALSE	3.50859	Condition 1	Condition 2	0.148322	173.177	4.60091e+07	4.43126e+07	5.59369e+07	1.45312e+07	1.4389e+07	1.27657e+07	9.48206e+07	8129.35	2243.36	1.09783e+08	1.1418e+08	1.29928e+08	1.32961e+07	1.06912e+07	1.27657e+07	5.49136e+07	4770.07	1307.88	0	0	0	0	0	0	2	2	2
315	28.359	2	316.192	630.369	-0.00156443	-2.48176	19.98	ILTER		ACTB_HUMAN	Actin, cytoplasmic 1 OS=Homo sapiens GN=ACTB PE=1 SV=1	FALSE	5.7984	Condition 3	Condition 2	0.0492634	108.566	1.55158e+07	1.73894e+07	3.0143e+07	4.22713e+06	4.5124e+06	4.07378e+06	7.77736e+06	1.07549e+07	5.57645e+07	3.70226e+07	4.4807e+07	7.00151e+07	3.86785e+06	3.35275e+06	4.07378e+06	4.50412e+06	6.31067e+06	3.25107e+07	0	0	0	0	0	2	0	2	5
381	228.023	4	796.657	3182.6	-0.0096436	-3.03009	46.05	TTGIVMDSGDGVTHTVPIYEGYALPHAILR		ACTB_HUMAN	Actin, cytoplasmic 1 OS=Homo sapiens GN=ACTB PE=1 SV=1	TRUE	13.0318	Condition 2	Condition 3	1.08115e-06	21.5218	1.56103e+08	1.50973e+08	1.02802e+08	1.52843e+08	1.58865e+08	1.34522e+08	1.20809e+07	1.0617e+07	1.15437e+07	3.72481e+08	3.89009e+08	2.38785e+08	1.39853e+08	1.18038e+08	1.34522e+08	6.99641e+06	6.22976e+06	6.72997e+06	1	0	0	0	0	3	1	0	0
14233	244.74	4	796.656	3182.6	-0.011225	-3.52697	46.04	TTGIVMDSGDGVTHTVPIYEGYALPHAILR		ACTB_HUMAN	Actin, cytoplasmic 1 OS=Homo sapiens GN=ACTB PE=1 SV=1	TRUE	629.82	Condition 2	Condition 3	1.17963e-07	28.4518	3.69419e+06	3.85031e+06	2.18049e+06	1.49017e+08	1.82827e+08	1.34274e+08	250968	286594	202520	8.8148e+06	9.92102e+06	5.06478e+06	1.36351e+08	1.35842e+08	1.34274e+08	145343	168165	118069	0	1	0	0	6	26	0	0	0
15247	228.023	3	1061.87	3182.6	-0.00978636	-3.07495	---	TTGIVMDSGDGVTHTVPIYEGYALPHAILR		ACTB_HUMAN	Actin, cytoplasmic 1 OS=Homo sapiens GN=ACTB PE=1 SV=1	TRUE	Infinity	Condition 1	Condition 3	8.77076e-15	6.55359	9.61945e+06	9.28793e+06	8.45883e+06	4.00883e+06	3.76137e+06	3.83724e+06	0	0	0	2.29532e+07	2.3932e+07	1.96479e+07	3.6681e+06	2.79473e+06	3.83724e+06	0	0	0	0	0	0	0	0	0	0	0	0
596	26.6852	3	302.489	904.444	0.000275618	0.304737	16.23	CDVDIRK		ACTB_HUMAN	Actin, cytoplasmic 1 OS=Homo sapiens GN=ACTB PE=1 SV=1	FALSE	13.1794	Condition 1	Condition 2	0.000243826	39.9157	6.4064e+06	7.30904e+06	1.07628e+07	571719	510262	775326	772676	1.77203e+06	1.75475e+06	1.52864e+07	1.88331e+07	2.49994e+07	523127	379129	775326	447481	1.03977e+06	1.02302e+06	2	0	2	0	0	0	0	0	0
882	254.734	3	1077.82	3230.44	-0.0128091	-3.96511	49.32	CPEALFQPSFLGMESCGIHETTFNSIMK		ACTB_HUMAN	Actin, cytoplasmic 1 OS=Homo sapiens GN=ACTB PE=1 SV=1	FALSE	2.1964	Condition 1	Condition 2	0.00155688	21.1638	7.97831e+07	8.0648e+07	5.40224e+07	3.0239e+07	3.73306e+07	3.00691e+07	3.78808e+07	3.3998e+07	3.45896e+07	1.90372e+08	2.07804e+08	1.25481e+08	2.76688e+07	2.7737e+07	3.00691e+07	2.1938e+07	1.9949e+07	2.01657e+07	0	0	0	0	0	0	3	4	4
21978	261.23	3	1077.82	3230.44	-0.0100203	-3.10182	33.08	CPEALFQPSFLGMESCGIHETTFNSIMK		ACTB_HUMAN	Actin, cytoplasmic 1 OS=Homo sapiens GN=ACTB PE=1 SV=1	FALSE	60.9728	Condition 2	Condition 3	1.8179e-05	45.0067	1.92622e+06	2.10181e+06	775209	4.30663e+07	5.36966e+07	3.89774e+07	722658	935307	568280	4.59621e+06	5.4157e+06	1.80063e+06	3.94059e+07	3.98971e+07	3.89774e+07	418514	548810	331307	0	0	0	0	0	2	1	1	2
922	194.345	3	781.725	2342.15	-0.00464525	-1.98332	64.1	KDLYANTVLSGGTTMYPGIADR		ACTB_HUMAN	Actin, cytoplasmic 1 OS=Homo sapiens GN=ACTB PE=1 SV=1	FALSE	8.55392	Condition 2	Condition 3	0.000102166	37.4539	5.34277e+07	5.16259e+07	5.17348e+07	6.55712e+07	7.88963e+07	5.72448e+07	1.01342e+07	8.91213e+06	4.53497e+06	1.27485e+08	1.33024e+08	1.20168e+08	5.99981e+07	5.86206e+07	5.72448e+07	5.86902e+06	5.22937e+06	2.64389e+06	2	0	1	5	4	10	2	2	3
91957	194.345	2	1172.08	2342.15	-0.00435125	-1.8578	---	KDLYANTVLSGGTTMYPGIADR		ACTB_HUMAN	Actin, cytoplasmic 1 OS=Homo sapiens GN=ACTB PE=1 SV=1	FALSE	Infinity	Condition 1	Condition 3	0.00802466	155.729	315907	291376	397360	0	2449.06	33265.8	0	0	0	753792	750783	922975	0	1819.67	33265.8	0	0	0	0	0	0	0	0	0	0	0	0
1078	89.7302	4	379.692	1514.74	-0.00254879	-1.68265	---	IWHHTFYNELR		ACTB_HUMAN	Actin, cytoplasmic 1 OS=Homo sapiens GN=ACTB PE=1 SV=1	FALSE	4.21867	Condition 1	Condition 2	0.0757972	159.263	3.31537e+07	3.35754e+07	3.35126e+07	563987	711359	2.24861e+07	1.07161e+07	1.08441e+07	9.14647e+06	7.91088e+07	8.65131e+07	7.7842e+07	516052	528546	2.24861e+07	6.20601e+06	6.363e+06	5.33239e+06	0	0	0	0	0	0	0	0	0
9355	89.634	3	505.92	1514.74	-0.00302393	-1.99633	27.2	IWHHTFYNELR		ACTB_HUMAN	Actin, cytoplasmic 1 OS=Homo sapiens GN=ACTB PE=1 SV=1	FALSE	1.39841	Condition 1	Condition 2	0.435051	79.6771	5.49231e+06	4.97509e+06	6.03769e+06	1.52248e+06	7.47763e+06	2.80264e+06	5.01449e+06	4.16066e+06	3.18365e+06	1.31053e+07	1.28192e+07	1.40242e+07	1.39308e+06	5.55594e+06	2.80264e+06	2.90405e+06	2.44135e+06	1.85607e+06	2	0	0	0	0	0	0	0	0
1082	260.775	2	1275.59	2549.16	-0.00672119	-2.63662	117.8	LCYVALDFEQEMATAASSSSLEK		ACTB_HUMAN	Actin, cytoplasmic 1 OS=Homo sapiens GN=ACTB PE=1 SV=1	FALSE	4.40071	Condition 2	Condition 3	0.00068533	33.491	1.06142e+08	1.01272e+08	5.34441e+07	1.26751e+08	1.48801e+08	1.17642e+08	3.11523e+07	2.73428e+07	3.08525e+07	2.53267e+08	2.60947e+08	1.24138e+08	1.15978e+08	1.1056e+08	1.17642e+08	1.80413e+07	1.60439e+07	1.7987e+07	0	0	0	0	0	0	4	4	4
5656	260.775	3	850.728	2549.16	-0.00442577	-1.73617	80.45	LCYVALDFEQEMATAASSSSLEK		ACTB_HUMAN	Actin, cytoplasmic 1 OS=Homo sapiens GN=ACTB PE=1 SV=1	FALSE	364.62	Condition 2	Condition 3	0.000358053	73.2083	8.87265e+06	9.23843e+06	988830	5.18092e+07	6.43983e+07	4.8392e+07	191792	197426	62209.9	2.11712e+07	2.38045e+07	2.29682e+06	4.74058e+07	4.78485e+07	4.8392e+07	111073	115844	36268.4	6	0	1	4	4	6	1	0	1
9140	251.867	3	936.441	2806.3	-0.00377415	-1.34488	47.94	EKLCYVALDFEQEMATAASSSSLEK		ACTB_HUMAN	Actin, cytoplasmic 1 OS=Homo sapiens GN=ACTB PE=1 SV=1	FALSE	155.483	Condition 1	Condition 3	0.0187899	173.205	1.25212e+07	1.35758e+07	5.84194e+06	8.38273e+06	9.87138e+06	7.71463e+06	0	0	205417	2.98772e+07	3.49805e+07	1.35695e+07	7.67025e+06	7.33452e+06	7.71463e+06	0	0	119758	0	0	0	0	0	0	2	2	0
12	204.062	2	499.747	997.479	0.000116013	0.116306	34.18	DLTDYLMK		ACTA_HUMAN	Actin, aortic smooth muscle OS=Homo sapiens GN=ACTA2 PE=1 SV=1	FALSE	1.45947	Condition 2	Condition 3	0.894616	84.2929	3.09518e+08	2.9288e+08	1.94232e+08	1.96007e+07	5.96843e+08	4.52942e+08	2.56973e+08	2.42478e+08	2.33269e+08	7.38549e+08	7.54659e+08	4.51156e+08	1.79348e+07	4.43459e+08	4.52942e+08	1.48821e+08	1.42279e+08	1.35996e+08	2	2	2	5	6	9	4	5	5
121	201.99	2	499.748	997.481	0.00201581	2.02091	32.97	DLTDYLMK		ACTA_HUMAN	Actin, aortic smooth muscle OS=Homo sapiens GN=ACTA2 PE=1 SV=1	FALSE	271.69	Condition 2	Condition 3	0.241572	172.266	5.56903e+06	5.65332e+06	3.99537e+06	4.27056e+08	780970	768085	123951	1.3296e+06	124001	1.32884e+07	1.45668e+07	9.28032e+06	3.90759e+08	580268	768085	71783.8	780169	72292.8	0	0	0	4	0	0	0	0	0
16	112.471	2	581.312	1160.61	-0.000762629	-0.657093	64.44	EITALAPSTMK		ACTA_HUMAN	Actin, aortic smooth muscle OS=Homo sapiens GN=ACTA2 PE=1 SV=1	FALSE	1.69196	Condition 2	Condition 3	1.14703e-05	6.41764	4.22162e+08	4.06102e+08	4.59785e+08	4.4109e+08	4.47213e+08	4.31125e+08	2.72446e+08	2.54976e+08	2.52398e+08	1.00733e+09	1.0464e+09	1.06797e+09	4.036e+08	3.32283e+08	4.31125e+08	1.57782e+08	1.49613e+08	1.47148e+08	13	3	10	9	7	14	6	6	8
221	130.308	2	581.315	1160.62	0.00434529	3.74397	20.77	EITALAPSTMK		ACTA_HUMAN	Actin, aortic smooth muscle OS=Homo sapiens GN=ACTA2 PE=1 SV=1	FALSE	1.19713	Condition 2	Condition 3	0.236888	17.9041	8.02527e+07	7.94792e+07	8.70773e+07	8.93923e+07	1.09603e+08	7.69722e+07	8.02196e+07	7.62141e+07	7.4091e+07	1.91493e+08	2.04793e+08	2.0226e+08	8.17945e+07	8.14362e+07	7.69722e+07	4.64577e+07	4.47202e+07	4.3195e+07	1	0	0	1	0	1	3	5	7
34	41.5552	2	599.765	1197.51	-0.000204576	-0.170834	55.74	DSYVGDEAQSK		ACTA_HUMAN	Actin, aortic smooth muscle OS=Homo sapiens GN=ACTA2 PE=1 SV=1	FALSE	4.09746	Condition 1	Condition 2	2.39319e-05	19.9191	2.81121e+08	2.74134e+08	3.15173e+08	7.30055e+07	8.3689e+07	5.57367e+07	2.11551e+08	2.17707e+08	2.02733e+08	6.70789e+08	7.06357e+08	7.32075e+08	6.68005e+07	6.21816e+07	5.57367e+07	1.22516e+08	1.27744e+08	1.18193e+08	0	0	0	0	0	3	5	6	7
43	46.551	2	488.727	975.44	-0.000999921	-1.0251	78.6	AGFAGDDAPR		ACTA_HUMAN	Actin, aortic smooth muscle OS=Homo sapiens GN=ACTA2 PE=1 SV=1	FALSE	2.3793	Condition 1	Condition 2	0.000251772	21.7883	2.40328e+08	2.35769e+08	2.62083e+08	9.68827e+07	1.28495e+08	8.48734e+07	2.23464e+08	2.35745e+08	2.36415e+08	5.73453e+08	6.07501e+08	6.08759e+08	8.86483e+07	9.54727e+07	8.48734e+07	1.29415e+08	1.38328e+08	1.3783e+08	0	0	3	0	0	4	8	8	11
70	208.481	2	895.948	1789.88	-0.00283882	-1.58603	102.71	SYELPDGQVITIGNER		ACTA_HUMAN	Actin, aortic smooth muscle OS=Homo sapiens GN=ACTA2 PE=1 SV=1	FALSE	2.19739	Condition 1	Condition 3	0.000259525	17.7832	4.8573e+08	4.7872e+08	4.2788e+08	4.23564e+08	5.18693e+08	3.6515e+08	2.21785e+08	2.12239e+08	1.99605e+08	1.15901e+09	1.23351e+09	9.93865e+08	3.87563e+08	3.85393e+08	3.6515e+08	1.28443e+08	1.24535e+08	1.1637e+08	0	0	0	0	0	1	9	10	10
1463	208.297	3	597.635	1789.88	-0.00145589	-0.813398	61.71	SYELPDGQVITIGNER		ACTA_HUMAN	Actin, aortic smooth muscle OS=Homo sapiens GN=ACTA2 PE=1 SV=1	FALSE	180.254	Condition 2	Condition 3	2.07264e-05	70.6054	2.04211e+07	1.46563e+07	1.19242e+07	8.82647e+07	1.06614e+08	7.63454e+07	209386	895400	399890	4.87272e+07	3.77647e+07	2.7697e+07	8.07628e+07	7.92153e+07	7.63454e+07	121262	525394	233136	0	0	1	0	8	5	2	3	2
65517	215.651	2	895.949	1789.88	-0.00173788	-0.970944	79.71	SYELPDGQVITIGNER		ACTA_HUMAN	Actin, aortic smooth muscle OS=Homo sapiens GN=ACTA2 PE=1 SV=1	FALSE	3.79931	Condition 2	Condition 3	0.502823	125.873	529647	208387	573959	338581	2.15927e+06	148201	399823	232735	63898.9	1.2638e+06	536947	1.33317e+06	309803	1.60436e+06	148201	231550	136562	37253	0	0	0	0	0	0	2	2	2
81	49.9273	2	398.239	794.463	-0.001702	-2.14233	40.35	IIAPPER		ACTA_HUMAN	Actin, aortic smooth muscle OS=Homo sapiens GN=ACTA2 PE=1 SV=1	FALSE	1.56324	Condition 3	Condition 2	0.000429394	8.21588	9.64435e+07	8.42368e+07	9.53265e+07	8.04963e+07	8.79369e+07	7.46544e+07	1.24425e+08	1.30696e+08	1.24885e+08	2.30126e+08	2.17052e+08	2.21421e+08	7.36546e+07	6.53379e+07	7.46544e+07	7.20583e+07	7.66884e+07	7.28078e+07	2	4	2	0	2	3	7	8	8
101	47.9081	2	322.69	643.365	-0.000727744	-1.13115	38.21	LDLAGR		ACTA_HUMAN	Actin, aortic smooth muscle OS=Homo sapiens GN=ACTA2 PE=1 SV=1	FALSE	8.88556	Condition 3	Condition 2	4.21382e-06	25.3107	5.30276e+07	5.09159e+07	7.85816e+07	1.63889e+07	1.56755e+07	1.49343e+07	1.37612e+08	1.38835e+08	1.41163e+08	1.2653e+08	1.31194e+08	1.82527e+08	1.4996e+07	1.1647e+07	1.49343e+07	7.96954e+07	8.14644e+07	8.22977e+07	0	0	0	0	0	0	1	3	4
142	110.107	3	400.239	1197.69	-0.00357386	-2.98394	26.5	AVFPSIVGRPR		ACTA_HUMAN	Actin, aortic smooth muscle OS=Homo sapiens GN=ACTA2 PE=1 SV=1	FALSE	2.08544	Condition 1	Condition 2	0.255397	82.6769	9.96298e+07	1.01304e+08	1.12943e+08	7.9622e+07	2.73412e+06	6.81527e+07	1.08734e+08	9.92343e+07	1.04857e+08	2.37729e+08	2.61028e+08	2.62341e+08	7.28546e+07	2.03148e+06	6.81527e+07	6.29712e+07	5.82277e+07	6.11314e+07	0	0	0	0	0	6	1	0	2
6730	110.2	2	599.853	1197.69	-0.00724343	-6.04779	23.06	AVFPSIVGRPR		ACTA_HUMAN	Actin, aortic smooth muscle OS=Homo sapiens GN=ACTA2 PE=1 SV=1	FALSE	1.62418	Condition 1	Condition 2	0.0682167	31.3379	7.77507e+06	7.28203e+06	9.21575e+06	4.87751e+06	3.47508e+06	6.59212e+06	8.42028e+06	6.05779e+06	6.68871e+06	1.85523e+07	1.87635e+07	2.1406e+07	4.46295e+06	2.58201e+06	6.59212e+06	4.87645e+06	3.55453e+06	3.89952e+06	0	0	0	0	0	2	2	2	2
182	37.1953	3	391.195	1170.56	-0.000597416	-0.510366	38.44	HQGVMVGMGQK		ACTA_HUMAN	Actin, aortic smooth muscle OS=Homo sapiens GN=ACTA2 PE=1 SV=1	FALSE	1.48796	Condition 2	Condition 1	0.0147003	14.5823	4.45239e+07	4.33906e+07	5.43806e+07	6.89289e+07	8.15928e+07	6.12082e+07	5.85478e+07	5.98539e+07	5.49689e+07	1.06239e+08	1.11804e+08	1.26314e+08	6.30703e+07	6.06242e+07	6.12082e+07	3.39069e+07	3.51205e+07	3.20469e+07	2	0	2	2	3	4	2	3	4
3212	37.1953	2	586.289	1170.56	-0.0010133	-0.865651	76.64	HQGVMVGMGQK		ACTA_HUMAN	Actin, aortic smooth muscle OS=Homo sapiens GN=ACTA2 PE=1 SV=1	FALSE	1.70864	Condition 3	Condition 1	0.0937267	36.2774	5.76407e+06	5.12036e+06	8.07529e+06	9.40493e+06	1.09814e+07	1.16202e+07	6.60234e+06	1.43596e+07	1.14334e+07	1.37538e+07	1.31935e+07	1.8757e+07	8.60557e+06	8.15925e+06	1.16202e+07	3.82363e+06	8.42576e+06	6.66568e+06	0	0	0	0	0	2	4	4	4
200	31.6985	3	452.212	1353.61	-0.00148256	-1.09526	45.53	DSYVGDEAQSKR		ACTA_HUMAN	Actin, aortic smooth muscle OS=Homo sapiens GN=ACTA2 PE=1 SV=1	FALSE	14.2343	Condition 1	Condition 3	0.000545473	54.4342	3.80782e+07	3.87116e+07	5.30954e+07	2.57419e+07	3.17791e+07	2.2771e+07	1.13113e+06	4.0587e+06	3.93494e+06	9.08593e+07	9.97474e+07	1.23328e+08	2.3554e+07	2.36121e+07	2.2771e+07	655073	2.38153e+06	2.29407e+06	0	0	0	0	0	3	0	0	0
6999	31.6985	2	677.816	1353.62	0.000421671	0.311514	59.83	DSYVGDEAQSKR		ACTA_HUMAN	Actin, aortic smooth muscle OS=Homo sapiens GN=ACTA2 PE=1 SV=1	FALSE	44.6757	Condition 1	Condition 3	0.0335104	173.205	4.22857e+06	3.70712e+06	6.368e+06	1.63458e+06	1.89727e+06	2.88545e+06	320167	0	0	1.00899e+07	9.55208e+06	1.47914e+07	1.49565e+06	1.40968e+06	2.88545e+06	185419	0	0	2	0	0	2	2	2	0	0	0
215	85.2585	2	322.721	643.427	1.70619e-05	0.0265172	20.6	GILTLK		ACTA_HUMAN	Actin, aortic smooth muscle OS=Homo sapiens GN=ACTA2 PE=1 SV=1	FALSE	3.50859	Condition 1	Condition 2	0.148322	173.177	4.60091e+07	4.43126e+07	5.59369e+07	1.45312e+07	1.4389e+07	1.27657e+07	9.48206e+07	8129.35	2243.36	1.09783e+08	1.1418e+08	1.29928e+08	1.32961e+07	1.06912e+07	1.27657e+07	5.49136e+07	4770.07	1307.88	0	0	0	0	0	0	2	2	2
229	101.231	2	565.777	1129.54	-0.000645844	-0.571776	44.04	GYSFVTTAER		ACTA_HUMAN	Actin, aortic smooth muscle OS=Homo sapiens GN=ACTA2 PE=1 SV=1	FALSE	6.77788	Condition 2	Condition 3	1.3739e-06	16.9051	5.27774e+07	5.28823e+07	5.63805e+07	1.52693e+08	1.84607e+08	1.3211e+08	2.39827e+07	2.27439e+07	2.25296e+07	1.25933e+08	1.36261e+08	1.30959e+08	1.39715e+08	1.37164e+08	1.3211e+08	1.38891e+07	1.33455e+07	1.31347e+07	1	0	0	0	1	3	4	3	6
257	175.293	3	654.308	1959.9	-0.00260318	-1.32822	14.58	YPIEHGIITNWDDMEK		ACTA_HUMAN	Actin, aortic smooth muscle OS=Homo sapiens GN=ACTA2 PE=1 SV=1	FALSE	3.92857	Condition 1	Condition 2	0.0128575	56.2575	1.01087e+08	9.66897e+07	1.19738e+08	1.00768e+07	3.94242e+07	3.1321e+07	6.14701e+07	6.50804e+07	6.66712e+07	2.41207e+08	2.49139e+08	2.78124e+08	9.22031e+06	2.92925e+07	3.1321e+07	3.55993e+07	3.81873e+07	3.88693e+07	2	0	1	0	0	1	4	4	2
32593	175.482	2	980.958	1959.9	-0.00265802	-1.3562	17.13	YPIEHGIITNWDDMEK		ACTA_HUMAN	Actin, aortic smooth muscle OS=Homo sapiens GN=ACTA2 PE=1 SV=1	FALSE	Infinity	Condition 1	Condition 3	8.74507e-08	70.8989	2.1868e+06	2.97582e+06	2.65868e+06	1868.91	10611.9	6024.21	0	0	0	5.21796e+06	7.66773e+06	6.17549e+06	1710.06	7884.75	6024.21	0	0	0	0	0	0	0	0	0	2	0	0
315	28.359	2	316.192	630.369	-0.00156443	-2.48176	19.98	ILTER		ACTA_HUMAN	Actin, aortic smooth muscle OS=Homo sapiens GN=ACTA2 PE=1 SV=1	FALSE	5.7984	Condition 3	Condition 2	0.0492634	108.566	1.55158e+07	1.73894e+07	3.0143e+07	4.22713e+06	4.5124e+06	4.07378e+06	7.77736e+06	1.07549e+07	5.57645e+07	3.70226e+07	4.4807e+07	7.00151e+07	3.86785e+06	3.35275e+06	4.07378e+06	4.50412e+06	6.31067e+06	3.25107e+07	0	0	0	0	0	2	0	2	5
25857	24.2812	2	316.19	630.365	-0.00479765	-7.61085	19.55	ILTER		ACTA_HUMAN	Actin, aortic smooth muscle OS=Homo sapiens GN=ACTA2 PE=1 SV=1	FALSE	421.359	Condition 3	Condition 2	0.0947002	169.868	8733.7	6834.81	6179.13	5062.7	354.5	1374.37	2.8249e+06	8746.91	28038.2	20839.7	17611.1	14352.7	4632.4	263.397	1374.37	1.63599e+06	5132.43	16346.2	0	0	0	0	0	0	2	0	0
613	55.4878	2	396.19	790.366	0.00141494	1.79024	34.33	CDIDIR		ACTA_HUMAN	Actin, aortic smooth muscle OS=Homo sapiens GN=ACTA2 PE=1 SV=1	FALSE	3.42262	Condition 2	Condition 3	0.00364115	39.1125	1.41217e+07	1.35402e+07	1.57292e+07	3.41205e+07	3.61626e+07	2.88729e+07	1.2261e+07	1.13848e+07	5.32498e+06	3.36961e+07	3.48887e+07	3.65353e+07	3.12205e+07	2.68691e+07	2.88729e+07	7.10071e+06	6.68029e+06	3.10446e+06	4	0	2	4	2	7	3	3	3
831	143.874	3	652.685	1955.03	-0.00313825	-1.60521	45.64	VAPEEHPTLLTEAPLNPK		ACTA_HUMAN	Actin, aortic smooth muscle OS=Homo sapiens GN=ACTA2 PE=1 SV=1	FALSE	6.38822	Condition 2	Condition 3	1.56794e-07	10.3618	4.78382e+07	4.63427e+07	5.13156e+07	9.77984e+07	1.10077e+08	8.9663e+07	1.55094e+07	1.59883e+07	1.50784e+07	1.14148e+08	1.1941e+08	1.19194e+08	8.94861e+07	8.17881e+07	8.9663e+07	8.98199e+06	9.38144e+06	8.79071e+06	0	0	0	0	2	2	3	3	2
854	77.1982	3	500.906	1499.7	-0.0035431	-2.36254	65.3	QEYDEAGPSIVHR		ACTA_HUMAN	Actin, aortic smooth muscle OS=Homo sapiens GN=ACTA2 PE=1 SV=1	FALSE	4.86593	Condition 2	Condition 3	1.14223e-05	20.0961	1.83339e+07	1.7434e+07	1.89471e+07	3.75327e+07	4.10445e+07	3.56406e+07	6.72407e+06	9.62525e+06	7.12368e+06	4.37468e+07	4.49219e+07	4.40096e+07	3.43427e+07	3.04964e+07	3.56406e+07	3.89412e+06	5.64781e+06	4.1531e+06	1	0	0	0	0	4	0	2	0
4640	239.324	2	1114.53	2227.05	-0.00434086	-1.94915	87.9	DLYANNVLSGGTTMYPGIADR		ACTA_HUMAN	Actin, aortic smooth muscle OS=Homo sapiens GN=ACTA2 PE=1 SV=1	FALSE	Infinity	Condition 2	Condition 3	7.439e-07	79.6659	2.04033e+07	1.7786e+07	1.78108e+07	3.91467e+07	2.13822e+06	3.57542e+07	0	0	0	4.86848e+07	4.58288e+07	4.13702e+07	3.58195e+07	1.58871e+06	3.57542e+07	0	0	0	2	2	1	2	1	2	2	2	2
4731	188.542	3	786.057	2355.15	-0.00413303	-1.75489	78.74	KDLYANNVLSGGTTMYPGIADR		ACTA_HUMAN	Actin, aortic smooth muscle OS=Homo sapiens GN=ACTA2 PE=1 SV=1	FALSE	780.192	Condition 2	Condition 3	0.0323684	131.414	1.0072e+07	1.08304e+07	1.04021e+07	3.55939e+07	4.27981e+07	2.92403e+07	0	114431	23525.3	2.40329e+07	2.79065e+07	2.41616e+07	3.25686e+07	3.17993e+07	2.92403e+07	0	67144.7	13715.2	5	0	2	6	7	9	1	0	1
4938	225.868	4	799.906	3195.59	-0.00780378	-2.44204	34.2	TTGIVLDSGDGVTHNVPIYEGYALPHAIMR		ACTA_HUMAN	Actin, aortic smooth muscle OS=Homo sapiens GN=ACTA2 PE=1 SV=1	FALSE	355.261	Condition 2	Condition 3	5.35338e-07	33.9529	1.76362e+07	1.73862e+07	1.0196e+07	3.43009e+07	3.85781e+07	3.26461e+07	109456	61411.8	126167	4.20821e+07	4.47988e+07	2.36828e+07	3.13855e+07	2.86638e+07	3.26461e+07	63389.3	36034.6	73555.4	0	0	0	0	0	1	0	0	0
26776	226.521	5	640.125	3195.59	-0.0117525	-3.6777	27.76	TTGIVLDSGDGVTHNVPIYEGYALPHAIMR		ACTA_HUMAN	Actin, aortic smooth muscle OS=Homo sapiens GN=ACTA2 PE=1 SV=1	FALSE	14.2997	Condition 2	Condition 1	0.00335432	77.5245	1.02434e+06	592496	124570	8.58347e+06	8.90394e+06	7.41412e+06	1.0915e+06	1.25086e+06	1.05966e+06	2.4442e+06	1.52667e+06	289347	7.85392e+06	6.6157e+06	7.41412e+06	632122	733969	617781	0	0	0	0	1	2	0	0	0
8272	255.556	2	1268.58	2535.14	-0.00618531	-2.43982	---	LCYVALDFENEMATAASSSSLEK		ACTA_HUMAN	Actin, aortic smooth muscle OS=Homo sapiens GN=ACTA2 PE=1 SV=1	FALSE	Infinity	Condition 2	Condition 3	8.88156e-12	18.8429	7.42292e+06	6.42857e+06	5.3507e+06	3.29536e+07	4.09631e+07	2.82708e+07	0	0	0	1.7712e+07	1.65644e+07	1.24284e+07	3.01528e+07	3.04359e+07	2.82708e+07	0	0	0	0	0	0	0	0	0	0	0	0
18459	255.556	3	846.055	2535.14	-0.0072951	-2.87758	53.98	LCYVALDFENEMATAASSSSLEK		ACTA_HUMAN	Actin, aortic smooth muscle OS=Homo sapiens GN=ACTA2 PE=1 SV=1	FALSE	516.756	Condition 2	Condition 3	0.0523431	106.852	370711	421830	119798	1.29114e+07	1.62172e+07	1.02254e+07	0	22189.5	53966.5	884562	1.08692e+06	278264	1.1814e+07	1.20495e+07	1.02254e+07	0	13020.1	31462.4	0	0	0	0	0	1	0	0	0
10887	246.22	3	1063.49	3187.46	-0.0107771	-3.3811	50.56	CPETLFQPSFIGMESAGIHETTYNSIMK		ACTA_HUMAN	Actin, aortic smooth muscle OS=Homo sapiens GN=ACTA2 PE=1 SV=1	FALSE	209.781	Condition 2	Condition 3	0.0169572	173.205	1.25665e+07	1.17656e+07	9.36608e+06	1.53429e+07	1.61099e+07	1.40687e+07	216995	0	0	2.99852e+07	3.03162e+07	2.17552e+07	1.40388e+07	1.19698e+07	1.40687e+07	125669	0	0	0	1	0	0	0	0	2	2	2
12	204.062	2	499.747	997.479	0.000116013	0.116306	34.18	DLTDYLMK		ACTBL_HUMAN	Beta-actin-like protein 2 OS=Homo sapiens GN=ACTBL2 PE=1 SV=2	FALSE	1.45947	Condition 2	Condition 3	0.894616	84.2929	3.09518e+08	2.9288e+08	1.94232e+08	1.96007e+07	5.96843e+08	4.52942e+08	2.56973e+08	2.42478e+08	2.33269e+08	7.38549e+08	7.54659e+08	4.51156e+08	1.79348e+07	4.43459e+08	4.52942e+08	1.48821e+08	1.42279e+08	1.35996e+08	2	2	2	5	6	9	4	5	5
121	201.99	2	499.748	997.481	0.00201581	2.02091	32.97	DLTDYLMK		ACTBL_HUMAN	Beta-actin-like protein 2 OS=Homo sapiens GN=ACTBL2 PE=1 SV=2	FALSE	271.69	Condition 2	Condition 3	0.241572	172.266	5.56903e+06	5.65332e+06	3.99537e+06	4.27056e+08	780970	768085	123951	1.3296e+06	124001	1.32884e+07	1.45668e+07	9.28032e+06	3.90759e+08	580268	768085	71783.8	780169	72292.8	0	0	0	4	0	0	0	0	0
70	208.481	2	895.948	1789.88	-0.00283882	-1.58603	102.71	SYELPDGQVITIGNER		ACTBL_HUMAN	Beta-actin-like protein 2 OS=Homo sapiens GN=ACTBL2 PE=1 SV=2	FALSE	2.19739	Condition 1	Condition 3	0.000259525	17.7832	4.8573e+08	4.7872e+08	4.2788e+08	4.23564e+08	5.18693e+08	3.6515e+08	2.21785e+08	2.12239e+08	1.99605e+08	1.15901e+09	1.23351e+09	9.93865e+08	3.87563e+08	3.85393e+08	3.6515e+08	1.28443e+08	1.24535e+08	1.1637e+08	0	0	0	0	0	1	9	10	10
1463	208.297	3	597.635	1789.88	-0.00145589	-0.813398	61.71	SYELPDGQVITIGNER		ACTBL_HUMAN	Beta-actin-like protein 2 OS=Homo sapiens GN=ACTBL2 PE=1 SV=2	FALSE	180.254	Condition 2	Condition 3	2.07264e-05	70.6054	2.04211e+07	1.46563e+07	1.19242e+07	8.82647e+07	1.06614e+08	7.63454e+07	209386	895400	399890	4.87272e+07	3.77647e+07	2.7697e+07	8.07628e+07	7.92153e+07	7.63454e+07	121262	525394	233136	0	0	1	0	8	5	2	3	2
65517	215.651	2	895.949	1789.88	-0.00173788	-0.970944	79.71	SYELPDGQVITIGNER		ACTBL_HUMAN	Beta-actin-like protein 2 OS=Homo sapiens GN=ACTBL2 PE=1 SV=2	FALSE	3.79931	Condition 2	Condition 3	0.502823	125.873	529647	208387	573959	338581	2.15927e+06	148201	399823	232735	63898.9	1.2638e+06	536947	1.33317e+06	309803	1.60436e+06	148201	231550	136562	37253	0	0	0	0	0	0	2	2	2
75	151.108	3	652.025	1953.05	-0.00335893	-1.71983	28.37	VAPDEHPILLTEAPLNPK		ACTBL_HUMAN	Beta-actin-like protein 2 OS=Homo sapiens GN=ACTBL2 PE=1 SV=2	FALSE	1.24829	Condition 1	Condition 3	0.14004	15.8159	3.16183e+08	3.24139e+08	3.99461e+08	2.86638e+08	3.4104e+08	2.49107e+08	2.77396e+08	2.87819e+08	2.67751e+08	7.54452e+08	8.35203e+08	9.27855e+08	2.62275e+08	2.53396e+08	2.49107e+08	1.60649e+08	1.68884e+08	1.56099e+08	0	0	0	0	0	8	9	10	7
13664	151.387	2	977.534	1953.05	-0.00270504	-1.38503	22.84	VAPDEHPILLTEAPLNPK		ACTBL_HUMAN	Beta-actin-like protein 2 OS=Homo sapiens GN=ACTBL2 PE=1 SV=2	FALSE	5.20308	Condition 1	Condition 3	0.00263599	55.095	4.82349e+06	7.98911e+06	5.56637e+06	2.60986e+06	2.76307e+06	2.43044e+06	1.90704e+06	959561	665717	1.15094e+07	2.05854e+07	1.29294e+07	2.38804e+06	2.05298e+06	2.43044e+06	1.10443e+06	563042	388113	0	0	0	0	0	2	2	2	2
81	49.9273	2	398.239	794.463	-0.001702	-2.14233	40.35	IIAPPER		ACTBL_HUMAN	Beta-actin-like protein 2 OS=Homo sapiens GN=ACTBL2 PE=1 SV=2	FALSE	1.56324	Condition 3	Condition 2	0.000429394	8.21588	9.64435e+07	8.42368e+07	9.53265e+07	8.04963e+07	8.79369e+07	7.46544e+07	1.24425e+08	1.30696e+08	1.24885e+08	2.30126e+08	2.17052e+08	2.21421e+08	7.36546e+07	6.53379e+07	7.46544e+07	7.20583e+07	7.66884e+07	7.28078e+07	2	4	2	0	2	3	7	8	8
87	38.4501	2	389.181	776.348	-0.000615897	-0.793325	33.86	CDVDIR		ACTBL_HUMAN	Beta-actin-like protein 2 OS=Homo sapiens GN=ACTBL2 PE=1 SV=2	FALSE	1.76314	Condition 3	Condition 2	0.00346844	16.8173	6.16536e+07	6.61025e+07	7.75385e+07	5.9157e+07	6.2909e+07	4.51278e+07	9.71558e+07	9.66575e+07	1.00973e+08	1.47113e+08	1.70325e+08	1.80104e+08	5.4129e+07	4.67419e+07	4.51278e+07	5.6266e+07	5.67158e+07	5.88671e+07	3	0	3	2	3	2	6	6	8
101	47.9081	2	322.69	643.365	-0.000727744	-1.13115	38.21	LDLAGR		ACTBL_HUMAN	Beta-actin-like protein 2 OS=Homo sapiens GN=ACTBL2 PE=1 SV=2	FALSE	8.88556	Condition 3	Condition 2	4.21382e-06	25.3107	5.30276e+07	5.09159e+07	7.85816e+07	1.63889e+07	1.56755e+07	1.49343e+07	1.37612e+08	1.38835e+08	1.41163e+08	1.2653e+08	1.31194e+08	1.82527e+08	1.4996e+07	1.1647e+07	1.49343e+07	7.96954e+07	8.14644e+07	8.22977e+07	0	0	0	0	0	0	1	3	4
182	37.1953	3	391.195	1170.56	-0.000597416	-0.510366	38.44	HQGVMVGMGQK		ACTBL_HUMAN	Beta-actin-like protein 2 OS=Homo sapiens GN=ACTBL2 PE=1 SV=2	FALSE	1.48796	Condition 2	Condition 1	0.0147003	14.5823	4.45239e+07	4.33906e+07	5.43806e+07	6.89289e+07	8.15928e+07	6.12082e+07	5.85478e+07	5.98539e+07	5.49689e+07	1.06239e+08	1.11804e+08	1.26314e+08	6.30703e+07	6.06242e+07	6.12082e+07	3.39069e+07	3.51205e+07	3.20469e+07	2	0	2	2	3	4	2	3	4
3212	37.1953	2	586.289	1170.56	-0.0010133	-0.865651	76.64	HQGVMVGMGQK		ACTBL_HUMAN	Beta-actin-like protein 2 OS=Homo sapiens GN=ACTBL2 PE=1 SV=2	FALSE	1.70864	Condition 3	Condition 1	0.0937267	36.2774	5.76407e+06	5.12036e+06	8.07529e+06	9.40493e+06	1.09814e+07	1.16202e+07	6.60234e+06	1.43596e+07	1.14334e+07	1.37538e+07	1.31935e+07	1.8757e+07	8.60557e+06	8.15925e+06	1.16202e+07	3.82363e+06	8.42576e+06	6.66568e+06	0	0	0	0	0	2	4	4	4
315	28.359	2	316.192	630.369	-0.00156443	-2.48176	19.98	ILTER		ACTBL_HUMAN	Beta-actin-like protein 2 OS=Homo sapiens GN=ACTBL2 PE=1 SV=2	FALSE	5.7984	Condition 3	Condition 2	0.0492634	108.566	1.55158e+07	1.73894e+07	3.0143e+07	4.22713e+06	4.5124e+06	4.07378e+06	7.77736e+06	1.07549e+07	5.57645e+07	3.70226e+07	4.4807e+07	7.00151e+07	3.86785e+06	3.35275e+06	4.07378e+06	4.50412e+06	6.31067e+06	3.25107e+07	0	0	0	0	0	2	0	2	5
25857	24.2812	2	316.19	630.365	-0.00479765	-7.61085	19.55	ILTER		ACTBL_HUMAN	Beta-actin-like protein 2 OS=Homo sapiens GN=ACTBL2 PE=1 SV=2	FALSE	421.359	Condition 3	Condition 2	0.0947002	169.868	8733.7	6834.81	6179.13	5062.7	354.5	1374.37	2.8249e+06	8746.91	28038.2	20839.7	17611.1	14352.7	4632.4	263.397	1374.37	1.63599e+06	5132.43	16346.2	0	0	0	0	0	0	2	0	0
596	26.6852	3	302.489	904.444	0.000275618	0.304737	16.23	CDVDIRK		ACTBL_HUMAN	Beta-actin-like protein 2 OS=Homo sapiens GN=ACTBL2 PE=1 SV=2	FALSE	13.1794	Condition 1	Condition 2	0.000243826	39.9157	6.4064e+06	7.30904e+06	1.07628e+07	571719	510262	775326	772676	1.77203e+06	1.75475e+06	1.52864e+07	1.88331e+07	2.49994e+07	523127	379129	775326	447481	1.03977e+06	1.02302e+06	2	0	2	0	0	0	0	0	0
12	204.062	2	499.747	997.479	0.000116013	0.116306	34.18	DLTDYLMK		ACTS_HUMAN	Actin, alpha skeletal muscle OS=Homo sapiens GN=ACTA1 PE=1 SV=1	FALSE	1.45947	Condition 2	Condition 3	0.894616	84.2929	3.09518e+08	2.9288e+08	1.94232e+08	1.96007e+07	5.96843e+08	4.52942e+08	2.56973e+08	2.42478e+08	2.33269e+08	7.38549e+08	7.54659e+08	4.51156e+08	1.79348e+07	4.43459e+08	4.52942e+08	1.48821e+08	1.42279e+08	1.35996e+08	2	2	2	5	6	9	4	5	5
121	201.99	2	499.748	997.481	0.00201581	2.02091	32.97	DLTDYLMK		ACTS_HUMAN	Actin, alpha skeletal muscle OS=Homo sapiens GN=ACTA1 PE=1 SV=1	FALSE	271.69	Condition 2	Condition 3	0.241572	172.266	5.56903e+06	5.65332e+06	3.99537e+06	4.27056e+08	780970	768085	123951	1.3296e+06	124001	1.32884e+07	1.45668e+07	9.28032e+06	3.90759e+08	580268	768085	71783.8	780169	72292.8	0	0	0	4	0	0	0	0	0
16	112.471	2	581.312	1160.61	-0.000762629	-0.657093	64.44	EITALAPSTMK		ACTS_HUMAN	Actin, alpha skeletal muscle OS=Homo sapiens GN=ACTA1 PE=1 SV=1	FALSE	1.69196	Condition 2	Condition 3	1.14703e-05	6.41764	4.22162e+08	4.06102e+08	4.59785e+08	4.4109e+08	4.47213e+08	4.31125e+08	2.72446e+08	2.54976e+08	2.52398e+08	1.00733e+09	1.0464e+09	1.06797e+09	4.036e+08	3.32283e+08	4.31125e+08	1.57782e+08	1.49613e+08	1.47148e+08	13	3	10	9	7	14	6	6	8
221	130.308	2	581.315	1160.62	0.00434529	3.74397	20.77	EITALAPSTMK		ACTS_HUMAN	Actin, alpha skeletal muscle OS=Homo sapiens GN=ACTA1 PE=1 SV=1	FALSE	1.19713	Condition 2	Condition 3	0.236888	17.9041	8.02527e+07	7.94792e+07	8.70773e+07	8.93923e+07	1.09603e+08	7.69722e+07	8.02196e+07	7.62141e+07	7.4091e+07	1.91493e+08	2.04793e+08	2.0226e+08	8.17945e+07	8.14362e+07	7.69722e+07	4.64577e+07	4.47202e+07	4.3195e+07	1	0	0	1	0	1	3	5	7
34	41.5552	2	599.765	1197.51	-0.000204576	-0.170834	55.74	DSYVGDEAQSK		ACTS_HUMAN	Actin, alpha skeletal muscle OS=Homo sapiens GN=ACTA1 PE=1 SV=1	FALSE	4.09746	Condition 1	Condition 2	2.39319e-05	19.9191	2.81121e+08	2.74134e+08	3.15173e+08	7.30055e+07	8.3689e+07	5.57367e+07	2.11551e+08	2.17707e+08	2.02733e+08	6.70789e+08	7.06357e+08	7.32075e+08	6.68005e+07	6.21816e+07	5.57367e+07	1.22516e+08	1.27744e+08	1.18193e+08	0	0	0	0	0	3	5	6	7
43	46.551	2	488.727	975.44	-0.000999921	-1.0251	78.6	AGFAGDDAPR		ACTS_HUMAN	Actin, alpha skeletal muscle OS=Homo sapiens GN=ACTA1 PE=1 SV=1	FALSE	2.3793	Condition 1	Condition 2	0.000251772	21.7883	2.40328e+08	2.35769e+08	2.62083e+08	9.68827e+07	1.28495e+08	8.48734e+07	2.23464e+08	2.35745e+08	2.36415e+08	5.73453e+08	6.07501e+08	6.08759e+08	8.86483e+07	9.54727e+07	8.48734e+07	1.29415e+08	1.38328e+08	1.3783e+08	0	0	3	0	0	4	8	8	11
70	208.481	2	895.948	1789.88	-0.00283882	-1.58603	102.71	SYELPDGQVITIGNER		ACTS_HUMAN	Actin, alpha skeletal muscle OS=Homo sapiens GN=ACTA1 PE=1 SV=1	FALSE	2.19739	Condition 1	Condition 3	0.000259525	17.7832	4.8573e+08	4.7872e+08	4.2788e+08	4.23564e+08	5.18693e+08	3.6515e+08	2.21785e+08	2.12239e+08	1.99605e+08	1.15901e+09	1.23351e+09	9.93865e+08	3.87563e+08	3.85393e+08	3.6515e+08	1.28443e+08	1.24535e+08	1.1637e+08	0	0	0	0	0	1	9	10	10
1463	208.297	3	597.635	1789.88	-0.00145589	-0.813398	61.71	SYELPDGQVITIGNER		ACTS_HUMAN	Actin, alpha skeletal muscle OS=Homo sapiens GN=ACTA1 PE=1 SV=1	FALSE	180.254	Condition 2	Condition 3	2.07264e-05	70.6054	2.04211e+07	1.46563e+07	1.19242e+07	8.82647e+07	1.06614e+08	7.63454e+07	209386	895400	399890	4.87272e+07	3.77647e+07	2.7697e+07	8.07628e+07	7.92153e+07	7.63454e+07	121262	525394	233136	0	0	1	0	8	5	2	3	2
65517	215.651	2	895.949	1789.88	-0.00173788	-0.970944	79.71	SYELPDGQVITIGNER		ACTS_HUMAN	Actin, alpha skeletal muscle OS=Homo sapiens GN=ACTA1 PE=1 SV=1	FALSE	3.79931	Condition 2	Condition 3	0.502823	125.873	529647	208387	573959	338581	2.15927e+06	148201	399823	232735	63898.9	1.2638e+06	536947	1.33317e+06	309803	1.60436e+06	148201	231550	136562	37253	0	0	0	0	0	0	2	2	2
81	49.9273	2	398.239	794.463	-0.001702	-2.14233	40.35	IIAPPER		ACTS_HUMAN	Actin, alpha skeletal muscle OS=Homo sapiens GN=ACTA1 PE=1 SV=1	FALSE	1.56324	Condition 3	Condition 2	0.000429394	8.21588	9.64435e+07	8.42368e+07	9.53265e+07	8.04963e+07	8.79369e+07	7.46544e+07	1.24425e+08	1.30696e+08	1.24885e+08	2.30126e+08	2.17052e+08	2.21421e+08	7.36546e+07	6.53379e+07	7.46544e+07	7.20583e+07	7.66884e+07	7.28078e+07	2	4	2	0	2	3	7	8	8
101	47.9081	2	322.69	643.365	-0.000727744	-1.13115	38.21	LDLAGR		ACTS_HUMAN	Actin, alpha skeletal muscle OS=Homo sapiens GN=ACTA1 PE=1 SV=1	FALSE	8.88556	Condition 3	Condition 2	4.21382e-06	25.3107	5.30276e+07	5.09159e+07	7.85816e+07	1.63889e+07	1.56755e+07	1.49343e+07	1.37612e+08	1.38835e+08	1.41163e+08	1.2653e+08	1.31194e+08	1.82527e+08	1.4996e+07	1.1647e+07	1.49343e+07	7.96954e+07	8.14644e+07	8.22977e+07	0	0	0	0	0	0	1	3	4
142	110.107	3	400.239	1197.69	-0.00357386	-2.98394	26.5	AVFPSIVGRPR		ACTS_HUMAN	Actin, alpha skeletal muscle OS=Homo sapiens GN=ACTA1 PE=1 SV=1	FALSE	2.08544	Condition 1	Condition 2	0.255397	82.6769	9.96298e+07	1.01304e+08	1.12943e+08	7.9622e+07	2.73412e+06	6.81527e+07	1.08734e+08	9.92343e+07	1.04857e+08	2.37729e+08	2.61028e+08	2.62341e+08	7.28546e+07	2.03148e+06	6.81527e+07	6.29712e+07	5.82277e+07	6.11314e+07	0	0	0	0	0	6	1	0	2
6730	110.2	2	599.853	1197.69	-0.00724343	-6.04779	23.06	AVFPSIVGRPR		ACTS_HUMAN	Actin, alpha skeletal muscle OS=Homo sapiens GN=ACTA1 PE=1 SV=1	FALSE	1.62418	Condition 1	Condition 2	0.0682167	31.3379	7.77507e+06	7.28203e+06	9.21575e+06	4.87751e+06	3.47508e+06	6.59212e+06	8.42028e+06	6.05779e+06	6.68871e+06	1.85523e+07	1.87635e+07	2.1406e+07	4.46295e+06	2.58201e+06	6.59212e+06	4.87645e+06	3.55453e+06	3.89952e+06	0	0	0	0	0	2	2	2	2
182	37.1953	3	391.195	1170.56	-0.000597416	-0.510366	38.44	HQGVMVGMGQK		ACTS_HUMAN	Actin, alpha skeletal muscle OS=Homo sapiens GN=ACTA1 PE=1 SV=1	FALSE	1.48796	Condition 2	Condition 1	0.0147003	14.5823	4.45239e+07	4.33906e+07	5.43806e+07	6.89289e+07	8.15928e+07	6.12082e+07	5.85478e+07	5.98539e+07	5.49689e+07	1.06239e+08	1.11804e+08	1.26314e+08	6.30703e+07	6.06242e+07	6.12082e+07	3.39069e+07	3.51205e+07	3.20469e+07	2	0	2	2	3	4	2	3	4
3212	37.1953	2	586.289	1170.56	-0.0010133	-0.865651	76.64	HQGVMVGMGQK		ACTS_HUMAN	Actin, alpha skeletal muscle OS=Homo sapiens GN=ACTA1 PE=1 SV=1	FALSE	1.70864	Condition 3	Condition 1	0.0937267	36.2774	5.76407e+06	5.12036e+06	8.07529e+06	9.40493e+06	1.09814e+07	1.16202e+07	6.60234e+06	1.43596e+07	1.14334e+07	1.37538e+07	1.31935e+07	1.8757e+07	8.60557e+06	8.15925e+06	1.16202e+07	3.82363e+06	8.42576e+06	6.66568e+06	0	0	0	0	0	2	4	4	4
200	31.6985	3	452.212	1353.61	-0.00148256	-1.09526	45.53	DSYVGDEAQSKR		ACTS_HUMAN	Actin, alpha skeletal muscle OS=Homo sapiens GN=ACTA1 PE=1 SV=1	FALSE	14.2343	Condition 1	Condition 3	0.000545473	54.4342	3.80782e+07	3.87116e+07	5.30954e+07	2.57419e+07	3.17791e+07	2.2771e+07	1.13113e+06	4.0587e+06	3.93494e+06	9.08593e+07	9.97474e+07	1.23328e+08	2.3554e+07	2.36121e+07	2.2771e+07	655073	2.38153e+06	2.29407e+06	0	0	0	0	0	3	0	0	0
6999	31.6985	2	677.816	1353.62	0.000421671	0.311514	59.83	DSYVGDEAQSKR		ACTS_HUMAN	Actin, alpha skeletal muscle OS=Homo sapiens GN=ACTA1 PE=1 SV=1	FALSE	44.6757	Condition 1	Condition 3	0.0335104	173.205	4.22857e+06	3.70712e+06	6.368e+06	1.63458e+06	1.89727e+06	2.88545e+06	320167	0	0	1.00899e+07	9.55208e+06	1.47914e+07	1.49565e+06	1.40968e+06	2.88545e+06	185419	0	0	2	0	0	2	2	2	0	0	0
215	85.2585	2	322.721	643.427	1.70619e-05	0.0265172	20.6	GILTLK		ACTS_HUMAN	Actin, alpha skeletal muscle OS=Homo sapiens GN=ACTA1 PE=1 SV=1	FALSE	3.50859	Condition 1	Condition 2	0.148322	173.177	4.60091e+07	4.43126e+07	5.59369e+07	1.45312e+07	1.4389e+07	1.27657e+07	9.48206e+07	8129.35	2243.36	1.09783e+08	1.1418e+08	1.29928e+08	1.32961e+07	1.06912e+07	1.27657e+07	5.49136e+07	4770.07	1307.88	0	0	0	0	0	0	2	2	2
229	101.231	2	565.777	1129.54	-0.000645844	-0.571776	44.04	GYSFVTTAER		ACTS_HUMAN	Actin, alpha skeletal muscle OS=Homo sapiens GN=ACTA1 PE=1 SV=1	FALSE	6.77788	Condition 2	Condition 3	1.3739e-06	16.9051	5.27774e+07	5.28823e+07	5.63805e+07	1.52693e+08	1.84607e+08	1.3211e+08	2.39827e+07	2.27439e+07	2.25296e+07	1.25933e+08	1.36261e+08	1.30959e+08	1.39715e+08	1.37164e+08	1.3211e+08	1.38891e+07	1.33455e+07	1.31347e+07	1	0	0	0	1	3	4	3	6
257	175.293	3	654.308	1959.9	-0.00260318	-1.32822	14.58	YPIEHGIITNWDDMEK		ACTS_HUMAN	Actin, alpha skeletal muscle OS=Homo sapiens GN=ACTA1 PE=1 SV=1	FALSE	3.92857	Condition 1	Condition 2	0.0128575	56.2575	1.01087e+08	9.66897e+07	1.19738e+08	1.00768e+07	3.94242e+07	3.1321e+07	6.14701e+07	6.50804e+07	6.66712e+07	2.41207e+08	2.49139e+08	2.78124e+08	9.22031e+06	2.92925e+07	3.1321e+07	3.55993e+07	3.81873e+07	3.88693e+07	2	0	1	0	0	1	4	4	2
32593	175.482	2	980.958	1959.9	-0.00265802	-1.3562	17.13	YPIEHGIITNWDDMEK		ACTS_HUMAN	Actin, alpha skeletal muscle OS=Homo sapiens GN=ACTA1 PE=1 SV=1	FALSE	Infinity	Condition 1	Condition 3	8.74507e-08	70.8989	2.1868e+06	2.97582e+06	2.65868e+06	1868.91	10611.9	6024.21	0	0	0	5.21796e+06	7.66773e+06	6.17549e+06	1710.06	7884.75	6024.21	0	0	0	0	0	0	0	0	0	2	0	0
315	28.359	2	316.192	630.369	-0.00156443	-2.48176	19.98	ILTER		ACTS_HUMAN	Actin, alpha skeletal muscle OS=Homo sapiens GN=ACTA1 PE=1 SV=1	FALSE	5.7984	Condition 3	Condition 2	0.0492634	108.566	1.55158e+07	1.73894e+07	3.0143e+07	4.22713e+06	4.5124e+06	4.07378e+06	7.77736e+06	1.07549e+07	5.57645e+07	3.70226e+07	4.4807e+07	7.00151e+07	3.86785e+06	3.35275e+06	4.07378e+06	4.50412e+06	6.31067e+06	3.25107e+07	0	0	0	0	0	2	0	2	5
25857	24.2812	2	316.19	630.365	-0.00479765	-7.61085	19.55	ILTER		ACTS_HUMAN	Actin, alpha skeletal muscle OS=Homo sapiens GN=ACTA1 PE=1 SV=1	FALSE	421.359	Condition 3	Condition 2	0.0947002	169.868	8733.7	6834.81	6179.13	5062.7	354.5	1374.37	2.8249e+06	8746.91	28038.2	20839.7	17611.1	14352.7	4632.4	263.397	1374.37	1.63599e+06	5132.43	16346.2	0	0	0	0	0	0	2	0	0
613	55.4878	2	396.19	790.366	0.00141494	1.79024	34.33	CDIDIR		ACTS_HUMAN	Actin, alpha skeletal muscle OS=Homo sapiens GN=ACTA1 PE=1 SV=1	FALSE	3.42262	Condition 2	Condition 3	0.00364115	39.1125	1.41217e+07	1.35402e+07	1.57292e+07	3.41205e+07	3.61626e+07	2.88729e+07	1.2261e+07	1.13848e+07	5.32498e+06	3.36961e+07	3.48887e+07	3.65353e+07	3.12205e+07	2.68691e+07	2.88729e+07	7.10071e+06	6.68029e+06	3.10446e+06	4	0	2	4	2	7	3	3	3
831	143.874	3	652.685	1955.03	-0.00313825	-1.60521	45.64	VAPEEHPTLLTEAPLNPK		ACTS_HUMAN	Actin, alpha skeletal muscle OS=Homo sapiens GN=ACTA1 PE=1 SV=1	FALSE	6.38822	Condition 2	Condition 3	1.56794e-07	10.3618	4.78382e+07	4.63427e+07	5.13156e+07	9.77984e+07	1.10077e+08	8.9663e+07	1.55094e+07	1.59883e+07	1.50784e+07	1.14148e+08	1.1941e+08	1.19194e+08	8.94861e+07	8.17881e+07	8.9663e+07	8.98199e+06	9.38144e+06	8.79071e+06	0	0	0	0	2	2	3	3	2
854	77.1982	3	500.906	1499.7	-0.0035431	-2.36254	65.3	QEYDEAGPSIVHR		ACTS_HUMAN	Actin, alpha skeletal muscle OS=Homo sapiens GN=ACTA1 PE=1 SV=1	FALSE	4.86593	Condition 2	Condition 3	1.14223e-05	20.0961	1.83339e+07	1.7434e+07	1.89471e+07	3.75327e+07	4.10445e+07	3.56406e+07	6.72407e+06	9.62525e+06	7.12368e+06	4.37468e+07	4.49219e+07	4.40096e+07	3.43427e+07	3.04964e+07	3.56406e+07	3.89412e+06	5.64781e+06	4.1531e+06	1	0	0	0	0	4	0	2	0
1078	89.7302	4	379.692	1514.74	-0.00254879	-1.68265	---	IWHHTFYNELR		ACTS_HUMAN	Actin, alpha skeletal muscle OS=Homo sapiens GN=ACTA1 PE=1 SV=1	FALSE	4.21867	Condition 1	Condition 2	0.0757972	159.263	3.31537e+07	3.35754e+07	3.35126e+07	563987	711359	2.24861e+07	1.07161e+07	1.08441e+07	9.14647e+06	7.91088e+07	8.65131e+07	7.7842e+07	516052	528546	2.24861e+07	6.20601e+06	6.363e+06	5.33239e+06	0	0	0	0	0	0	0	0	0
9355	89.634	3	505.92	1514.74	-0.00302393	-1.99633	27.2	IWHHTFYNELR		ACTS_HUMAN	Actin, alpha skeletal muscle OS=Homo sapiens GN=ACTA1 PE=1 SV=1	FALSE	1.39841	Condition 1	Condition 2	0.435051	79.6771	5.49231e+06	4.97509e+06	6.03769e+06	1.52248e+06	7.47763e+06	2.80264e+06	5.01449e+06	4.16066e+06	3.18365e+06	1.31053e+07	1.28192e+07	1.40242e+07	1.39308e+06	5.55594e+06	2.80264e+06	2.90405e+06	2.44135e+06	1.85607e+06	2	0	0	0	0	0	0	0	0
4938	225.868	4	799.906	3195.59	-0.00780378	-2.44204	34.2	TTGIVLDSGDGVTHNVPIYEGYALPHAIMR		ACTS_HUMAN	Actin, alpha skeletal muscle OS=Homo sapiens GN=ACTA1 PE=1 SV=1	FALSE	355.261	Condition 2	Condition 3	5.35338e-07	33.9529	1.76362e+07	1.73862e+07	1.0196e+07	3.43009e+07	3.85781e+07	3.26461e+07	109456	61411.8	126167	4.20821e+07	4.47988e+07	2.36828e+07	3.13855e+07	2.86638e+07	3.26461e+07	63389.3	36034.6	73555.4	0	0	0	0	0	1	0	0	0
26776	226.521	5	640.125	3195.59	-0.0117525	-3.6777	27.76	TTGIVLDSGDGVTHNVPIYEGYALPHAIMR		ACTS_HUMAN	Actin, alpha skeletal muscle OS=Homo sapiens GN=ACTA1 PE=1 SV=1	FALSE	14.2997	Condition 2	Condition 1	0.00335432	77.5245	1.02434e+06	592496	124570	8.58347e+06	8.90394e+06	7.41412e+06	1.0915e+06	1.25086e+06	1.05966e+06	2.4442e+06	1.52667e+06	289347	7.85392e+06	6.6157e+06	7.41412e+06	632122	733969	617781	0	0	0	0	1	2	0	0	0
8272	255.556	2	1268.58	2535.14	-0.00618531	-2.43982	---	LCYVALDFENEMATAASSSSLEK		ACTS_HUMAN	Actin, alpha skeletal muscle OS=Homo sapiens GN=ACTA1 PE=1 SV=1	FALSE	Infinity	Condition 2	Condition 3	8.88156e-12	18.8429	7.42292e+06	6.42857e+06	5.3507e+06	3.29536e+07	4.09631e+07	2.82708e+07	0	0	0	1.7712e+07	1.65644e+07	1.24284e+07	3.01528e+07	3.04359e+07	2.82708e+07	0	0	0	0	0	0	0	0	0	0	0	0
18459	255.556	3	846.055	2535.14	-0.0072951	-2.87758	53.98	LCYVALDFENEMATAASSSSLEK		ACTS_HUMAN	Actin, alpha skeletal muscle OS=Homo sapiens GN=ACTA1 PE=1 SV=1	FALSE	516.756	Condition 2	Condition 3	0.0523431	106.852	370711	421830	119798	1.29114e+07	1.62172e+07	1.02254e+07	0	22189.5	53966.5	884562	1.08692e+06	278264	1.1814e+07	1.20495e+07	1.02254e+07	0	13020.1	31462.4	0	0	0	0	0	1	0	0	0
10887	246.22	3	1063.49	3187.46	-0.0107771	-3.3811	50.56	CPETLFQPSFIGMESAGIHETTYNSIMK		ACTS_HUMAN	Actin, alpha skeletal muscle OS=Homo sapiens GN=ACTA1 PE=1 SV=1	FALSE	209.781	Condition 2	Condition 3	0.0169572	173.205	1.25665e+07	1.17656e+07	9.36608e+06	1.53429e+07	1.61099e+07	1.40687e+07	216995	0	0	2.99852e+07	3.03162e+07	2.17552e+07	1.40388e+07	1.19698e+07	1.40687e+07	125669	0	0	0	1	0	0	0	0	2	2	2
12	204.062	2	499.747	997.479	0.000116013	0.116306	20.06	DLTDYLMK		ACTC_HUMAN	Actin, alpha cardiac muscle 1 OS=Homo sapiens GN=ACTC1 PE=1 SV=1	FALSE	1.45947	Condition 2	Condition 3	0.894616	84.2929	3.09518e+08	2.9288e+08	1.94232e+08	1.96007e+07	5.96843e+08	4.52942e+08	2.56973e+08	2.42478e+08	2.33269e+08	7.38549e+08	7.54659e+08	4.51156e+08	1.79348e+07	4.43459e+08	4.52942e+08	1.48821e+08	1.42279e+08	1.35996e+08	0	0	0	0	2	1	0	1	0
121	201.99	2	499.748	997.481	0.00201581	2.02091	32.97	DLTDYLMK		ACTC_HUMAN	Actin, alpha cardiac muscle 1 OS=Homo sapiens GN=ACTC1 PE=1 SV=1	FALSE	271.69	Condition 2	Condition 3	0.241572	172.266	5.56903e+06	5.65332e+06	3.99537e+06	4.27056e+08	780970	768085	123951	1.3296e+06	124001	1.32884e+07	1.45668e+07	9.28032e+06	3.90759e+08	580268	768085	71783.8	780169	72292.8	0	0	0	4	0	0	0	0	0
16	112.471	2	581.312	1160.61	-0.000762629	-0.657093	60.51	EITALAPSTMK		ACTC_HUMAN	Actin, alpha cardiac muscle 1 OS=Homo sapiens GN=ACTC1 PE=1 SV=1	FALSE	1.69196	Condition 2	Condition 3	1.14703e-05	6.41764	4.22162e+08	4.06102e+08	4.59785e+08	4.4109e+08	4.47213e+08	4.31125e+08	2.72446e+08	2.54976e+08	2.52398e+08	1.00733e+09	1.0464e+09	1.06797e+09	4.036e+08	3.32283e+08	4.31125e+08	1.57782e+08	1.49613e+08	1.47148e+08	0	0	0	0	0	1	0	4	4
34	41.5552	2	599.765	1197.51	-0.000204576	-0.170834	30.51	DSYVGDEAQSK		ACTC_HUMAN	Actin, alpha cardiac muscle 1 OS=Homo sapiens GN=ACTC1 PE=1 SV=1	FALSE	4.09746	Condition 1	Condition 2	2.39319e-05	19.9191	2.81121e+08	2.74134e+08	3.15173e+08	7.30055e+07	8.3689e+07	5.57367e+07	2.11551e+08	2.17707e+08	2.02733e+08	6.70789e+08	7.06357e+08	7.32075e+08	6.68005e+07	6.21816e+07	5.57367e+07	1.22516e+08	1.27744e+08	1.18193e+08	0	0	0	0	0	0	1	3	1
43	46.551	2	488.727	975.44	-0.000999921	-1.0251	77.42	AGFAGDDAPR		ACTC_HUMAN	Actin, alpha cardiac muscle 1 OS=Homo sapiens GN=ACTC1 PE=1 SV=1	FALSE	2.3793	Condition 1	Condition 2	0.000251772	21.7883	2.40328e+08	2.35769e+08	2.62083e+08	9.68827e+07	1.28495e+08	8.48734e+07	2.23464e+08	2.35745e+08	2.36415e+08	5.73453e+08	6.07501e+08	6.08759e+08	8.86483e+07	9.54727e+07	8.48734e+07	1.29415e+08	1.38328e+08	1.3783e+08	0	0	0	0	0	2	2	2	3
70	208.481	2	895.948	1789.88	-0.00283882	-1.58603	84.89	SYELPDGQVITIGNER		ACTC_HUMAN	Actin, alpha cardiac muscle 1 OS=Homo sapiens GN=ACTC1 PE=1 SV=1	FALSE	2.19739	Condition 1	Condition 3	0.000259525	17.7832	4.8573e+08	4.7872e+08	4.2788e+08	4.23564e+08	5.18693e+08	3.6515e+08	2.21785e+08	2.12239e+08	1.99605e+08	1.15901e+09	1.23351e+09	9.93865e+08	3.87563e+08	3.85393e+08	3.6515e+08	1.28443e+08	1.24535e+08	1.1637e+08	0	0	0	0	0	0	2	3	4
1463	208.297	3	597.635	1789.88	-0.00145589	-0.813398	61.71	SYELPDGQVITIGNER		ACTC_HUMAN	Actin, alpha cardiac muscle 1 OS=Homo sapiens GN=ACTC1 PE=1 SV=1	FALSE	180.254	Condition 2	Condition 3	2.07264e-05	70.6054	2.04211e+07	1.46563e+07	1.19242e+07	8.82647e+07	1.06614e+08	7.63454e+07	209386	895400	399890	4.87272e+07	3.77647e+07	2.7697e+07	8.07628e+07	7.92153e+07	7.63454e+07	121262	525394	233136	0	0	0	0	4	5	0	0	0
81	49.9273	2	398.239	794.463	-0.001702	-2.14233	26.96	IIAPPER		ACTC_HUMAN	Actin, alpha cardiac muscle 1 OS=Homo sapiens GN=ACTC1 PE=1 SV=1	FALSE	1.56324	Condition 3	Condition 2	0.000429394	8.21588	9.64435e+07	8.42368e+07	9.53265e+07	8.04963e+07	8.79369e+07	7.46544e+07	1.24425e+08	1.30696e+08	1.24885e+08	2.30126e+08	2.17052e+08	2.21421e+08	7.36546e+07	6.53379e+07	7.46544e+07	7.20583e+07	7.66884e+07	7.28078e+07	0	0	0	0	1	0	3	2	3
182	37.1953	3	391.195	1170.56	-0.000597416	-0.510366	---	HQGVMVGMGQK		ACTC_HUMAN	Actin, alpha cardiac muscle 1 OS=Homo sapiens GN=ACTC1 PE=1 SV=1	FALSE	1.48796	Condition 2	Condition 1	0.0147003	14.5823	4.45239e+07	4.33906e+07	5.43806e+07	6.89289e+07	8.15928e+07	6.12082e+07	5.85478e+07	5.98539e+07	5.49689e+07	1.06239e+08	1.11804e+08	1.26314e+08	6.30703e+07	6.06242e+07	6.12082e+07	3.39069e+07	3.51205e+07	3.20469e+07	0	0	0	0	0	0	0	0	0
3212	37.1953	2	586.289	1170.56	-0.0010133	-0.865651	76.64	HQGVMVGMGQK		ACTC_HUMAN	Actin, alpha cardiac muscle 1 OS=Homo sapiens GN=ACTC1 PE=1 SV=1	FALSE	1.70864	Condition 3	Condition 1	0.0937267	36.2774	5.76407e+06	5.12036e+06	8.07529e+06	9.40493e+06	1.09814e+07	1.16202e+07	6.60234e+06	1.43596e+07	1.14334e+07	1.37538e+07	1.31935e+07	1.8757e+07	8.60557e+06	8.15925e+06	1.16202e+07	3.82363e+06	8.42576e+06	6.66568e+06	0	0	0	0	0	1	0	0	2
315	28.359	2	316.192	630.369	-0.00156443	-2.48176	19.98	ILTER		ACTC_HUMAN	Actin, alpha cardiac muscle 1 OS=Homo sapiens GN=ACTC1 PE=1 SV=1	FALSE	5.7984	Condition 3	Condition 2	0.0492634	108.566	1.55158e+07	1.73894e+07	3.0143e+07	4.22713e+06	4.5124e+06	4.07378e+06	7.77736e+06	1.07549e+07	5.57645e+07	3.70226e+07	4.4807e+07	7.00151e+07	3.86785e+06	3.35275e+06	4.07378e+06	4.50412e+06	6.31067e+06	3.25107e+07	0	0	0	0	0	0	0	1	3
613	55.4878	2	396.19	790.366	0.00141494	1.79024	32.23	CDIDIR		ACTC_HUMAN	Actin, alpha cardiac muscle 1 OS=Homo sapiens GN=ACTC1 PE=1 SV=1	FALSE	3.42262	Condition 2	Condition 3	0.00364115	39.1125	1.41217e+07	1.35402e+07	1.57292e+07	3.41205e+07	3.61626e+07	2.88729e+07	1.2261e+07	1.13848e+07	5.32498e+06	3.36961e+07	3.48887e+07	3.65353e+07	3.12205e+07	2.68691e+07	2.88729e+07	7.10071e+06	6.68029e+06	3.10446e+06	0	0	1	1	0	0	0	0	0
854	77.1982	3	500.906	1499.7	-0.0035431	-2.36254	53.11	QEYDEAGPSIVHR		ACTC_HUMAN	Actin, alpha cardiac muscle 1 OS=Homo sapiens GN=ACTC1 PE=1 SV=1	FALSE	4.86593	Condition 2	Condition 3	1.14223e-05	20.0961	1.83339e+07	1.7434e+07	1.89471e+07	3.75327e+07	4.10445e+07	3.56406e+07	6.72407e+06	9.62525e+06	7.12368e+06	4.37468e+07	4.49219e+07	4.40096e+07	3.43427e+07	3.04964e+07	3.56406e+07	3.89412e+06	5.64781e+06	4.1531e+06	1	0	0	0	0	1	0	0	0
1078	89.7302	4	379.692	1514.74	-0.00254879	-1.68265	---	IWHHTFYNELR		ACTC_HUMAN	Actin, alpha cardiac muscle 1 OS=Homo sapiens GN=ACTC1 PE=1 SV=1	FALSE	4.21867	Condition 1	Condition 2	0.0757972	159.263	3.31537e+07	3.35754e+07	3.35126e+07	563987	711359	2.24861e+07	1.07161e+07	1.08441e+07	9.14647e+06	7.91088e+07	8.65131e+07	7.7842e+07	516052	528546	2.24861e+07	6.20601e+06	6.363e+06	5.33239e+06	0	0	0	0	0	0	0	0	0
9355	89.634	3	505.92	1514.74	-0.00302393	-1.99633	27.2	IWHHTFYNELR		ACTC_HUMAN	Actin, alpha cardiac muscle 1 OS=Homo sapiens GN=ACTC1 PE=1 SV=1	FALSE	1.39841	Condition 1	Condition 2	0.435051	79.6771	5.49231e+06	4.97509e+06	6.03769e+06	1.52248e+06	7.47763e+06	2.80264e+06	5.01449e+06	4.16066e+06	3.18365e+06	1.31053e+07	1.28192e+07	1.40242e+07	1.39308e+06	5.55594e+06	2.80264e+06	2.90405e+06	2.44135e+06	1.85607e+06	2	0	0	0	0	0	0	0	0
4640	239.324	2	1114.53	2227.05	-0.00434086	-1.94915	87.9	DLYANNVLSGGTTMYPGIADR		ACTC_HUMAN	Actin, alpha cardiac muscle 1 OS=Homo sapiens GN=ACTC1 PE=1 SV=1	FALSE	Infinity	Condition 2	Condition 3	7.439e-07	79.6659	2.04033e+07	1.7786e+07	1.78108e+07	3.91467e+07	2.13822e+06	3.57542e+07	0	0	0	4.86848e+07	4.58288e+07	4.13702e+07	3.58195e+07	1.58871e+06	3.57542e+07	0	0	0	0	0	0	0	0	0	2	1	2
4731	188.542	3	786.057	2355.15	-0.00413303	-1.75489	57.99	KDLYANNVLSGGTTMYPGIADR		ACTC_HUMAN	Actin, alpha cardiac muscle 1 OS=Homo sapiens GN=ACTC1 PE=1 SV=1	FALSE	780.192	Condition 2	Condition 3	0.0323684	131.414	1.0072e+07	1.08304e+07	1.04021e+07	3.55939e+07	4.27981e+07	2.92403e+07	0	114431	23525.3	2.40329e+07	2.79065e+07	2.41616e+07	3.25686e+07	3.17993e+07	2.92403e+07	0	67144.7	13715.2	0	0	0	5	0	0	0	0	1
26776	226.521	5	640.125	3195.59	-0.0117525	-3.6777	16.65	TTGIVLDSGDGVTHNVPIYEGYALPHAIMR		ACTC_HUMAN	Actin, alpha cardiac muscle 1 OS=Homo sapiens GN=ACTC1 PE=1 SV=1	FALSE	14.2997	Condition 2	Condition 1	0.00335432	77.5245	1.02434e+06	592496	124570	8.58347e+06	8.90394e+06	7.41412e+06	1.0915e+06	1.25086e+06	1.05966e+06	2.4442e+06	1.52667e+06	289347	7.85392e+06	6.6157e+06	7.41412e+06	632122	733969	617781	0	0	0	0	1	0	0	0	0
12	204.062	2	499.747	997.479	0.000116013	0.116306	33.13	DLTDYLMK		ACTH_HUMAN	Actin, gamma-enteric smooth muscle OS=Homo sapiens GN=ACTG2 PE=1 SV=1	FALSE	1.45947	Condition 2	Condition 3	0.894616	84.2929	3.09518e+08	2.9288e+08	1.94232e+08	1.96007e+07	5.96843e+08	4.52942e+08	2.56973e+08	2.42478e+08	2.33269e+08	7.38549e+08	7.54659e+08	4.51156e+08	1.79348e+07	4.43459e+08	4.52942e+08	1.48821e+08	1.42279e+08	1.35996e+08	0	0	0	0	1	2	1	3	4
16	112.471	2	581.312	1160.61	-0.000762629	-0.657093	64.37	EITALAPSTMK		ACTH_HUMAN	Actin, gamma-enteric smooth muscle OS=Homo sapiens GN=ACTG2 PE=1 SV=1	FALSE	1.69196	Condition 2	Condition 3	1.14703e-05	6.41764	4.22162e+08	4.06102e+08	4.59785e+08	4.4109e+08	4.47213e+08	4.31125e+08	2.72446e+08	2.54976e+08	2.52398e+08	1.00733e+09	1.0464e+09	1.06797e+09	4.036e+08	3.32283e+08	4.31125e+08	1.57782e+08	1.49613e+08	1.47148e+08	0	0	0	0	0	1	5	2	4
34	41.5552	2	599.765	1197.51	-0.000204576	-0.170834	55.74	DSYVGDEAQSK		ACTH_HUMAN	Actin, gamma-enteric smooth muscle OS=Homo sapiens GN=ACTG2 PE=1 SV=1	FALSE	4.09746	Condition 1	Condition 2	2.39319e-05	19.9191	2.81121e+08	2.74134e+08	3.15173e+08	7.30055e+07	8.3689e+07	5.57367e+07	2.11551e+08	2.17707e+08	2.02733e+08	6.70789e+08	7.06357e+08	7.32075e+08	6.68005e+07	6.21816e+07	5.57367e+07	1.22516e+08	1.27744e+08	1.18193e+08	0	0	0	0	0	2	4	2	4
43	46.551	2	488.727	975.44	-0.000999921	-1.0251	78.29	AGFAGDDAPR		ACTH_HUMAN	Actin, gamma-enteric smooth muscle OS=Homo sapiens GN=ACTG2 PE=1 SV=1	FALSE	2.3793	Condition 1	Condition 2	0.000251772	21.7883	2.40328e+08	2.35769e+08	2.62083e+08	9.68827e+07	1.28495e+08	8.48734e+07	2.23464e+08	2.35745e+08	2.36415e+08	5.73453e+08	6.07501e+08	6.08759e+08	8.86483e+07	9.54727e+07	8.48734e+07	1.29415e+08	1.38328e+08	1.3783e+08	0	0	0	0	0	1	4	2	5
70	208.481	2	895.948	1789.88	-0.00283882	-1.58603	98.25	SYELPDGQVITIGNER		ACTH_HUMAN	Actin, gamma-enteric smooth muscle OS=Homo sapiens GN=ACTG2 PE=1 SV=1	FALSE	2.19739	Condition 1	Condition 3	0.000259525	17.7832	4.8573e+08	4.7872e+08	4.2788e+08	4.23564e+08	5.18693e+08	3.6515e+08	2.21785e+08	2.12239e+08	1.99605e+08	1.15901e+09	1.23351e+09	9.93865e+08	3.87563e+08	3.85393e+08	3.6515e+08	1.28443e+08	1.24535e+08	1.1637e+08	0	0	0	0	0	0	5	3	4
1463	208.297	3	597.635	1789.88	-0.00145589	-0.813398	53.05	SYELPDGQVITIGNER		ACTH_HUMAN	Actin, gamma-enteric smooth muscle OS=Homo sapiens GN=ACTG2 PE=1 SV=1	FALSE	180.254	Condition 2	Condition 3	2.07264e-05	70.6054	2.04211e+07	1.46563e+07	1.19242e+07	8.82647e+07	1.06614e+08	7.63454e+07	209386	895400	399890	4.87272e+07	3.77647e+07	2.7697e+07	8.07628e+07	7.92153e+07	7.63454e+07	121262	525394	233136	0	0	0	0	2	3	2	1	2
65517	215.651	2	895.949	1789.88	-0.00173788	-0.970944	53.01	SYELPDGQVITIGNER		ACTH_HUMAN	Actin, gamma-enteric smooth muscle OS=Homo sapiens GN=ACTG2 PE=1 SV=1	FALSE	3.79931	Condition 2	Condition 3	0.502823	125.873	529647	208387	573959	338581	2.15927e+06	148201	399823	232735	63898.9	1.2638e+06	536947	1.33317e+06	309803	1.60436e+06	148201	231550	136562	37253	0	0	0	0	0	0	1	1	1
81	49.9273	2	398.239	794.463	-0.001702	-2.14233	39.92	IIAPPER		ACTH_HUMAN	Actin, gamma-enteric smooth muscle OS=Homo sapiens GN=ACTG2 PE=1 SV=1	FALSE	1.56324	Condition 3	Condition 2	0.000429394	8.21588	9.64435e+07	8.42368e+07	9.53265e+07	8.04963e+07	8.79369e+07	7.46544e+07	1.24425e+08	1.30696e+08	1.24885e+08	2.30126e+08	2.17052e+08	2.21421e+08	7.36546e+07	6.53379e+07	7.46544e+07	7.20583e+07	7.66884e+07	7.28078e+07	0	0	0	0	1	0	4	2	5
101	47.9081	2	322.69	643.365	-0.000727744	-1.13115	38.21	LDLAGR		ACTH_HUMAN	Actin, gamma-enteric smooth muscle OS=Homo sapiens GN=ACTG2 PE=1 SV=1	FALSE	8.88556	Condition 3	Condition 2	4.21382e-06	25.3107	5.30276e+07	5.09159e+07	7.85816e+07	1.63889e+07	1.56755e+07	1.49343e+07	1.37612e+08	1.38835e+08	1.41163e+08	1.2653e+08	1.31194e+08	1.82527e+08	1.4996e+07	1.1647e+07	1.49343e+07	7.96954e+07	8.14644e+07	8.22977e+07	0	0	0	0	0	0	0	2	3
142	110.107	3	400.239	1197.69	-0.00357386	-2.98394	13.75	AVFPSIVGRPR		ACTH_HUMAN	Actin, gamma-enteric smooth muscle OS=Homo sapiens GN=ACTG2 PE=1 SV=1	FALSE	2.08544	Condition 1	Condition 2	0.255397	82.6769	9.96298e+07	1.01304e+08	1.12943e+08	7.9622e+07	2.73412e+06	6.81527e+07	1.08734e+08	9.92343e+07	1.04857e+08	2.37729e+08	2.61028e+08	2.62341e+08	7.28546e+07	2.03148e+06	6.81527e+07	6.29712e+07	5.82277e+07	6.11314e+07	0	0	0	0	0	0	0	0	2
6730	110.2	2	599.853	1197.69	-0.00724343	-6.04779	21.49	AVFPSIVGRPR		ACTH_HUMAN	Actin, gamma-enteric smooth muscle OS=Homo sapiens GN=ACTG2 PE=1 SV=1	FALSE	1.62418	Condition 1	Condition 2	0.0682167	31.3379	7.77507e+06	7.28203e+06	9.21575e+06	4.87751e+06	3.47508e+06	6.59212e+06	8.42028e+06	6.05779e+06	6.68871e+06	1.85523e+07	1.87635e+07	2.1406e+07	4.46295e+06	2.58201e+06	6.59212e+06	4.87645e+06	3.55453e+06	3.89952e+06	0	0	0	0	0	2	1	1	1
182	37.1953	3	391.195	1170.56	-0.000597416	-0.510366	27.5	HQGVMVGMGQK		ACTH_HUMAN	Actin, gamma-enteric smooth muscle OS=Homo sapiens GN=ACTG2 PE=1 SV=1	FALSE	1.48796	Condition 2	Condition 1	0.0147003	14.5823	4.45239e+07	4.33906e+07	5.43806e+07	6.89289e+07	8.15928e+07	6.12082e+07	5.85478e+07	5.98539e+07	5.49689e+07	1.06239e+08	1.11804e+08	1.26314e+08	6.30703e+07	6.06242e+07	6.12082e+07	3.39069e+07	3.51205e+07	3.20469e+07	0	0	0	0	0	0	1	3	3
3212	37.1953	2	586.289	1170.56	-0.0010133	-0.865651	76.64	HQGVMVGMGQK		ACTH_HUMAN	Actin, gamma-enteric smooth muscle OS=Homo sapiens GN=ACTG2 PE=1 SV=1	FALSE	1.70864	Condition 3	Condition 1	0.0937267	36.2774	5.76407e+06	5.12036e+06	8.07529e+06	9.40493e+06	1.09814e+07	1.16202e+07	6.60234e+06	1.43596e+07	1.14334e+07	1.37538e+07	1.31935e+07	1.8757e+07	8.60557e+06	8.15925e+06	1.16202e+07	3.82363e+06	8.42576e+06	6.66568e+06	0	0	0	0	0	2	2	3	3
200	31.6985	3	452.212	1353.61	-0.00148256	-1.09526	42.5	DSYVGDEAQSKR		ACTH_HUMAN	Actin, gamma-enteric smooth muscle OS=Homo sapiens GN=ACTG2 PE=1 SV=1	FALSE	14.2343	Condition 1	Condition 3	0.000545473	54.4342	3.80782e+07	3.87116e+07	5.30954e+07	2.57419e+07	3.17791e+07	2.2771e+07	1.13113e+06	4.0587e+06	3.93494e+06	9.08593e+07	9.97474e+07	1.23328e+08	2.3554e+07	2.36121e+07	2.2771e+07	655073	2.38153e+06	2.29407e+06	0	0	0	0	0	1	0	0	0
6999	31.6985	2	677.816	1353.62	0.000421671	0.311514	59.83	DSYVGDEAQSKR		ACTH_HUMAN	Actin, gamma-enteric smooth muscle OS=Homo sapiens GN=ACTG2 PE=1 SV=1	FALSE	44.6757	Condition 1	Condition 3	0.0335104	173.205	4.22857e+06	3.70712e+06	6.368e+06	1.63458e+06	1.89727e+06	2.88545e+06	320167	0	0	1.00899e+07	9.55208e+06	1.47914e+07	1.49565e+06	1.40968e+06	2.88545e+06	185419	0	0	1	0	0	1	2	1	0	0	0
215	85.2585	2	322.721	643.427	1.70619e-05	0.0265172	20.6	GILTLK		ACTH_HUMAN	Actin, gamma-enteric smooth muscle OS=Homo sapiens GN=ACTG2 PE=1 SV=1	FALSE	3.50859	Condition 1	Condition 2	0.148322	173.177	4.60091e+07	4.43126e+07	5.59369e+07	1.45312e+07	1.4389e+07	1.27657e+07	9.48206e+07	8129.35	2243.36	1.09783e+08	1.1418e+08	1.29928e+08	1.32961e+07	1.06912e+07	1.27657e+07	5.49136e+07	4770.07	1307.88	0	0	0	0	0	0	2	2	1
229	101.231	2	565.777	1129.54	-0.000645844	-0.571776	33.64	GYSFVTTAER		ACTH_HUMAN	Actin, gamma-enteric smooth muscle OS=Homo sapiens GN=ACTG2 PE=1 SV=1	FALSE	6.77788	Condition 2	Condition 3	1.3739e-06	16.9051	5.27774e+07	5.28823e+07	5.63805e+07	1.52693e+08	1.84607e+08	1.3211e+08	2.39827e+07	2.27439e+07	2.25296e+07	1.25933e+08	1.36261e+08	1.30959e+08	1.39715e+08	1.37164e+08	1.3211e+08	1.38891e+07	1.33455e+07	1.31347e+07	0	0	0	0	0	0	2	3	3
831	143.874	3	652.685	1955.03	-0.00313825	-1.60521	45.64	VAPEEHPTLLTEAPLNPK		ACTH_HUMAN	Actin, gamma-enteric smooth muscle OS=Homo sapiens GN=ACTG2 PE=1 SV=1	FALSE	6.38822	Condition 2	Condition 3	1.56794e-07	10.3618	4.78382e+07	4.63427e+07	5.13156e+07	9.77984e+07	1.10077e+08	8.9663e+07	1.55094e+07	1.59883e+07	1.50784e+07	1.14148e+08	1.1941e+08	1.19194e+08	8.94861e+07	8.17881e+07	8.9663e+07	8.98199e+06	9.38144e+06	8.79071e+06	0	0	0	0	0	0	2	1	1
4640	239.324	2	1114.53	2227.05	-0.00434086	-1.94915	87.9	DLYANNVLSGGTTMYPGIADR		ACTH_HUMAN	Actin, gamma-enteric smooth muscle OS=Homo sapiens GN=ACTG2 PE=1 SV=1	FALSE	Infinity	Condition 2	Condition 3	7.439e-07	79.6659	2.04033e+07	1.7786e+07	1.78108e+07	3.91467e+07	2.13822e+06	3.57542e+07	0	0	0	4.86848e+07	4.58288e+07	4.13702e+07	3.58195e+07	1.58871e+06	3.57542e+07	0	0	0	1	2	0	1	1	1	2	1	2
4731	188.542	3	786.057	2355.15	-0.00413303	-1.75489	38.51	KDLYANNVLSGGTTMYPGIADR		ACTH_HUMAN	Actin, gamma-enteric smooth muscle OS=Homo sapiens GN=ACTG2 PE=1 SV=1	FALSE	780.192	Condition 2	Condition 3	0.0323684	131.414	1.0072e+07	1.08304e+07	1.04021e+07	3.55939e+07	4.27981e+07	2.92403e+07	0	114431	23525.3	2.40329e+07	2.79065e+07	2.41616e+07	3.25686e+07	3.17993e+07	2.92403e+07	0	67144.7	13715.2	0	0	0	1	4	0	0	0	1
10887	246.22	3	1063.49	3187.46	-0.0107771	-3.3811	50.56	CPETLFQPSFIGMESAGIHETTYNSIMK		ACTH_HUMAN	Actin, gamma-enteric smooth muscle OS=Homo sapiens GN=ACTG2 PE=1 SV=1	FALSE	209.781	Condition 2	Condition 3	0.0169572	173.205	1.25665e+07	1.17656e+07	9.36608e+06	1.53429e+07	1.61099e+07	1.40687e+07	216995	0	0	2.99852e+07	3.03162e+07	2.17552e+07	1.40388e+07	1.19698e+07	1.40687e+07	125669	0	0	0	0	0	0	0	0	1	1	1
25857	24.2812	2	316.19	630.365	-0.00479765	-7.61085	19.17	ILTER		ACTH_HUMAN	Actin, gamma-enteric smooth muscle OS=Homo sapiens GN=ACTG2 PE=1 SV=1	FALSE	421.359	Condition 3	Condition 2	0.0947002	169.868	8733.7	6834.81	6179.13	5062.7	354.5	1374.37	2.8249e+06	8746.91	28038.2	20839.7	17611.1	14352.7	4632.4	263.397	1374.37	1.63599e+06	5132.43	16346.2	0	0	0	0	0	0	1	0	0
26776	226.521	5	640.125	3195.59	-0.0117525	-3.6777	21.42	TTGIVLDSGDGVTHNVPIYEGYALPHAIMR		ACTH_HUMAN	Actin, gamma-enteric smooth muscle OS=Homo sapiens GN=ACTG2 PE=1 SV=1	FALSE	14.2997	Condition 2	Condition 1	0.00335432	77.5245	1.02434e+06	592496	124570	8.58347e+06	8.90394e+06	7.41412e+06	1.0915e+06	1.25086e+06	1.05966e+06	2.4442e+06	1.52667e+06	289347	7.85392e+06	6.6157e+06	7.41412e+06	632122	733969	617781	0	0	0	0	1	1	0	0	0
32593	175.482	2	980.958	1959.9	-0.00265802	-1.3562	15.05	YPIEHGIITNWDDMEK		ACTH_HUMAN	Actin, gamma-enteric smooth muscle OS=Homo sapiens GN=ACTG2 PE=1 SV=1	FALSE	Infinity	Condition 1	Condition 3	8.74507e-08	70.8989	2.1868e+06	2.97582e+06	2.65868e+06	1868.91	10611.9	6024.21	0	0	0	5.21796e+06	7.66773e+06	6.17549e+06	1710.06	7884.75	6024.21	0	0	0	0	0	0	0	0	0	1	0	0
21	55.8683	2	386.722	771.43	-0.00492104	-6.37907	16.36	AAGAGAAKR		H15_HUMAN	Histone H1.5 OS=Homo sapiens GN=HIST1H1B PE=1 SV=3	FALSE	7.17896	Condition 3	Condition 2	3.09861e-07	11.8229	3.56182e+08	3.41612e+08	3.98107e+08	9.57341e+07	1.05633e+08	8.32492e+07	6.70524e+08	6.92739e+08	6.79986e+08	8.49894e+08	8.80225e+08	9.2471e+08	8.75973e+07	7.84861e+07	8.32492e+07	3.88322e+08	4.06479e+08	3.96432e+08	4	0	0	0	0	1	5	6	6
273	27.1937	2	373.724	745.433	1.14407e-05	0.0153477	30.52	GTLVQTK		H15_HUMAN	Histone H1.5 OS=Homo sapiens GN=HIST1H1B PE=1 SV=3	FALSE	5.95541	Condition 2	Condition 3	0.0641265	105.359	8.87635e+06	7.30429e+06	8.18842e+06	2.01129e+07	2.13353e+07	1.2681e+07	2.38426e+06	209690	6.49514e+06	2.11801e+07	1.88208e+07	1.90198e+07	1.84035e+07	1.58523e+07	1.2681e+07	1.3808e+06	123040	3.78667e+06	0	0	0	0	1	2	0	0	2
617	75.0928	2	547.279	1092.54	-0.00101684	-0.930707	63.81	ALAAGGYDVEK		H15_HUMAN	Histone H1.5 OS=Homo sapiens GN=HIST1H1B PE=1 SV=3	TRUE	6.50224	Condition 2	Condition 3	0.00349315	70.3406	1.64785e+07	1.37311e+07	1.71561e+07	5.31935e+07	4.38446e+07	4.48295e+07	5.87704e+06	1.29415e+07	2.99976e+06	3.93196e+07	3.53807e+07	3.98497e+07	4.86724e+07	3.25769e+07	4.48295e+07	3.40358e+06	7.59367e+06	1.74886e+06	0	0	0	0	0	4	1	2	2
2097	128.208	2	606.845	1211.67	-0.00116093	-0.958116	62.06	ATGPPVSELITK		H15_HUMAN	Histone H1.5 OS=Homo sapiens GN=HIST1H1B PE=1 SV=3	FALSE	5.31587	Condition 3	Condition 1	1.19102e-06	14.324	8.17734e+06	7.64352e+06	8.87095e+06	3.56291e+07	4.1316e+07	3.10246e+07	4.39646e+07	4.47825e+07	4.25114e+07	1.95121e+07	1.96949e+07	2.06052e+07	3.26008e+07	3.06982e+07	3.10246e+07	2.54613e+07	2.62771e+07	2.47842e+07	0	0	0	0	0	2	5	5	3
2981	124.058	2	443.77	885.525	-0.00360657	-4.07279	72.19	NGLSLAALK		H15_HUMAN	Histone H1.5 OS=Homo sapiens GN=HIST1H1B PE=1 SV=3	TRUE	479.957	Condition 3	Condition 1	5.78575e-07	56.6464	77524	28325.2	35224.2	1.64585e+07	1.87566e+07	1.32694e+07	2.14572e+07	2.26543e+07	2.35976e+07	184982	72985	81817.7	1.50596e+07	1.39363e+07	1.32694e+07	1.24265e+07	1.32929e+07	1.37574e+07	0	0	0	0	0	3	3	3	4
15767	85.6346	3	447.596	1339.77	-0.00378679	-2.82644	14.07	KATGPPVSELITK		H15_HUMAN	Histone H1.5 OS=Homo sapiens GN=HIST1H1B PE=1 SV=3	TRUE	3.82076	Condition 2	Condition 3	0.00105316	37.9979	3.66586e+06	3.4401e+06	3.26606e+06	6.20757e+06	8.48537e+06	6.46787e+06	2.64652e+06	1.55368e+06	1.33817e+06	8.74719e+06	8.86406e+06	7.58629e+06	5.67997e+06	6.3047e+06	6.46787e+06	1.53269e+06	911654	780155	0	0	0	0	0	2	0	0	0
30	123.59	2	657.836	1313.66	-0.0142066	-10.8145	45.85	LTPEEEEILNK		RS8_HUMAN	40S ribosomal protein S8 OS=Homo sapiens GN=RPS8 PE=1 SV=2	FALSE	7.79735	Condition 1	Condition 3	2.51338e-05	24.0862	8.10318e+08	7.62448e+08	8.59669e+08	2.8552e+08	4.32704e+08	2.9807e+08	1.28398e+08	9.7169e+07	8.63899e+07	1.93352e+09	1.96459e+09	1.99681e+09	2.61253e+08	3.21503e+08	2.9807e+08	7.43593e+07	5.70159e+07	5.03653e+07	0	0	0	0	0	2	0	0	0
1866	167.559	2	485.255	968.496	-0.000767453	-0.792417	42.7	ELEFYLR		RS8_HUMAN	40S ribosomal protein S8 OS=Homo sapiens GN=RPS8 PE=1 SV=2	TRUE	9.54753	Condition 2	Condition 3	2.48792e-06	20.3579	5.74729e+06	6.34439e+06	6.41803e+06	1.54715e+07	1.78485e+07	1.44432e+07	1.51461e+06	2.05661e+06	1.43146e+06	1.37137e+07	1.63475e+07	1.49076e+07	1.41565e+07	1.32616e+07	1.44432e+07	877161	1.20676e+06	834541	0	0	0	2	2	5	2	2	2
13229	169.159	2	485.253	968.492	-0.00467585	-4.82794	20.58	ELEFYLR		RS8_HUMAN	40S ribosomal protein S8 OS=Homo sapiens GN=RPS8 PE=1 SV=2	TRUE	29.2926	Condition 3	Condition 1	2.246e-07	16.8736	239284	336787	301265	685371	805798	584463	8.73264e+06	8.31533e+06	8.65152e+06	570962	867794	699769	627119	598715	584463	5.05735e+06	4.87919e+06	5.04384e+06	0	0	0	0	0	0	2	2	2
2301	62.4682	2	476.242	950.469	-0.002024	-2.12947	39.07	ADGYVLEGK		RS8_HUMAN	40S ribosomal protein S8 OS=Homo sapiens GN=RPS8 PE=1 SV=2	TRUE	3.3465	Condition 2	Condition 1	0.000165293	22.5856	3.95638e+06	4.08892e+06	3.86254e+06	1.32021e+07	1.6323e+07	1.03245e+07	8.04635e+06	8.8817e+06	7.33602e+06	9.44041e+06	1.05358e+07	8.97179e+06	1.208e+07	1.21281e+07	1.03245e+07	4.6599e+06	5.21152e+06	4.2769e+06	0	0	0	0	0	2	2	2	2
5200	170.295	2	725.87	1449.72	-0.00406079	-2.80107	44.88	NCIVLIDSTPYR		RS8_HUMAN	40S ribosomal protein S8 OS=Homo sapiens GN=RPS8 PE=1 SV=2	TRUE	2.11453	Condition 1	Condition 3	0.354008	69.2271	6.18134e+06	5.63057e+06	6.65872e+06	6.2544e+06	872527	5.52679e+06	3.58846e+06	2.74377e+06	2.40284e+06	1.47494e+07	1.45082e+07	1.54666e+07	5.72281e+06	648295	5.52679e+06	2.07819e+06	1.60997e+06	1.40086e+06	3	0	2	3	2	4	2	2	2
5592	154.72	2	753.892	1505.77	-0.00273375	-1.81551	75.79	ISSLLEEQFQQGK		RS8_HUMAN	40S ribosomal protein S8 OS=Homo sapiens GN=RPS8 PE=1 SV=2	TRUE	2.47956	Condition 1	Condition 3	0.396765	79.1565	8.66877e+06	8.36797e+06	9.14661e+06	8.08252e+06	470844	7.72787e+06	3.75701e+06	3.80407e+06	2.99861e+06	2.06848e+07	2.15616e+07	2.12454e+07	7.39556e+06	349841	7.72787e+06	2.17581e+06	2.23212e+06	1.74819e+06	0	0	0	0	0	4	2	2	2
20663	196.038	2	894.377	1786.74	-0.000622176	-0.348219	32.66	LDVGNFSWGSECCTR		RS8_HUMAN	40S ribosomal protein S8 OS=Homo sapiens GN=RPS8 PE=1 SV=2	TRUE	86.4599	Condition 1	Condition 3	0.115545	86.8849	3.41012e+06	2.66809e+06	3.24825e+06	3.71489e+06	44409.5	3.45069e+06	56451.8	51418.5	0	8.13696e+06	6.87482e+06	7.54492e+06	3.39915e+06	32996.6	3.45069e+06	32693	30170.9	0	0	0	0	0	0	2	0	0	0
63908	195.284	2	894.384	1786.75	0.0133876	7.49278	39.79	LDVGNFSWGSECCTR		RS8_HUMAN	40S ribosomal protein S8 OS=Homo sapiens GN=RPS8 PE=1 SV=2	TRUE	Infinity	Condition 2	Condition 3	2.87392e-06	138.252	171648	148318	48566.1	439987	6.43423e+06	560894	0	0	0	409573	382169	112808	402591	4.78069e+06	560894	0	0	0	0	0	0	0	2	0	0	0	0
35	31.7954	3	358.853	1073.54	0.00158387	1.47538	---	LGGSQEDQIK		TALDO_HUMAN	Transaldolase OS=Homo sapiens GN=TALDO1 PE=1 SV=2	FALSE	5.27932	Condition 1	Condition 2	0.0752787	71.9199	2.14059e+08	1.88039e+08	2.53444e+08	3.99976e+07	4.85742e+07	3.56e+07	2.66783e+07	2.13449e+08	2.27464e+08	5.10771e+08	4.84516e+08	5.88692e+08	3.65981e+07	3.6091e+07	3.56e+07	1.54503e+07	1.25246e+08	1.32612e+08	0	0	0	0	0	0	0	0	0
772	31.6985	2	537.774	1073.53	-0.00254512	-2.37079	36.85	LGGSQEDQIK		TALDO_HUMAN	Transaldolase OS=Homo sapiens GN=TALDO1 PE=1 SV=2	FALSE	4.37062	Condition 3	Condition 2	0.000112036	22.3514	2.41359e+07	2.09881e+07	3.21546e+07	1.10332e+07	1.24137e+07	1.3764e+07	5.03207e+07	4.83945e+07	6.39193e+07	5.75911e+07	5.40796e+07	7.46876e+07	1.00954e+07	9.22347e+06	1.3764e+07	2.91423e+07	2.83965e+07	3.72649e+07	0	0	0	1	0	0	1	1	0
4541	36.0227	2	537.773	1073.53	-0.00361989	-3.37194	48.25	LGGSQEDQIK		TALDO_HUMAN	Transaldolase OS=Homo sapiens GN=TALDO1 PE=1 SV=2	TRUE	1.63192	Condition 2	Condition 3	0.111765	41.1278	3.71987e+06	5.27437e+06	5.9501e+06	8.11617e+06	8.50159e+06	6.56908e+06	4.02886e+06	6.93879e+06	3.24068e+06	8.87606e+06	1.35904e+07	1.38207e+07	7.42634e+06	6.31676e+06	6.56908e+06	2.33324e+06	4.07148e+06	1.88932e+06	0	0	0	0	0	2	0	0	0
3157	191.729	2	696.862	1391.71	-0.00271137	-1.94822	82.51	ALAGCDFLTISPK		TALDO_HUMAN	Transaldolase OS=Homo sapiens GN=TALDO1 PE=1 SV=2	TRUE	2.50214	Condition 2	Condition 3	6.82048e-06	8.7956	1.22609e+07	1.31144e+07	1.30609e+07	2.38181e+07	2.51698e+07	2.11311e+07	9.95195e+06	9.06751e+06	9.00415e+06	2.9256e+07	3.37917e+07	3.03374e+07	2.17937e+07	1.87013e+07	2.11311e+07	5.76349e+06	5.32055e+06	5.24942e+06	0	0	2	0	0	2	3	3	2
3214	104.781	2	617.307	1232.6	0.00654653	5.31119	47.32	SYEPLEDPGVK		TALDO_HUMAN	Transaldolase OS=Homo sapiens GN=TALDO1 PE=1 SV=2	FALSE	4.99123	Condition 2	Condition 3	9.06873e-07	12.8539	1.25967e+07	1.35742e+07	1.41287e+07	1.56873e+07	1.84042e+07	1.43298e+07	3.02748e+06	3.31964e+06	3.35414e+06	3.00573e+07	3.49764e+07	3.28177e+07	1.4354e+07	1.36745e+07	1.43298e+07	1.75331e+06	1.94787e+06	1.95546e+06	4	2	2	2	2	4	2	1	1
3688	29.2255	2	438.725	875.435	8.77172e-05	0.100198	62.34	VSTEVDAR		TALDO_HUMAN	Transaldolase OS=Homo sapiens GN=TALDO1 PE=1 SV=2	FALSE	1.18013	Condition 2	Condition 3	0.702771	38.5734	4.10572e+06	4.44018e+06	5.40264e+06	5.42816e+06	6.8642e+06	4.0219e+06	3.12265e+06	4.1241e+06	6.57738e+06	9.79675e+06	1.14409e+07	1.25491e+07	4.9668e+06	5.10016e+06	4.0219e+06	1.80843e+06	2.4199e+06	3.83461e+06	2	0	1	2	2	2	0	0	2
4702	79.6619	2	438.73	875.446	0.0113397	12.9533	13.48	VSTEVDAR		TALDO_HUMAN	Transaldolase OS=Homo sapiens GN=TALDO1 PE=1 SV=2	TRUE	1.97898	Condition 2	Condition 1	0.0437398	49.526	6.71256e+06	6.58584e+06	6.52783e+06	1.04489e+07	2.04571e+07	8.32963e+06	1.20774e+07	1.32362e+07	1.3291e+07	1.6017e+07	1.69696e+07	1.51626e+07	9.56085e+06	1.51998e+07	8.32963e+06	6.99443e+06	7.76664e+06	7.74866e+06	1	1	2	1	0	0	0	0	0
9968	31.5	2	438.732	875.45	0.0154458	17.6435	61.94	VSTEVDAR		TALDO_HUMAN	Transaldolase OS=Homo sapiens GN=TALDO1 PE=1 SV=2	FALSE	2.0529	Condition 3	Condition 1	0.00135858	14.7299	5.63669e+06	6.3544e+06	6.92715e+06	1.0919e+07	1.26956e+07	9.45334e+06	1.48417e+07	1.11656e+07	1.28299e+07	1.34498e+07	1.63733e+07	1.60902e+07	9.99098e+06	9.43296e+06	9.45334e+06	8.59531e+06	6.55166e+06	7.47985e+06	0	1	0	0	0	0	0	0	0
3764	104.117	2	517.762	1033.51	-0.00243124	-2.35241	51.01	MESALDQLK		TALDO_HUMAN	Transaldolase OS=Homo sapiens GN=TALDO1 PE=1 SV=2	TRUE	2.01899	Condition 2	Condition 3	3.00357e-05	9.48092	1.00746e+07	1.00575e+07	1.06618e+07	1.3559e+07	1.42878e+07	1.18445e+07	6.73526e+06	6.25241e+06	6.67129e+06	2.40391e+07	2.5915e+07	2.47648e+07	1.24066e+07	1.0616e+07	1.18445e+07	3.90061e+06	3.66873e+06	3.88936e+06	1	0	0	2	1	4	1	3	2
5025	92.904	2	413.773	825.531	-0.00161676	-1.95845	30.36	LVPVLSAK		TALDO_HUMAN	Transaldolase OS=Homo sapiens GN=TALDO1 PE=1 SV=2	TRUE	1.12817	Condition 3	Condition 2	0.600573	84.3694	2.52821e+06	2.56988e+06	2.68934e+06	4.05649e+06	87767	3.48331e+06	2.86102e+06	3.08448e+06	2.65966e+06	6.03263e+06	6.62175e+06	6.2467e+06	3.71171e+06	65211.7	3.48331e+06	1.6569e+06	1.80988e+06	1.55058e+06	0	0	0	0	0	2	1	0	2
6102	104.304	3	418.218	1251.63	0.00264344	2.112	39.49	LSFDKDAMVAR		TALDO_HUMAN	Transaldolase OS=Homo sapiens GN=TALDO1 PE=1 SV=2	TRUE	4.72401	Condition 2	Condition 3	0.000518919	32.3566	2.6749e+06	2.73685e+06	2.85673e+06	4.54213e+06	5.27194e+06	3.48325e+06	1.01508e+06	603660	1.1961e+06	6.38264e+06	7.05199e+06	6.63551e+06	4.15607e+06	3.9171e+06	3.48325e+06	587862	354210	697326	0	0	0	0	0	2	0	0	0
6802	157.644	2	607.338	1212.66	-0.0108078	-8.91238	35.01	LLGELLQDNAK		TALDO_HUMAN	Transaldolase OS=Homo sapiens GN=TALDO1 PE=1 SV=2	FALSE	1.99638	Condition 2	Condition 1	0.351395	80.466	2.88757e+06	670236	5.54851e+06	9.27126e+06	3.07988e+06	5.8285e+06	2.88837e+06	3.73169e+06	3.80535e+06	6.89008e+06	1.72699e+06	1.28879e+07	8.48326e+06	2.28837e+06	5.8285e+06	1.67275e+06	2.18965e+06	2.21852e+06	0	0	0	0	0	0	2	2	2
9360	101.231	2	389.738	777.461	-0.0030535	-3.92751	25.08	LIELYK		TALDO_HUMAN	Transaldolase OS=Homo sapiens GN=TALDO1 PE=1 SV=2	TRUE	1.40648	Condition 2	Condition 1	0.0144298	13.7514	2.27474e+06	2.43856e+06	2.32856e+06	3.51224e+06	3.51196e+06	2.88004e+06	2.13612e+06	2.80551e+06	2.40585e+06	5.42782e+06	6.28341e+06	5.4087e+06	3.21372e+06	2.60941e+06	2.88004e+06	1.23709e+06	1.64619e+06	1.40261e+06	0	0	0	0	0	1	0	2	2
11354	27.7903	2	330.693	659.371	0.0104556	15.8572	19.66	LSDGIR		TALDO_HUMAN	Transaldolase OS=Homo sapiens GN=TALDO1 PE=1 SV=2	TRUE	2.88058	Condition 3	Condition 2	0.346966	95.6571	1.01141e+06	1.15961e+06	1.64666e+06	681794	584186	534663	3.58762e+06	419662	1.17962e+06	2.41335e+06	2.98795e+06	3.8248e+06	623845	434056	534663	2.0777e+06	246245	687720	0	0	0	0	0	0	2	0	0
37	84.1344	3	376.193	1125.56	-0.000422542	-0.375407	26.95	LHVDPENFR		HBD_HUMAN	Hemoglobin subunit delta OS=Homo sapiens GN=HBD PE=1 SV=2	FALSE	1.92739	Condition 1	Condition 2	0.000139339	12.3868	2.66847e+08	2.52039e+08	2.73972e+08	1.3494e+08	1.55091e+08	1.21332e+08	1.89984e+08	1.9091e+08	1.80658e+08	6.36731e+08	6.49424e+08	6.36373e+08	1.23471e+08	1.15234e+08	1.21332e+08	1.10026e+08	1.12021e+08	1.05324e+08	4	0	6	4	3	3	3	2	2
997	84.1344	2	563.785	1125.56	-0.00155752	-1.38377	26.8	LHVDPENFR		HBD_HUMAN	Hemoglobin subunit delta OS=Homo sapiens GN=HBD PE=1 SV=2	FALSE	1.4618	Condition 1	Condition 2	0.0185224	16.5639	3.14422e+07	2.82525e+07	3.45086e+07	2.01493e+07	2.2181e+07	2.2113e+07	3.23251e+07	2.5895e+07	2.36116e+07	7.50249e+07	7.27977e+07	8.01553e+07	1.84367e+07	1.64807e+07	2.2113e+07	1.87205e+07	1.51944e+07	1.37656e+07	1	0	1	0	0	4	4	5	5
46	200.764	3	557.301	1668.88	-0.00208841	-1.25138	94.06	VLGAFSDGLAHLDNLK		HBD_HUMAN	Hemoglobin subunit delta OS=Homo sapiens GN=HBD PE=1 SV=2	FALSE	1.69691	Condition 1	Condition 3	0.0181943	20.7801	5.86462e+08	5.62185e+08	3.90828e+08	3.57335e+08	4.46042e+08	3.41778e+08	3.09756e+08	2.93902e+08	3.03566e+08	1.39937e+09	1.44857e+09	9.07801e+08	3.26964e+08	3.31413e+08	3.41778e+08	1.79389e+08	1.72453e+08	1.76979e+08	0	0	1	0	0	30	26	27	29
3892	200.854	2	835.447	1668.88	-0.00362786	-2.17383	85.04	VLGAFSDGLAHLDNLK		HBD_HUMAN	Hemoglobin subunit delta OS=Homo sapiens GN=HBD PE=1 SV=2	FALSE	6.67758	Condition 1	Condition 2	0.133292	85.465	2.12667e+07	2.0813e+07	2.01963e+07	4.73403e+06	42686.1	4.54942e+06	6.16608e+06	4.8796e+06	4.50495e+06	5.0745e+07	5.36285e+07	4.69112e+07	4.33167e+06	31716.1	4.54942e+06	3.57097e+06	2.8632e+06	2.62638e+06	2	1	3	0	0	0	2	2	2
49	206.782	2	637.866	1273.72	-0.000205472	-0.161317	63.78	LLVVYPWTQR		HBD_HUMAN	Hemoglobin subunit delta OS=Homo sapiens GN=HBD PE=1 SV=2	FALSE	7.40002	Condition 1	Condition 3	9.40305e-06	23.5497	5.84405e+08	5.78755e+08	4.73676e+08	1.84446e+08	2.73398e+08	1.87044e+08	7.58251e+07	7.31571e+07	7.22113e+07	1.39446e+09	1.49127e+09	1.10024e+09	1.68769e+08	2.03137e+08	1.87044e+08	4.39127e+07	4.29264e+07	4.20991e+07	0	0	0	0	0	12	10	11	11
2409	206.691	3	425.58	1273.72	-0.00153616	-1.20604	---	LLVVYPWTQR		HBD_HUMAN	Hemoglobin subunit delta OS=Homo sapiens GN=HBD PE=1 SV=2	FALSE	209.582	Condition 1	Condition 2	0.0276965	173.205	1.87008e+07	1.42402e+07	7.66676e+06	0	0	193756	146646	342123	332314	4.46225e+07	3.66925e+07	1.78081e+07	0	0	193756	84927.3	200747	193739	0	0	0	0	0	0	0	0	0
14023	228.768	2	637.876	1273.74	0.0182857	14.3562	15.14	LLVVYPWTQR		HBD_HUMAN	Hemoglobin subunit delta OS=Homo sapiens GN=HBD PE=1 SV=2	FALSE	262.277	Condition 2	Condition 3	1.17009e-05	68.745	2.38789e+06	2.41471e+06	1.55521e+06	1.00624e+07	1.28363e+07	1.0452e+07	17459.8	74420.9	35277.5	5.69781e+06	6.22195e+06	3.6124e+06	9.20714e+06	9.53745e+06	1.0452e+07	10111.5	43668	20566.8	2	1	4	0	0	0	0	0	0
54	62.3737	3	383.896	1148.67	-0.00130482	-1.13594	61.37	VVAGVANALAHK		HBD_HUMAN	Hemoglobin subunit delta OS=Homo sapiens GN=HBD PE=1 SV=2	FALSE	2.13832	Condition 1	Condition 2	0.000178394	14.697	3.60726e+08	3.46741e+08	4.51311e+08	1.76746e+08	2.03597e+08	1.61568e+08	1.80133e+08	1.83717e+08	1.78411e+08	8.60737e+08	8.93442e+08	1.04829e+09	1.61723e+08	1.51274e+08	1.61568e+08	1.04321e+08	1.078e+08	1.04013e+08	0	0	0	0	0	4	0	0	0
2466	63.0382	2	575.339	1148.66	-0.00216186	-1.88206	93.81	VVAGVANALAHK		HBD_HUMAN	Hemoglobin subunit delta OS=Homo sapiens GN=HBD PE=1 SV=2	FALSE	2.28192	Condition 3	Condition 2	0.00500584	23.7834	1.96108e+07	1.89515e+07	2.84675e+07	1.17581e+07	1.65275e+07	1.72099e+07	3.93159e+07	3.27075e+07	3.17938e+07	4.67937e+07	4.88319e+07	6.61233e+07	1.07588e+07	1.22801e+07	1.72099e+07	2.27691e+07	1.91918e+07	1.85358e+07	1	0	2	0	0	2	2	2	2
271	28.7488	2	476.757	951.5	-0.00275186	-2.89212	46.14	VHLTPEEK		HBD_HUMAN	Hemoglobin subunit delta OS=Homo sapiens GN=HBD PE=1 SV=2	FALSE	1.55674	Condition 1	Condition 2	0.622544	73.3316	3.27237e+07	2.61865e+07	4.54746e+07	1.85083e+07	1.93551e+07	2.919e+07	4.12419e+06	3.87811e+07	3.76517e+07	7.80827e+07	6.74744e+07	1.05627e+08	1.69352e+07	1.4381e+07	2.919e+07	2.38845e+06	2.27556e+07	2.19509e+07	0	0	0	1	0	3	0	4	4
1308	24.686	3	318.172	951.495	-0.00711204	-7.47454	---	VHLTPEEK		HBD_HUMAN	Hemoglobin subunit delta OS=Homo sapiens GN=HBD PE=1 SV=2	FALSE	32.0487	Condition 3	Condition 2	0.126458	155.538	1.82623e+06	2.10347e+06	3.57616e+06	994470	846281	1.13541e+06	8.88871e+07	2.36947e+06	4.12544e+06	4.3576e+06	5.41998e+06	8.30658e+06	909946	628794	1.13541e+06	5.14773e+07	1.39034e+06	2.40513e+06	0	0	0	0	0	0	0	0	0
11099	24.686	2	476.755	951.496	-0.00646532	-6.79485	51.04	VHLTPEEK		HBD_HUMAN	Hemoglobin subunit delta OS=Homo sapiens GN=HBD PE=1 SV=2	FALSE	11.8535	Condition 3	Condition 1	0.775021	165.186	1.45004e+06	1.35901e+06	1.73423e+06	1.71589e+06	1.87017e+06	1.71961e+06	5.21914e+07	736804	925677	3.45998e+06	3.50175e+06	4.0282e+06	1.57005e+06	1.38955e+06	1.71961e+06	3.02257e+07	432335	539669	0	0	0	0	0	0	6	0	0
309	171.337	4	450.251	1796.98	-0.0032128	-1.78789	18.36	KVLGAFSDGLAHLDNLK		HBD_HUMAN	Hemoglobin subunit delta OS=Homo sapiens GN=HBD PE=1 SV=2	FALSE	7.0998	Condition 1	Condition 2	0.0438945	79.685	6.97848e+07	7.14202e+07	6.77521e+07	783804	1.42747e+07	1.43728e+07	1.13809e+07	1.13413e+07	1.14058e+07	1.66515e+08	1.84027e+08	1.57372e+08	717186	1.06063e+07	1.43728e+07	6.59104e+06	6.65475e+06	6.64959e+06	0	0	0	0	0	3	0	0	0
343	118.86	2	628.833	1255.65	-0.000440808	-0.351059	62.62	VNVDAVGGEALGR		HBD_HUMAN	Hemoglobin subunit delta OS=Homo sapiens GN=HBD PE=1 SV=2	TRUE	6.26066	Condition 1	Condition 3	0.000153206	31.7021	4.7163e+07	4.05177e+07	4.95673e+07	1.87047e+07	2.82006e+07	1.55203e+07	8.30697e+06	7.8843e+06	5.73104e+06	1.12537e+08	1.04401e+08	1.15133e+08	1.71149e+07	2.09533e+07	1.55203e+07	4.81083e+06	4.62628e+06	3.34119e+06	6	0	0	1	1	4	2	2	2
666	102.101	3	507.905	1520.69	-0.000473764	-0.311545	39.16	GTFSQLSELHCDK		HBD_HUMAN	Hemoglobin subunit delta OS=Homo sapiens GN=HBD PE=1 SV=2	TRUE	2.5492	Condition 1	Condition 3	4.65075e-06	9.02265	2.6117e+07	2.62372e+07	2.90724e+07	2.30812e+07	2.62351e+07	2.21301e+07	1.02056e+07	1.10205e+07	1.07158e+07	6.23183e+07	6.76048e+07	6.75285e+07	2.11194e+07	1.94929e+07	2.21301e+07	5.91041e+06	6.46653e+06	6.24733e+06	2	0	2	2	2	1	0	0	1
5750	173.972	2	761.358	1520.7	0.00784063	5.15596	30.66	GTFSQLSELHCDK		HBD_HUMAN	Hemoglobin subunit delta OS=Homo sapiens GN=HBD PE=1 SV=2	FALSE	1.81821	Condition 1	Condition 2	0.233361	154.529	9.5824e+06	9.24282e+06	1.0791e+07	945801	233838	1.51091e+07	6.41617e+06	5.57253e+06	5.16333e+06	2.28648e+07	2.38158e+07	2.50649e+07	865414	173744	1.51091e+07	3.71581e+06	3.2698e+06	3.01022e+06	0	1	0	2	2	1	0	0	0
19272	102.101	2	761.364	1520.71	0.0201982	13.2822	44.43	GTFSQLSELHCDK		HBD_HUMAN	Hemoglobin subunit delta OS=Homo sapiens GN=HBD PE=1 SV=2	TRUE	165.542	Condition 1	Condition 3	0.0504959	86.6882	3.56317e+06	3.40902e+06	3.65165e+06	2.96992e+06	3.59348e+06	3.14174e+06	0	31263.7	32912.3	8.50216e+06	8.78397e+06	8.48192e+06	2.71749e+06	2.66998e+06	3.14174e+06	0	18344.6	19187.9	2	0	2	0	0	0	0	0	0
768	109.076	2	480.269	958.523	-0.000864283	-0.901682	29.05	TAVNALWGK		HBD_HUMAN	Hemoglobin subunit delta OS=Homo sapiens GN=HBD PE=1 SV=2	TRUE	3.19214	Condition 1	Condition 2	0.0900416	61.2857	1.9443e+07	1.94952e+07	2.23622e+07	1.0555e+07	2.75923e+06	5.88933e+06	3.03213e+06	1.2032e+07	1.25921e+07	4.63934e+07	5.0233e+07	5.19423e+07	9.65789e+06	2.05013e+06	5.88933e+06	1.756e+06	7.06002e+06	7.3412e+06	0	0	0	0	0	3	0	0	0
1400	111.618	2	721.342	1440.67	-0.000528091	-0.366559	68.9	EFTPQMQAAYQK		HBD_HUMAN	Hemoglobin subunit delta OS=Homo sapiens GN=HBD PE=1 SV=2	TRUE	6.71173	Condition 1	Condition 3	2.44347e-07	9.10231	2.24421e+07	2.12587e+07	2.53304e+07	9.56296e+06	1.05197e+07	9.61758e+06	3.13989e+06	3.66918e+06	3.47608e+06	5.35495e+07	5.47769e+07	5.88365e+07	8.75017e+06	7.81625e+06	9.61758e+06	1.81841e+06	2.15297e+06	2.02655e+06	4	0	2	2	2	3	3	2	2
2951	111.618	3	481.231	1440.67	0.000633632	0.439817	---	EFTPQMQAAYQK		HBD_HUMAN	Hemoglobin subunit delta OS=Homo sapiens GN=HBD PE=1 SV=2	TRUE	10.8805	Condition 1	Condition 3	5.02451e-05	33.7206	8.48505e+06	8.92882e+06	8.38238e+06	5.37753e+06	2.71873e+06	5.2535e+06	934100	715339	721441	2.02464e+07	2.30067e+07	1.94703e+07	4.92047e+06	2.02004e+06	5.2535e+06	540967	419740	420600	0	0	0	0	0	0	0	0	0
2542	243.052	2	1022.97	2043.92	-0.00477039	-2.33394	102.28	FFESFGDLSSPDAVMGNPK		HBD_HUMAN	Hemoglobin subunit delta OS=Homo sapiens GN=HBD PE=1 SV=2	TRUE	81.1897	Condition 1	Condition 3	1.17773e-06	30.2108	3.67001e+07	2.70274e+07	1.99185e+07	1.09568e+07	1.36452e+07	9.44941e+06	429684	288742	311827	8.75709e+07	6.96411e+07	4.62659e+07	1.00255e+07	1.01385e+07	9.44941e+06	248844	169425	181795	1	0	0	0	0	2	2	2	2
43	46.551	2	488.727	975.44	-0.000999921	-1.0251	78.6	AGFAGDDAPR		POTEE_HUMAN	POTE ankyrin domain family member E OS=Homo sapiens GN=POTEE PE=1 SV=3	FALSE	2.3793	Condition 1	Condition 2	0.000251772	21.7883	2.40328e+08	2.35769e+08	2.62083e+08	9.68827e+07	1.28495e+08	8.48734e+07	2.23464e+08	2.35745e+08	2.36415e+08	5.73453e+08	6.07501e+08	6.08759e+08	8.86483e+07	9.54727e+07	8.48734e+07	1.29415e+08	1.38328e+08	1.3783e+08	0	0	3	0	0	4	8	8	11
70	208.481	2	895.948	1789.88	-0.00283882	-1.58603	102.71	SYELPDGQVITIGNER		POTEE_HUMAN	POTE ankyrin domain family member E OS=Homo sapiens GN=POTEE PE=1 SV=3	FALSE	2.19739	Condition 1	Condition 3	0.000259525	17.7832	4.8573e+08	4.7872e+08	4.2788e+08	4.23564e+08	5.18693e+08	3.6515e+08	2.21785e+08	2.12239e+08	1.99605e+08	1.15901e+09	1.23351e+09	9.93865e+08	3.87563e+08	3.85393e+08	3.6515e+08	1.28443e+08	1.24535e+08	1.1637e+08	0	0	0	0	0	1	9	10	10
1463	208.297	3	597.635	1789.88	-0.00145589	-0.813398	61.71	SYELPDGQVITIGNER		POTEE_HUMAN	POTE ankyrin domain family member E OS=Homo sapiens GN=POTEE PE=1 SV=3	FALSE	180.254	Condition 2	Condition 3	2.07264e-05	70.6054	2.04211e+07	1.46563e+07	1.19242e+07	8.82647e+07	1.06614e+08	7.63454e+07	209386	895400	399890	4.87272e+07	3.77647e+07	2.7697e+07	8.07628e+07	7.92153e+07	7.63454e+07	121262	525394	233136	0	0	1	0	8	5	2	3	2
65517	215.651	2	895.949	1789.88	-0.00173788	-0.970944	79.71	SYELPDGQVITIGNER		POTEE_HUMAN	POTE ankyrin domain family member E OS=Homo sapiens GN=POTEE PE=1 SV=3	FALSE	3.79931	Condition 2	Condition 3	0.502823	125.873	529647	208387	573959	338581	2.15927e+06	148201	399823	232735	63898.9	1.2638e+06	536947	1.33317e+06	309803	1.60436e+06	148201	231550	136562	37253	0	0	0	0	0	0	2	2	2
72	70.0769	3	506.238	1515.69	-0.00256059	-1.68938	72.32	QEYDESGPSIVHR		POTEE_HUMAN	POTE ankyrin domain family member E OS=Homo sapiens GN=POTEE PE=1 SV=3	FALSE	1.71154	Condition 2	Condition 3	0.00138298	14.8582	1.53287e+08	1.68097e+08	1.74091e+08	1.84829e+08	2.2017e+08	1.64429e+08	1.16883e+08	1.10687e+08	1.05128e+08	3.65762e+08	4.33132e+08	4.04372e+08	1.69119e+08	1.63588e+08	1.64429e+08	6.76909e+07	6.49479e+07	6.12897e+07	0	0	0	0	1	4	4	6	6
7984	70.0769	2	758.855	1515.69	-0.000915472	-0.603995	93.65	QEYDESGPSIVHR		POTEE_HUMAN	POTE ankyrin domain family member E OS=Homo sapiens GN=POTEE PE=1 SV=3	FALSE	1.6563	Condition 2	Condition 3	0.0256112	29.0823	5.12618e+06	5.14152e+06	6.26313e+06	5.82199e+06	6.68557e+06	6.56223e+06	5.1261e+06	3.22521e+06	3.16215e+06	1.22317e+07	1.32481e+07	1.45478e+07	5.32716e+06	4.96744e+06	6.56223e+06	2.96869e+06	1.89246e+06	1.84353e+06	0	0	0	0	0	5	4	2	4
101	47.9081	2	322.69	643.365	-0.000727744	-1.13115	38.21	LDLAGR		POTEE_HUMAN	POTE ankyrin domain family member E OS=Homo sapiens GN=POTEE PE=1 SV=3	FALSE	8.88556	Condition 3	Condition 2	4.21382e-06	25.3107	5.30276e+07	5.09159e+07	7.85816e+07	1.63889e+07	1.56755e+07	1.49343e+07	1.37612e+08	1.38835e+08	1.41163e+08	1.2653e+08	1.31194e+08	1.82527e+08	1.4996e+07	1.1647e+07	1.49343e+07	7.96954e+07	8.14644e+07	8.22977e+07	0	0	0	0	0	0	1	3	4
142	110.107	3	400.239	1197.69	-0.00357386	-2.98394	26.5	AVFPSIVGRPR		POTEE_HUMAN	POTE ankyrin domain family member E OS=Homo sapiens GN=POTEE PE=1 SV=3	FALSE	2.08544	Condition 1	Condition 2	0.255397	82.6769	9.96298e+07	1.01304e+08	1.12943e+08	7.9622e+07	2.73412e+06	6.81527e+07	1.08734e+08	9.92343e+07	1.04857e+08	2.37729e+08	2.61028e+08	2.62341e+08	7.28546e+07	2.03148e+06	6.81527e+07	6.29712e+07	5.82277e+07	6.11314e+07	0	0	0	0	0	6	1	0	2
6730	110.2	2	599.853	1197.69	-0.00724343	-6.04779	23.06	AVFPSIVGRPR		POTEE_HUMAN	POTE ankyrin domain family member E OS=Homo sapiens GN=POTEE PE=1 SV=3	FALSE	1.62418	Condition 1	Condition 2	0.0682167	31.3379	7.77507e+06	7.28203e+06	9.21575e+06	4.87751e+06	3.47508e+06	6.59212e+06	8.42028e+06	6.05779e+06	6.68871e+06	1.85523e+07	1.87635e+07	2.1406e+07	4.46295e+06	2.58201e+06	6.59212e+06	4.87645e+06	3.55453e+06	3.89952e+06	0	0	0	0	0	2	2	2	2
215	85.2585	2	322.721	643.427	1.70619e-05	0.0265172	20.6	GILTLK		POTEE_HUMAN	POTE ankyrin domain family member E OS=Homo sapiens GN=POTEE PE=1 SV=3	FALSE	3.50859	Condition 1	Condition 2	0.148322	173.177	4.60091e+07	4.43126e+07	5.59369e+07	1.45312e+07	1.4389e+07	1.27657e+07	9.48206e+07	8129.35	2243.36	1.09783e+08	1.1418e+08	1.29928e+08	1.32961e+07	1.06912e+07	1.27657e+07	5.49136e+07	4770.07	1307.88	0	0	0	0	0	0	2	2	2
264	49.8316	2	443.74	885.466	-0.000994238	-1.12284	24.67	ANLNALDR		POTEE_HUMAN	POTE ankyrin domain family member E OS=Homo sapiens GN=POTEE PE=1 SV=3	FALSE	1.11568	Condition 2	Condition 1	0.145233	9.08864	4.47404e+07	4.00415e+07	4.28125e+07	4.76067e+07	5.16848e+07	4.30635e+07	4.34789e+07	4.33287e+07	4.14594e+07	1.06756e+08	1.03174e+08	9.94434e+07	4.35604e+07	3.84022e+07	4.30635e+07	2.518e+07	2.5424e+07	2.41708e+07	0	0	0	0	0	4	4	4	4
315	28.359	2	316.192	630.369	-0.00156443	-2.48176	19.98	ILTER		POTEE_HUMAN	POTE ankyrin domain family member E OS=Homo sapiens GN=POTEE PE=1 SV=3	FALSE	5.7984	Condition 3	Condition 2	0.0492634	108.566	1.55158e+07	1.73894e+07	3.0143e+07	4.22713e+06	4.5124e+06	4.07378e+06	7.77736e+06	1.07549e+07	5.57645e+07	3.70226e+07	4.4807e+07	7.00151e+07	3.86785e+06	3.35275e+06	4.07378e+06	4.50412e+06	6.31067e+06	3.25107e+07	0	0	0	0	0	2	0	2	5
25857	24.2812	2	316.19	630.365	-0.00479765	-7.61085	19.55	ILTER		POTEE_HUMAN	POTE ankyrin domain family member E OS=Homo sapiens GN=POTEE PE=1 SV=3	FALSE	421.359	Condition 3	Condition 2	0.0947002	169.868	8733.7	6834.81	6179.13	5062.7	354.5	1374.37	2.8249e+06	8746.91	28038.2	20839.7	17611.1	14352.7	4632.4	263.397	1374.37	1.63599e+06	5132.43	16346.2	0	0	0	0	0	0	2	0	0
745	107.351	2	422.748	843.481	-0.000215312	-0.255266	13.72	KNDNLLK		POTEE_HUMAN	POTE ankyrin domain family member E OS=Homo sapiens GN=POTEE PE=1 SV=3	FALSE	1.95423	Condition 3	Condition 1	0.000426343	18.0418	2.00961e+07	2.10128e+07	2.19175e+07	2.1237e+07	2.68052e+07	1.89738e+07	3.96571e+07	4.12362e+07	4.22749e+07	4.79518e+07	5.41432e+07	5.09092e+07	1.94319e+07	1.99165e+07	1.89738e+07	2.29667e+07	2.41962e+07	2.46463e+07	0	0	0	1	1	2	0	0	0
1078	89.7302	4	379.692	1514.74	-0.00254879	-1.68265	---	IWHHTFYNELR		POTEE_HUMAN	POTE ankyrin domain family member E OS=Homo sapiens GN=POTEE PE=1 SV=3	FALSE	4.21867	Condition 1	Condition 2	0.0757972	159.263	3.31537e+07	3.35754e+07	3.35126e+07	563987	711359	2.24861e+07	1.07161e+07	1.08441e+07	9.14647e+06	7.91088e+07	8.65131e+07	7.7842e+07	516052	528546	2.24861e+07	6.20601e+06	6.363e+06	5.33239e+06	0	0	0	0	0	0	0	0	0
9355	89.634	3	505.92	1514.74	-0.00302393	-1.99633	27.2	IWHHTFYNELR		POTEE_HUMAN	POTE ankyrin domain family member E OS=Homo sapiens GN=POTEE PE=1 SV=3	FALSE	1.39841	Condition 1	Condition 2	0.435051	79.6771	5.49231e+06	4.97509e+06	6.03769e+06	1.52248e+06	7.47763e+06	2.80264e+06	5.01449e+06	4.16066e+06	3.18365e+06	1.31053e+07	1.28192e+07	1.40242e+07	1.39308e+06	5.55594e+06	2.80264e+06	2.90405e+06	2.44135e+06	1.85607e+06	2	0	0	0	0	0	0	0	0
1082	260.775	2	1275.59	2549.16	-0.00672119	-2.63662	117.8	LCYVALDFEQEMATAASSSSLEK		POTEE_HUMAN	POTE ankyrin domain family member E OS=Homo sapiens GN=POTEE PE=1 SV=3	FALSE	4.40071	Condition 2	Condition 3	0.00068533	33.491	1.06142e+08	1.01272e+08	5.34441e+07	1.26751e+08	1.48801e+08	1.17642e+08	3.11523e+07	2.73428e+07	3.08525e+07	2.53267e+08	2.60947e+08	1.24138e+08	1.15978e+08	1.1056e+08	1.17642e+08	1.80413e+07	1.60439e+07	1.7987e+07	0	0	0	0	0	0	6	4	4
5656	260.775	3	850.728	2549.16	-0.00442577	-1.73617	80.45	LCYVALDFEQEMATAASSSSLEK		POTEE_HUMAN	POTE ankyrin domain family member E OS=Homo sapiens GN=POTEE PE=1 SV=3	FALSE	364.62	Condition 2	Condition 3	0.000358053	73.2083	8.87265e+06	9.23843e+06	988830	5.18092e+07	6.43983e+07	4.8392e+07	191792	197426	62209.9	2.11712e+07	2.38045e+07	2.29682e+06	4.74058e+07	4.78485e+07	4.8392e+07	111073	115844	36268.4	6	0	1	5	4	6	1	0	1
7161	166.991	3	656.697	1967.07	-0.0049081	-2.49513	30.72	VAPEEHPILLTEAPLNPK		POTEE_HUMAN	POTE ankyrin domain family member E OS=Homo sapiens GN=POTEE PE=1 SV=3	FALSE	2.51621	Condition 3	Condition 2	0.0934233	107.608	6.80894e+06	7.11362e+06	7.35939e+06	1.92226e+06	1.71814e+06	1.07733e+07	1.22235e+07	1.28086e+07	1.12357e+07	1.6247e+07	1.83295e+07	1.70941e+07	1.75888e+06	1.27659e+06	1.07733e+07	7.07901e+06	7.51573e+06	6.55038e+06	0	0	0	0	0	0	2	2	2
9140	251.867	3	936.441	2806.3	-0.00377415	-1.34488	47.94	EKLCYVALDFEQEMATAASSSSLEK		POTEE_HUMAN	POTE ankyrin domain family member E OS=Homo sapiens GN=POTEE PE=1 SV=3	FALSE	155.483	Condition 1	Condition 3	0.0187899	173.205	1.25212e+07	1.35758e+07	5.84194e+06	8.38273e+06	9.87138e+06	7.71463e+06	0	0	205417	2.98772e+07	3.49805e+07	1.35695e+07	7.67025e+06	7.33452e+06	7.71463e+06	0	0	119758	0	0	0	0	0	0	2	2	2
43	46.551	2	488.727	975.44	-0.000999921	-1.0251	78.6	AGFAGDDAPR		POTEF_HUMAN	POTE ankyrin domain family member F OS=Homo sapiens GN=POTEF PE=1 SV=2	FALSE	2.3793	Condition 1	Condition 2	0.000251772	21.7883	2.40328e+08	2.35769e+08	2.62083e+08	9.68827e+07	1.28495e+08	8.48734e+07	2.23464e+08	2.35745e+08	2.36415e+08	5.73453e+08	6.07501e+08	6.08759e+08	8.86483e+07	9.54727e+07	8.48734e+07	1.29415e+08	1.38328e+08	1.3783e+08	0	0	0	0	0	3	8	7	11
70	208.481	2	895.948	1789.88	-0.00283882	-1.58603	102.71	SYELPDGQVITIGNER		POTEF_HUMAN	POTE ankyrin domain family member F OS=Homo sapiens GN=POTEF PE=1 SV=2	FALSE	2.19739	Condition 1	Condition 3	0.000259525	17.7832	4.8573e+08	4.7872e+08	4.2788e+08	4.23564e+08	5.18693e+08	3.6515e+08	2.21785e+08	2.12239e+08	1.99605e+08	1.15901e+09	1.23351e+09	9.93865e+08	3.87563e+08	3.85393e+08	3.6515e+08	1.28443e+08	1.24535e+08	1.1637e+08	0	0	0	0	0	1	9	10	10
1463	208.297	3	597.635	1789.88	-0.00145589	-0.813398	61.71	SYELPDGQVITIGNER		POTEF_HUMAN	POTE ankyrin domain family member F OS=Homo sapiens GN=POTEF PE=1 SV=2	FALSE	180.254	Condition 2	Condition 3	2.07264e-05	70.6054	2.04211e+07	1.46563e+07	1.19242e+07	8.82647e+07	1.06614e+08	7.63454e+07	209386	895400	399890	4.87272e+07	3.77647e+07	2.7697e+07	8.07628e+07	7.92153e+07	7.63454e+07	121262	525394	233136	0	0	1	0	8	5	2	3	2
65517	215.651	2	895.949	1789.88	-0.00173788	-0.970944	79.71	SYELPDGQVITIGNER		POTEF_HUMAN	POTE ankyrin domain family member F OS=Homo sapiens GN=POTEF PE=1 SV=2	FALSE	3.79931	Condition 2	Condition 3	0.502823	125.873	529647	208387	573959	338581	2.15927e+06	148201	399823	232735	63898.9	1.2638e+06	536947	1.33317e+06	309803	1.60436e+06	148201	231550	136562	37253	0	0	0	0	0	0	2	2	2
72	70.0769	3	506.238	1515.69	-0.00256059	-1.68938	72.32	QEYDESGPSIVHR		POTEF_HUMAN	POTE ankyrin domain family member F OS=Homo sapiens GN=POTEF PE=1 SV=2	FALSE	1.71154	Condition 2	Condition 3	0.00138298	14.8582	1.53287e+08	1.68097e+08	1.74091e+08	1.84829e+08	2.2017e+08	1.64429e+08	1.16883e+08	1.10687e+08	1.05128e+08	3.65762e+08	4.33132e+08	4.04372e+08	1.69119e+08	1.63588e+08	1.64429e+08	6.76909e+07	6.49479e+07	6.12897e+07	0	0	0	0	0	3	4	6	6
7984	70.0769	2	758.855	1515.69	-0.000915472	-0.603995	93.65	QEYDESGPSIVHR		POTEF_HUMAN	POTE ankyrin domain family member F OS=Homo sapiens GN=POTEF PE=1 SV=2	FALSE	1.6563	Condition 2	Condition 3	0.0256112	29.0823	5.12618e+06	5.14152e+06	6.26313e+06	5.82199e+06	6.68557e+06	6.56223e+06	5.1261e+06	3.22521e+06	3.16215e+06	1.22317e+07	1.32481e+07	1.45478e+07	5.32716e+06	4.96744e+06	6.56223e+06	2.96869e+06	1.89246e+06	1.84353e+06	0	0	0	0	0	5	4	2	4
101	47.9081	2	322.69	643.365	-0.000727744	-1.13115	38.21	LDLAGR		POTEF_HUMAN	POTE ankyrin domain family member F OS=Homo sapiens GN=POTEF PE=1 SV=2	FALSE	8.88556	Condition 3	Condition 2	4.21382e-06	25.3107	5.30276e+07	5.09159e+07	7.85816e+07	1.63889e+07	1.56755e+07	1.49343e+07	1.37612e+08	1.38835e+08	1.41163e+08	1.2653e+08	1.31194e+08	1.82527e+08	1.4996e+07	1.1647e+07	1.49343e+07	7.96954e+07	8.14644e+07	8.22977e+07	0	0	0	0	0	0	1	3	4
142	110.107	3	400.239	1197.69	-0.00357386	-2.98394	20.01	AVFPSIVGRPR		POTEF_HUMAN	POTE ankyrin domain family member F OS=Homo sapiens GN=POTEF PE=1 SV=2	FALSE	2.08544	Condition 1	Condition 2	0.255397	82.6769	9.96298e+07	1.01304e+08	1.12943e+08	7.9622e+07	2.73412e+06	6.81527e+07	1.08734e+08	9.92343e+07	1.04857e+08	2.37729e+08	2.61028e+08	2.62341e+08	7.28546e+07	2.03148e+06	6.81527e+07	6.29712e+07	5.82277e+07	6.11314e+07	0	0	0	0	0	3	1	0	2
6730	110.2	2	599.853	1197.69	-0.00724343	-6.04779	23.06	AVFPSIVGRPR		POTEF_HUMAN	POTE ankyrin domain family member F OS=Homo sapiens GN=POTEF PE=1 SV=2	FALSE	1.62418	Condition 1	Condition 2	0.0682167	31.3379	7.77507e+06	7.28203e+06	9.21575e+06	4.87751e+06	3.47508e+06	6.59212e+06	8.42028e+06	6.05779e+06	6.68871e+06	1.85523e+07	1.87635e+07	2.1406e+07	4.46295e+06	2.58201e+06	6.59212e+06	4.87645e+06	3.55453e+06	3.89952e+06	0	0	0	0	0	2	2	2	2
215	85.2585	2	322.721	643.427	1.70619e-05	0.0265172	20.6	GILTLK		POTEF_HUMAN	POTE ankyrin domain family member F OS=Homo sapiens GN=POTEF PE=1 SV=2	FALSE	3.50859	Condition 1	Condition 2	0.148322	173.177	4.60091e+07	4.43126e+07	5.59369e+07	1.45312e+07	1.4389e+07	1.27657e+07	9.48206e+07	8129.35	2243.36	1.09783e+08	1.1418e+08	1.29928e+08	1.32961e+07	1.06912e+07	1.27657e+07	5.49136e+07	4770.07	1307.88	0	0	0	0	0	0	2	2	2
264	49.8316	2	443.74	885.466	-0.000994238	-1.12284	24.67	ANLNALDR		POTEF_HUMAN	POTE ankyrin domain family member F OS=Homo sapiens GN=POTEF PE=1 SV=2	FALSE	1.11568	Condition 2	Condition 1	0.145233	9.08864	4.47404e+07	4.00415e+07	4.28125e+07	4.76067e+07	5.16848e+07	4.30635e+07	4.34789e+07	4.33287e+07	4.14594e+07	1.06756e+08	1.03174e+08	9.94434e+07	4.35604e+07	3.84022e+07	4.30635e+07	2.518e+07	2.5424e+07	2.41708e+07	0	0	0	0	0	4	4	4	4
1078	89.7302	4	379.692	1514.74	-0.00254879	-1.68265	---	IWHHTFYNELR		POTEF_HUMAN	POTE ankyrin domain family member F OS=Homo sapiens GN=POTEF PE=1 SV=2	FALSE	4.21867	Condition 1	Condition 2	0.0757972	159.263	3.31537e+07	3.35754e+07	3.35126e+07	563987	711359	2.24861e+07	1.07161e+07	1.08441e+07	9.14647e+06	7.91088e+07	8.65131e+07	7.7842e+07	516052	528546	2.24861e+07	6.20601e+06	6.363e+06	5.33239e+06	0	0	0	0	0	0	0	0	0
9355	89.634	3	505.92	1514.74	-0.00302393	-1.99633	27.2	IWHHTFYNELR		POTEF_HUMAN	POTE ankyrin domain family member F OS=Homo sapiens GN=POTEF PE=1 SV=2	FALSE	1.39841	Condition 1	Condition 2	0.435051	79.6771	5.49231e+06	4.97509e+06	6.03769e+06	1.52248e+06	7.47763e+06	2.80264e+06	5.01449e+06	4.16066e+06	3.18365e+06	1.31053e+07	1.28192e+07	1.40242e+07	1.39308e+06	5.55594e+06	2.80264e+06	2.90405e+06	2.44135e+06	1.85607e+06	2	0	0	0	0	0	0	0	0
43	46.551	2	488.727	975.44	-0.000999921	-1.0251	78.6	AGFAGDDAPR		POTEJ_HUMAN	POTE ankyrin domain family member J OS=Homo sapiens GN=POTEJ PE=3 SV=1	FALSE	2.3793	Condition 1	Condition 2	0.000251772	21.7883	2.40328e+08	2.35769e+08	2.62083e+08	9.68827e+07	1.28495e+08	8.48734e+07	2.23464e+08	2.35745e+08	2.36415e+08	5.73453e+08	6.07501e+08	6.08759e+08	8.86483e+07	9.54727e+07	8.48734e+07	1.29415e+08	1.38328e+08	1.3783e+08	0	0	3	0	0	2	5	3	5
72	70.0769	3	506.238	1515.69	-0.00256059	-1.68938	66.86	QEYDESGPSIVHR		POTEJ_HUMAN	POTE ankyrin domain family member J OS=Homo sapiens GN=POTEJ PE=3 SV=1	FALSE	1.71154	Condition 2	Condition 3	0.00138298	14.8582	1.53287e+08	1.68097e+08	1.74091e+08	1.84829e+08	2.2017e+08	1.64429e+08	1.16883e+08	1.10687e+08	1.05128e+08	3.65762e+08	4.33132e+08	4.04372e+08	1.69119e+08	1.63588e+08	1.64429e+08	6.76909e+07	6.49479e+07	6.12897e+07	0	0	0	0	1	2	2	1	2
7984	70.0769	2	758.855	1515.69	-0.000915472	-0.603995	76.19	QEYDESGPSIVHR		POTEJ_HUMAN	POTE ankyrin domain family member J OS=Homo sapiens GN=POTEJ PE=3 SV=1	FALSE	1.6563	Condition 2	Condition 3	0.0256112	29.0823	5.12618e+06	5.14152e+06	6.26313e+06	5.82199e+06	6.68557e+06	6.56223e+06	5.1261e+06	3.22521e+06	3.16215e+06	1.22317e+07	1.32481e+07	1.45478e+07	5.32716e+06	4.96744e+06	6.56223e+06	2.96869e+06	1.89246e+06	1.84353e+06	0	0	0	0	0	0	1	2	2
101	47.9081	2	322.69	643.365	-0.000727744	-1.13115	38.21	LDLAGR		POTEJ_HUMAN	POTE ankyrin domain family member J OS=Homo sapiens GN=POTEJ PE=3 SV=1	FALSE	8.88556	Condition 3	Condition 2	4.21382e-06	25.3107	5.30276e+07	5.09159e+07	7.85816e+07	1.63889e+07	1.56755e+07	1.49343e+07	1.37612e+08	1.38835e+08	1.41163e+08	1.2653e+08	1.31194e+08	1.82527e+08	1.4996e+07	1.1647e+07	1.49343e+07	7.96954e+07	8.14644e+07	8.22977e+07	0	0	0	0	0	0	1	2	2
215	85.2585	2	322.721	643.427	1.70619e-05	0.0265172	20.6	GILTLK		POTEJ_HUMAN	POTE ankyrin domain family member J OS=Homo sapiens GN=POTEJ PE=3 SV=1	FALSE	3.50859	Condition 1	Condition 2	0.148322	173.177	4.60091e+07	4.43126e+07	5.59369e+07	1.45312e+07	1.4389e+07	1.27657e+07	9.48206e+07	8129.35	2243.36	1.09783e+08	1.1418e+08	1.29928e+08	1.32961e+07	1.06912e+07	1.27657e+07	5.49136e+07	4770.07	1307.88	0	0	0	0	0	0	2	2	2
264	49.8316	2	443.74	885.466	-0.000994238	-1.12284	24.6	ANLNALDR		POTEJ_HUMAN	POTE ankyrin domain family member J OS=Homo sapiens GN=POTEJ PE=3 SV=1	FALSE	1.11568	Condition 2	Condition 1	0.145233	9.08864	4.47404e+07	4.00415e+07	4.28125e+07	4.76067e+07	5.16848e+07	4.30635e+07	4.34789e+07	4.33287e+07	4.14594e+07	1.06756e+08	1.03174e+08	9.94434e+07	4.35604e+07	3.84022e+07	4.30635e+07	2.518e+07	2.5424e+07	2.41708e+07	0	0	0	0	0	1	3	1	1
315	28.359	2	316.192	630.369	-0.00156443	-2.48176	13.56	ILTER		POTEJ_HUMAN	POTE ankyrin domain family member J OS=Homo sapiens GN=POTEJ PE=3 SV=1	FALSE	5.7984	Condition 3	Condition 2	0.0492634	108.566	1.55158e+07	1.73894e+07	3.0143e+07	4.22713e+06	4.5124e+06	4.07378e+06	7.77736e+06	1.07549e+07	5.57645e+07	3.70226e+07	4.4807e+07	7.00151e+07	3.86785e+06	3.35275e+06	4.07378e+06	4.50412e+06	6.31067e+06	3.25107e+07	0	0	0	0	0	2	0	1	2
25857	24.2812	2	316.19	630.365	-0.00479765	-7.61085	19.55	ILTER		POTEJ_HUMAN	POTE ankyrin domain family member J OS=Homo sapiens GN=POTEJ PE=3 SV=1	FALSE	421.359	Condition 3	Condition 2	0.0947002	169.868	8733.7	6834.81	6179.13	5062.7	354.5	1374.37	2.8249e+06	8746.91	28038.2	20839.7	17611.1	14352.7	4632.4	263.397	1374.37	1.63599e+06	5132.43	16346.2	0	0	0	0	0	0	2	0	0
745	107.351	2	422.748	843.481	-0.000215312	-0.255266	13.72	KNDNLLK		POTEJ_HUMAN	POTE ankyrin domain family member J OS=Homo sapiens GN=POTEJ PE=3 SV=1	FALSE	1.95423	Condition 3	Condition 1	0.000426343	18.0418	2.00961e+07	2.10128e+07	2.19175e+07	2.1237e+07	2.68052e+07	1.89738e+07	3.96571e+07	4.12362e+07	4.22749e+07	4.79518e+07	5.41432e+07	5.09092e+07	1.94319e+07	1.99165e+07	1.89738e+07	2.29667e+07	2.41962e+07	2.46463e+07	0	0	0	1	1	2	0	0	0
7161	166.991	3	656.697	1967.07	-0.0049081	-2.49513	30.72	VAPEEHPILLTEAPLNPK		POTEJ_HUMAN	POTE ankyrin domain family member J OS=Homo sapiens GN=POTEJ PE=3 SV=1	FALSE	2.51621	Condition 3	Condition 2	0.0934233	107.608	6.80894e+06	7.11362e+06	7.35939e+06	1.92226e+06	1.71814e+06	1.07733e+07	1.22235e+07	1.28086e+07	1.12357e+07	1.6247e+07	1.83295e+07	1.70941e+07	1.75888e+06	1.27659e+06	1.07733e+07	7.07901e+06	7.51573e+06	6.55038e+06	0	0	0	0	0	0	2	0	2
43	46.551	2	488.727	975.44	-0.000999921	-1.0251	78.6	AGFAGDDAPR		POTEI_HUMAN	POTE ankyrin domain family member I OS=Homo sapiens GN=POTEI PE=3 SV=1	FALSE	2.3793	Condition 1	Condition 2	0.000251772	21.7883	2.40328e+08	2.35769e+08	2.62083e+08	9.68827e+07	1.28495e+08	8.48734e+07	2.23464e+08	2.35745e+08	2.36415e+08	5.73453e+08	6.07501e+08	6.08759e+08	8.86483e+07	9.54727e+07	8.48734e+07	1.29415e+08	1.38328e+08	1.3783e+08	0	0	0	0	0	3	8	7	11
72	70.0769	3	506.238	1515.69	-0.00256059	-1.68938	72.32	QEYDESGPSIVHR		POTEI_HUMAN	POTE ankyrin domain family member I OS=Homo sapiens GN=POTEI PE=3 SV=1	FALSE	1.71154	Condition 2	Condition 3	0.00138298	14.8582	1.53287e+08	1.68097e+08	1.74091e+08	1.84829e+08	2.2017e+08	1.64429e+08	1.16883e+08	1.10687e+08	1.05128e+08	3.65762e+08	4.33132e+08	4.04372e+08	1.69119e+08	1.63588e+08	1.64429e+08	6.76909e+07	6.49479e+07	6.12897e+07	0	0	0	0	0	3	4	6	6
7984	70.0769	2	758.855	1515.69	-0.000915472	-0.603995	93.65	QEYDESGPSIVHR		POTEI_HUMAN	POTE ankyrin domain family member I OS=Homo sapiens GN=POTEI PE=3 SV=1	FALSE	1.6563	Condition 2	Condition 3	0.0256112	29.0823	5.12618e+06	5.14152e+06	6.26313e+06	5.82199e+06	6.68557e+06	6.56223e+06	5.1261e+06	3.22521e+06	3.16215e+06	1.22317e+07	1.32481e+07	1.45478e+07	5.32716e+06	4.96744e+06	6.56223e+06	2.96869e+06	1.89246e+06	1.84353e+06	0	0	0	0	0	5	4	2	4
101	47.9081	2	322.69	643.365	-0.000727744	-1.13115	38.21	LDLAGR		POTEI_HUMAN	POTE ankyrin domain family member I OS=Homo sapiens GN=POTEI PE=3 SV=1	FALSE	8.88556	Condition 3	Condition 2	4.21382e-06	25.3107	5.30276e+07	5.09159e+07	7.85816e+07	1.63889e+07	1.56755e+07	1.49343e+07	1.37612e+08	1.38835e+08	1.41163e+08	1.2653e+08	1.31194e+08	1.82527e+08	1.4996e+07	1.1647e+07	1.49343e+07	7.96954e+07	8.14644e+07	8.22977e+07	0	0	0	0	0	0	1	3	4
142	110.107	3	400.239	1197.69	-0.00357386	-2.98394	20.01	AVFPSIVGRPR		POTEI_HUMAN	POTE ankyrin domain family member I OS=Homo sapiens GN=POTEI PE=3 SV=1	FALSE	2.08544	Condition 1	Condition 2	0.255397	82.6769	9.96298e+07	1.01304e+08	1.12943e+08	7.9622e+07	2.73412e+06	6.81527e+07	1.08734e+08	9.92343e+07	1.04857e+08	2.37729e+08	2.61028e+08	2.62341e+08	7.28546e+07	2.03148e+06	6.81527e+07	6.29712e+07	5.82277e+07	6.11314e+07	0	0	0	0	0	3	1	0	2
6730	110.2	2	599.853	1197.69	-0.00724343	-6.04779	23.06	AVFPSIVGRPR		POTEI_HUMAN	POTE ankyrin domain family member I OS=Homo sapiens GN=POTEI PE=3 SV=1	FALSE	1.62418	Condition 1	Condition 2	0.0682167	31.3379	7.77507e+06	7.28203e+06	9.21575e+06	4.87751e+06	3.47508e+06	6.59212e+06	8.42028e+06	6.05779e+06	6.68871e+06	1.85523e+07	1.87635e+07	2.1406e+07	4.46295e+06	2.58201e+06	6.59212e+06	4.87645e+06	3.55453e+06	3.89952e+06	0	0	0	0	0	2	2	2	2
215	85.2585	2	322.721	643.427	1.70619e-05	0.0265172	20.6	GILTLK		POTEI_HUMAN	POTE ankyrin domain family member I OS=Homo sapiens GN=POTEI PE=3 SV=1	FALSE	3.50859	Condition 1	Condition 2	0.148322	173.177	4.60091e+07	4.43126e+07	5.59369e+07	1.45312e+07	1.4389e+07	1.27657e+07	9.48206e+07	8129.35	2243.36	1.09783e+08	1.1418e+08	1.29928e+08	1.32961e+07	1.06912e+07	1.27657e+07	5.49136e+07	4770.07	1307.88	0	0	0	0	0	0	2	2	2
264	49.8316	2	443.74	885.466	-0.000994238	-1.12284	24.67	ANLNALDR		POTEI_HUMAN	POTE ankyrin domain family member I OS=Homo sapiens GN=POTEI PE=3 SV=1	FALSE	1.11568	Condition 2	Condition 1	0.145233	9.08864	4.47404e+07	4.00415e+07	4.28125e+07	4.76067e+07	5.16848e+07	4.30635e+07	4.34789e+07	4.33287e+07	4.14594e+07	1.06756e+08	1.03174e+08	9.94434e+07	4.35604e+07	3.84022e+07	4.30635e+07	2.518e+07	2.5424e+07	2.41708e+07	0	0	0	0	0	4	4	4	4
315	28.359	2	316.192	630.369	-0.00156443	-2.48176	19.98	ILTER		POTEI_HUMAN	POTE ankyrin domain family member I OS=Homo sapiens GN=POTEI PE=3 SV=1	FALSE	5.7984	Condition 3	Condition 2	0.0492634	108.566	1.55158e+07	1.73894e+07	3.0143e+07	4.22713e+06	4.5124e+06	4.07378e+06	7.77736e+06	1.07549e+07	5.57645e+07	3.70226e+07	4.4807e+07	7.00151e+07	3.86785e+06	3.35275e+06	4.07378e+06	4.50412e+06	6.31067e+06	3.25107e+07	0	0	0	0	0	0	0	2	5
25857	24.2812	2	316.19	630.365	-0.00479765	-7.61085	19.55	ILTER		POTEI_HUMAN	POTE ankyrin domain family member I OS=Homo sapiens GN=POTEI PE=3 SV=1	FALSE	421.359	Condition 3	Condition 2	0.0947002	169.868	8733.7	6834.81	6179.13	5062.7	354.5	1374.37	2.8249e+06	8746.91	28038.2	20839.7	17611.1	14352.7	4632.4	263.397	1374.37	1.63599e+06	5132.43	16346.2	0	0	0	0	0	0	2	0	0
1078	89.7302	4	379.692	1514.74	-0.00254879	-1.68265	---	IWHHTFYNELR		POTEI_HUMAN	POTE ankyrin domain family member I OS=Homo sapiens GN=POTEI PE=3 SV=1	FALSE	4.21867	Condition 1	Condition 2	0.0757972	159.263	3.31537e+07	3.35754e+07	3.35126e+07	563987	711359	2.24861e+07	1.07161e+07	1.08441e+07	9.14647e+06	7.91088e+07	8.65131e+07	7.7842e+07	516052	528546	2.24861e+07	6.20601e+06	6.363e+06	5.33239e+06	0	0	0	0	0	0	0	0	0
9355	89.634	3	505.92	1514.74	-0.00302393	-1.99633	27.2	IWHHTFYNELR		POTEI_HUMAN	POTE ankyrin domain family member I OS=Homo sapiens GN=POTEI PE=3 SV=1	FALSE	1.39841	Condition 1	Condition 2	0.435051	79.6771	5.49231e+06	4.97509e+06	6.03769e+06	1.52248e+06	7.47763e+06	2.80264e+06	5.01449e+06	4.16066e+06	3.18365e+06	1.31053e+07	1.28192e+07	1.40242e+07	1.39308e+06	5.55594e+06	2.80264e+06	2.90405e+06	2.44135e+06	1.85607e+06	2	0	0	0	0	0	0	0	0
7161	166.991	3	656.697	1967.07	-0.0049081	-2.49513	30.72	VAPEEHPILLTEAPLNPK		POTEI_HUMAN	POTE ankyrin domain family member I OS=Homo sapiens GN=POTEI PE=3 SV=1	FALSE	2.51621	Condition 3	Condition 2	0.0934233	107.608	6.80894e+06	7.11362e+06	7.35939e+06	1.92226e+06	1.71814e+06	1.07733e+07	1.22235e+07	1.28086e+07	1.12357e+07	1.6247e+07	1.83295e+07	1.70941e+07	1.75888e+06	1.27659e+06	1.07733e+07	7.07901e+06	7.51573e+06	6.55038e+06	0	0	0	0	0	0	2	2	2
47	43.8706	2	458.248	914.481	-0.00145962	-1.59612	46.01	LQDAEIAR		S10A6_HUMAN	Protein S100-A6 OS=Homo sapiens GN=S100A6 PE=1 SV=1	TRUE	9.73279	Condition 2	Condition 3	0.399792	86.3777	5.49356e+07	4.81127e+07	5.59444e+07	1.14166e+07	5.08997e+08	3.72543e+08	3.14571e+07	2.86806e+07	3.16095e+07	1.31083e+08	1.23971e+08	1.29946e+08	1.04462e+07	3.78189e+08	3.72543e+08	1.82178e+07	1.68289e+07	1.84283e+07	0	0	0	0	0	6	3	2	3
117	77.1982	2	446.216	890.417	0.000240732	0.270359	31.62	LMEDLDR		S10A6_HUMAN	Protein S100-A6 OS=Homo sapiens GN=S100A6 PE=1 SV=1	TRUE	6.54468	Condition 2	Condition 3	6.09729e-06	19.7898	5.65869e+07	5.2385e+07	5.82955e+07	2.55375e+08	3.01897e+08	2.34866e+08	3.80274e+07	4.92318e+07	3.37762e+07	1.35023e+08	1.3498e+08	1.35407e+08	2.33669e+08	2.24312e+08	2.34866e+08	2.20229e+07	2.88878e+07	1.96915e+07	2	0	0	0	3	13	3	2	2
181	41.1643	2	374.216	746.418	0.000455432	0.610157	50.37	ELTIGSK		S10A6_HUMAN	Protein S100-A6 OS=Homo sapiens GN=S100A6 PE=1 SV=1	FALSE	2.29632	Condition 2	Condition 1	6.71243e-05	11.0361	3.08045e+07	2.71972e+07	3.39579e+07	7.46444e+07	7.27414e+07	6.37827e+07	4.41693e+07	4.88497e+07	4.60961e+07	7.35033e+07	7.00784e+07	7.88763e+07	6.83001e+07	5.40475e+07	6.37827e+07	2.55798e+07	2.86635e+07	2.6874e+07	1	0	2	0	1	3	3	3	2
49	206.782	2	637.866	1273.72	-0.000205472	-0.161317	51.48	LLVVYPWTQR		HBG1_HUMAN	Hemoglobin subunit gamma-1 OS=Homo sapiens GN=HBG1 PE=1 SV=2	FALSE	7.40002	Condition 1	Condition 3	9.40305e-06	23.5497	5.84405e+08	5.78755e+08	4.73676e+08	1.84446e+08	2.73398e+08	1.87044e+08	7.58251e+07	7.31571e+07	7.22113e+07	1.39446e+09	1.49127e+09	1.10024e+09	1.68769e+08	2.03137e+08	1.87044e+08	4.39127e+07	4.29264e+07	4.20991e+07	0	0	0	0	0	0	8	6	3
2409	206.691	3	425.58	1273.72	-0.00153616	-1.20604	---	LLVVYPWTQR		HBG1_HUMAN	Hemoglobin subunit gamma-1 OS=Homo sapiens GN=HBG1 PE=1 SV=2	FALSE	209.582	Condition 1	Condition 2	0.0276965	173.205	1.87008e+07	1.42402e+07	7.66676e+06	0	0	193756	146646	342123	332314	4.46225e+07	3.66925e+07	1.78081e+07	0	0	193756	84927.3	200747	193739	0	0	0	0	0	0	0	0	0
14023	228.768	2	637.876	1273.74	0.0182857	14.3562	15.14	LLVVYPWTQR		HBG1_HUMAN	Hemoglobin subunit gamma-1 OS=Homo sapiens GN=HBG1 PE=1 SV=2	FALSE	262.277	Condition 2	Condition 3	1.17009e-05	68.745	2.38789e+06	2.41471e+06	1.55521e+06	1.00624e+07	1.28363e+07	1.0452e+07	17459.8	74420.9	35277.5	5.69781e+06	6.22195e+06	3.6124e+06	9.20714e+06	9.53745e+06	1.0452e+07	10111.5	43668	20566.8	0	1	3	0	0	0	0	0	0
2284	94.2433	2	658.827	1315.64	0.00212404	1.61446	69.97	VNVEDAGGETLGR		HBG1_HUMAN	Hemoglobin subunit gamma-1 OS=Homo sapiens GN=HBG1 PE=1 SV=2	TRUE	12.4173	Condition 1	Condition 3	0.0018291	57.3514	1.24168e+07	1.17211e+07	1.3063e+07	1.65442e+06	680850	2.54694e+06	1.54457e+06	464312	987012	2.96281e+07	3.02015e+07	3.03424e+07	1.5138e+06	505877	2.54694e+06	894512	272444	575428	2	0	3	2	0	2	0	0	0
15110	119.235	2	596.82	1191.62	-0.00312098	-2.61909	49.86	MVTAVASALSSR		HBG1_HUMAN	Hemoglobin subunit gamma-1 OS=Homo sapiens GN=HBG1 PE=1 SV=2	TRUE	3.25748	Condition 1	Condition 3	0.317626	137.282	2.47794e+06	2.41099e+06	2.70567e+06	666801	5.93407e+06	292785	548631	917626	865177	5.91266e+06	6.21236e+06	6.28465e+06	610127	4.40906e+06	292785	317730	538436	504398	2	0	0	0	0	1	0	0	2
49	206.782	2	637.866	1273.72	-0.000205472	-0.161317	63.78	LLVVYPWTQR		HBE_HUMAN	Hemoglobin subunit epsilon OS=Homo sapiens GN=HBE1 PE=1 SV=2	FALSE	7.40002	Condition 1	Condition 3	9.40305e-06	23.5497	5.84405e+08	5.78755e+08	4.73676e+08	1.84446e+08	2.73398e+08	1.87044e+08	7.58251e+07	7.31571e+07	7.22113e+07	1.39446e+09	1.49127e+09	1.10024e+09	1.68769e+08	2.03137e+08	1.87044e+08	4.39127e+07	4.29264e+07	4.20991e+07	0	0	0	0	0	12	10	11	11
2409	206.691	3	425.58	1273.72	-0.00153616	-1.20604	---	LLVVYPWTQR		HBE_HUMAN	Hemoglobin subunit epsilon OS=Homo sapiens GN=HBE1 PE=1 SV=2	FALSE	209.582	Condition 1	Condition 2	0.0276965	173.205	1.87008e+07	1.42402e+07	7.66676e+06	0	0	193756	146646	342123	332314	4.46225e+07	3.66925e+07	1.78081e+07	0	0	193756	84927.3	200747	193739	0	0	0	0	0	0	0	0	0
14023	228.768	2	637.876	1273.74	0.0182857	14.3562	15.14	LLVVYPWTQR		HBE_HUMAN	Hemoglobin subunit epsilon OS=Homo sapiens GN=HBE1 PE=1 SV=2	FALSE	262.277	Condition 2	Condition 3	1.17009e-05	68.745	2.38789e+06	2.41471e+06	1.55521e+06	1.00624e+07	1.28363e+07	1.0452e+07	17459.8	74420.9	35277.5	5.69781e+06	6.22195e+06	3.6124e+06	9.20714e+06	9.53745e+06	1.0452e+07	10111.5	43668	20566.8	2	1	4	0	0	0	0	0	0
64	85.2585	2	418.221	834.427	-5.80264e-05	-0.0695404	48.83	DTLMISR		IGHG2_HUMAN	Ig gamma-2 chain C region OS=Homo sapiens GN=IGHG2 PE=1 SV=2	FALSE	1.7037	Condition 1	Condition 2	0.00538947	20.9503	1.43139e+08	1.41682e+08	1.47627e+08	8.02538e+07	1.04107e+08	6.94676e+07	1.03047e+08	1.03324e+08	8.85045e+07	3.41547e+08	3.6507e+08	3.42903e+08	7.34328e+07	7.73527e+07	6.94676e+07	5.9678e+07	6.06275e+07	5.15981e+07	7	0	7	6	4	7	7	7	7
221	130.308	2	581.315	1160.62	-0.00685471	-5.90606	41.13	NQVSLTCLVK		IGHG2_HUMAN	Ig gamma-2 chain C region OS=Homo sapiens GN=IGHG2 PE=1 SV=2	FALSE	1.19713	Condition 2	Condition 3	0.236888	17.9041	8.02527e+07	7.94792e+07	8.70773e+07	8.93923e+07	1.09603e+08	7.69722e+07	8.02196e+07	7.62141e+07	7.4091e+07	1.91493e+08	2.04793e+08	2.0226e+08	8.17945e+07	8.14362e+07	7.69722e+07	4.64577e+07	4.47202e+07	4.3195e+07	0	0	0	0	0	2	4	3	4
335	69.9837	2	412.746	823.478	-0.00199859	-2.42701	31.07	GLPAPIEK		IGHG2_HUMAN	Ig gamma-2 chain C region OS=Homo sapiens GN=IGHG2 PE=1 SV=2	TRUE	1.67069	Condition 1	Condition 2	0.000942949	13.9702	2.70407e+07	2.67653e+07	2.88357e+07	1.65566e+07	1.87572e+07	1.41518e+07	2.50348e+07	2.55125e+07	2.87155e+07	6.45225e+07	6.89656e+07	6.69785e+07	1.51494e+07	1.39368e+07	1.41518e+07	1.44985e+07	1.497e+07	1.67411e+07	2	1	2	0	0	2	4	4	4
356	126.993	2	712.358	1422.7	-0.00164226	-1.15433	89.29	STSESTAALGCLVK		IGHG2_HUMAN	Ig gamma-2 chain C region OS=Homo sapiens GN=IGHG2 PE=1 SV=2	FALSE	1.59692	Condition 1	Condition 2	0.00726714	19.7577	6.93129e+07	6.72187e+07	7.41747e+07	4.11444e+07	5.37355e+07	3.70651e+07	5.53766e+07	4.97168e+07	5.20486e+07	1.65389e+08	1.73201e+08	1.72291e+08	3.76474e+07	3.99259e+07	3.70651e+07	3.20703e+07	2.91723e+07	3.03443e+07	13	0	0	5	7	6	14	15	13
1038	241.469	2	953.449	1904.88	-0.0024242	-1.27262	70.13	TTPPMLDSDGSFFLYSK		IGHG2_HUMAN	Ig gamma-2 chain C region OS=Homo sapiens GN=IGHG2 PE=1 SV=2	TRUE	5.48843	Condition 1	Condition 3	1.50929e-05	17.3363	5.9919e+07	5.47447e+07	4.54345e+07	2.91969e+07	3.62876e+07	2.59557e+07	1.07586e+07	9.17471e+06	9.23688e+06	1.42974e+08	1.4106e+08	1.05534e+08	2.67154e+07	2.6962e+07	2.59557e+07	6.23062e+06	5.38345e+06	5.3851e+06	1	0	0	1	2	3	5	4	4
4220	146.442	5	561.059	2800.26	-0.00360119	-1.28602	27.34	WQQGNVFSCSVMHEALHNHYTQK		IGHG2_HUMAN	Ig gamma-2 chain C region OS=Homo sapiens GN=IGHG2 PE=1 SV=2	FALSE	35.1123	Condition 1	Condition 2	1.12099e-05	35.7595	1.47369e+07	1.52624e+07	1.9021e+07	349200	592152	454749	1.58412e+06	2.26231e+06	3.26994e+06	3.51641e+07	3.93263e+07	4.41814e+07	319521	439974	454749	917414	1.32746e+06	1.90638e+06	2	0	0	0	0	0	0	0	0
6191	117.613	2	643.837	1285.66	-0.00650472	-5.05942	54.88	EPQVYTLPPSR		IGHG2_HUMAN	Ig gamma-2 chain C region OS=Homo sapiens GN=IGHG2 PE=1 SV=2	FALSE	4.07441	Condition 3	Condition 2	1.89461e-05	19.8166	2.59106e+07	2.43492e+07	2.65477e+07	1.188e+07	1.46582e+07	9.86889e+06	5.01936e+07	4.92944e+07	4.88496e+07	6.1826e+07	6.27402e+07	6.1664e+07	1.08703e+07	1.08912e+07	9.86889e+06	2.90687e+07	2.89245e+07	2.84793e+07	1	0	0	0	0	3	15	17	14
7834	223.535	3	970.137	2907.39	-0.00638561	-2.19634	57.57	CCVECPPCPAPPVAGPSVFLFPPKPK		IGHG2_HUMAN	Ig gamma-2 chain C region OS=Homo sapiens GN=IGHG2 PE=1 SV=2	TRUE	20.5478	Condition 1	Condition 3	2.90882e-06	28.5979	3.85728e+07	3.62548e+07	3.14123e+07	2.15788e+07	2.55845e+07	1.88756e+07	1.65997e+06	2.245e+06	1.26541e+06	9.20394e+07	9.34172e+07	7.29634e+07	1.97447e+07	1.90095e+07	1.88756e+07	961344	1.3173e+06	737731	7	2	6	3	1	3	2	3	2
9117	52.4179	2	394.727	787.439	-0.00529831	-6.7285	18.17	SLSLSPGK		IGHG2_HUMAN	Ig gamma-2 chain C region OS=Homo sapiens GN=IGHG2 PE=1 SV=2	FALSE	1.91306	Condition 1	Condition 2	0.104329	45.8539	2.16959e+06	2.6883e+06	1.94755e+06	1.00509e+06	1.79685e+06	755404	2.86732e+06	1.73303e+06	1.37531e+06	5.1769e+06	6.92689e+06	4.5237e+06	919667	1.33508e+06	755404	1.66056e+06	1.01689e+06	801807	0	2	0	0	0	0	0	0	0
26114	158.024	2	644.321	1286.63	-0.0163057	-12.673	58.75	GPSVFPLAPCSR		IGHG2_HUMAN	Ig gamma-2 chain C region OS=Homo sapiens GN=IGHG2 PE=1 SV=2	FALSE	7.61385	Condition 3	Condition 1	0.00323379	55.3955	1.41071e+06	1.38869e+06	1.71472e+06	1.77047e+06	4.62445e+06	2.08272e+06	1.46763e+07	5.93663e+06	1.37569e+07	3.36613e+06	3.57821e+06	3.9829e+06	1.61999e+06	3.436e+06	2.08272e+06	8.49952e+06	3.48344e+06	8.02028e+06	0	0	0	0	0	0	4	2	4
64	85.2585	2	418.221	834.427	-5.80264e-05	-0.0695404	48.83	DTLMISR		IGHG1_HUMAN	Ig gamma-1 chain C region OS=Homo sapiens GN=IGHG1 PE=1 SV=1	FALSE	1.7037	Condition 1	Condition 2	0.00538947	20.9503	1.43139e+08	1.41682e+08	1.47627e+08	8.02538e+07	1.04107e+08	6.94676e+07	1.03047e+08	1.03324e+08	8.85045e+07	3.41547e+08	3.6507e+08	3.42903e+08	7.34328e+07	7.73527e+07	6.94676e+07	5.9678e+07	6.06275e+07	5.15981e+07	7	0	7	6	4	7	7	7	7
128	113.621	2	661.342	1320.67	-0.00188882	-1.4302	84.34	STSGGTAALGCLVK		IGHG1_HUMAN	Ig gamma-1 chain C region OS=Homo sapiens GN=IGHG1 PE=1 SV=1	FALSE	2.14625	Condition 1	Condition 3	9.03559e-05	13.9679	1.39207e+08	1.4016e+08	1.55183e+08	7.72784e+07	9.14058e+07	6.95313e+07	6.8396e+07	6.69612e+07	6.71121e+07	3.32164e+08	3.61148e+08	3.60453e+08	7.07102e+07	6.79153e+07	6.95313e+07	3.96103e+07	3.92909e+07	3.91263e+07	9	0	2	7	7	7	16	17	16
7918	113.529	3	441.228	1320.66	-0.00817292	-6.18846	---	STSGGTAALGCLVK		IGHG1_HUMAN	Ig gamma-1 chain C region OS=Homo sapiens GN=IGHG1 PE=1 SV=1	FALSE	4.77084	Condition 1	Condition 2	0.00297438	48.2194	4.10445e+06	4.34023e+06	3.40919e+06	1.24372e+06	793683	447244	1.74491e+06	1.73935e+06	1.12461e+06	9.79372e+06	1.11834e+07	7.91875e+06	1.13802e+06	589713	447244	1.01054e+06	1.0206e+06	655646	0	0	0	0	0	0	0	0	0
94560	123.772	2	661.337	1320.66	-0.0122522	-9.27729	28.01	STSGGTAALGCLVK		IGHG1_HUMAN	Ig gamma-1 chain C region OS=Homo sapiens GN=IGHG1 PE=1 SV=1	FALSE	12.6572	Condition 3	Condition 1	0.292403	88.7897	54737.2	37030.8	103601	101720	0	132273	1.14788e+06	1.06494e+06	259988	130610	95416.7	240641	93074.2	0	132273	664777	624877	151573	0	0	0	0	0	0	1	3	0
161	66.9529	2	419.755	837.494	-0.00150326	-1.79495	40.65	ALPAPIEK		IGHG1_HUMAN	Ig gamma-1 chain C region OS=Homo sapiens GN=IGHG1 PE=1 SV=1	FALSE	1.86393	Condition 1	Condition 2	2.26966e-05	7.06204	7.13695e+07	6.63368e+07	7.3796e+07	3.88502e+07	3.98295e+07	3.47917e+07	6.65378e+07	6.25304e+07	6.17132e+07	1.70296e+08	1.70929e+08	1.71411e+08	3.55482e+07	2.95936e+07	3.47917e+07	3.85341e+07	3.6691e+07	3.59788e+07	0	0	0	0	0	2	4	6	6
165	168.219	3	713.68	2138.02	-0.00280406	-1.31152	67.64	TPEVTCVVVDVSHEDPEVK		IGHG1_HUMAN	Ig gamma-1 chain C region OS=Homo sapiens GN=IGHG1 PE=1 SV=1	TRUE	1.76797	Condition 1	Condition 2	0.000664214	11.7106	1.61469e+08	1.50955e+08	1.83147e+08	9.17822e+07	1.05109e+08	8.34136e+07	1.26042e+08	1.27274e+08	1.30814e+08	3.85284e+08	3.88964e+08	4.25408e+08	8.39813e+07	7.8097e+07	8.34136e+07	7.2995e+07	7.46805e+07	7.62643e+07	0	0	1	0	0	4	7	7	7
20697	168.219	2	1070.02	2138.02	-0.00228282	-1.06773	94.08	TPEVTCVVVDVSHEDPEVK		IGHG1_HUMAN	Ig gamma-1 chain C region OS=Homo sapiens GN=IGHG1 PE=1 SV=1	TRUE	121.474	Condition 1	Condition 3	0.029136	173.205	4.12998e+06	5.20266e+06	4.63552e+06	195855	124127	545500	114988	0	0	9.85464e+06	1.34056e+07	1.07672e+07	179208	92227.3	545500	66593.5	0	0	0	0	0	0	0	0	2	2	2
168	156.983	3	559.938	1676.79	-0.00191267	-1.14067	51.86	FNWYVDGVEVHNAK		IGHG1_HUMAN	Ig gamma-1 chain C region OS=Homo sapiens GN=IGHG1 PE=1 SV=1	TRUE	2.58206	Condition 1	Condition 3	5.24663e-05	12.5968	1.1375e+08	1.14432e+08	1.40929e+08	1.03833e+08	1.17727e+08	9.59737e+07	4.40118e+07	4.90765e+07	4.98642e+07	2.71421e+08	2.94856e+08	3.27346e+08	9.50079e+07	8.74723e+07	9.59737e+07	2.54886e+07	2.87966e+07	2.90708e+07	4	0	0	5	5	8	4	4	4
10582	156.983	2	839.404	1676.79	-0.000276443	-0.164864	24.84	FNWYVDGVEVHNAK		IGHG1_HUMAN	Ig gamma-1 chain C region OS=Homo sapiens GN=IGHG1 PE=1 SV=1	TRUE	341.394	Condition 1	Condition 3	0.099144	173.205	5.954e+06	6.05284e+06	6.94602e+06	372275	0	155806	0	55516.1	0	1.4207e+07	1.55962e+07	1.6134e+07	340634	0	155806	0	32575.2	0	0	0	0	0	0	1	1	2	1
85718	158.024	2	839.402	1676.79	-0.00446855	-2.66493	39.88	FNWYVDGVEVHNAK		IGHG1_HUMAN	Ig gamma-1 chain C region OS=Homo sapiens GN=IGHG1 PE=1 SV=1	TRUE	54.3784	Condition 2	Condition 3	0.0713606	173.205	6639.61	30028.8	73825.7	1.67098e+06	17136.8	804098	0	0	45831	15842.9	77374.7	171480	1.52896e+06	12732.8	804098	0	0	26719.5	0	0	0	0	0	1	1	0	1
221	130.308	2	581.315	1160.62	-0.00685471	-5.90606	41.13	NQVSLTCLVK		IGHG1_HUMAN	Ig gamma-1 chain C region OS=Homo sapiens GN=IGHG1 PE=1 SV=1	FALSE	1.19713	Condition 2	Condition 3	0.236888	17.9041	8.02527e+07	7.94792e+07	8.70773e+07	8.93923e+07	1.09603e+08	7.69722e+07	8.02196e+07	7.62141e+07	7.4091e+07	1.91493e+08	2.04793e+08	2.0226e+08	8.17945e+07	8.14362e+07	7.69722e+07	4.64577e+07	4.47202e+07	4.3195e+07	0	0	0	0	0	2	4	3	4
1781	217.533	4	711.867	2843.44	-0.00975844	-3.4319	57.02	THTCPPCPAPELLGGPSVFLFPPKPK		IGHG1_HUMAN	Ig gamma-1 chain C region OS=Homo sapiens GN=IGHG1 PE=1 SV=1	TRUE	2.40329	Condition 1	Condition 2	0.00211731	25.5076	1.08228e+08	1.02484e+08	6.50507e+07	3.97161e+07	3.73359e+07	3.76918e+07	6.34547e+07	6.00202e+07	5.92555e+07	2.58246e+08	2.64068e+08	1.51098e+08	3.63405e+07	2.77409e+07	3.76918e+07	3.67487e+07	3.52181e+07	3.45459e+07	0	0	2	0	0	5	9	7	8
2641	232.931	3	848.714	2543.12	-0.00424836	-1.67053	56.5	GFYPSDIAVEWESNGQPENNYK		IGHG1_HUMAN	Ig gamma-1 chain C region OS=Homo sapiens GN=IGHG1 PE=1 SV=1	FALSE	515.072	Condition 2	Condition 3	2.78451e-07	36.8549	1.93021e+07	1.63119e+07	1.20963e+07	2.44915e+07	3.16976e+07	2.21631e+07	32148.6	69521.4	50449	4.60571e+07	4.20305e+07	2.80969e+07	2.24099e+07	2.35516e+07	2.21631e+07	18618.2	40793.1	29411.7	4	0	4	2	2	2	0	0	0
3915	232.931	2	1272.57	2543.12	-0.00495377	-1.94791	97.56	GFYPSDIAVEWESNGQPENNYK		IGHG1_HUMAN	Ig gamma-1 chain C region OS=Homo sapiens GN=IGHG1 PE=1 SV=1	FALSE	186.144	Condition 1	Condition 3	0.0630038	100.876	1.93841e+07	2.03968e+07	1.92044e+07	1.48228e+07	1.89905e+07	1.29117e+07	213081	0	103800	4.62528e+07	5.25561e+07	4.46073e+07	1.35629e+07	1.41101e+07	1.29117e+07	123402	0	60515.2	0	0	0	0	0	0	2	2	2
3461	235.975	3	603.338	1806.99	-0.00569551	-3.15192	33.24	VVSVLTVLHQDWLNGK		IGHG1_HUMAN	Ig gamma-1 chain C region OS=Homo sapiens GN=IGHG1 PE=1 SV=1	FALSE	15.4186	Condition 1	Condition 2	0.00010881	46.5822	1.7101e+07	1.50442e+07	1.24359e+07	460073	1.32177e+06	1.10954e+06	1.08579e+07	9.25345e+06	1.00087e+07	4.0805e+07	3.8764e+07	2.88857e+07	420969	982086	1.10954e+06	6.28815e+06	5.42965e+06	5.83505e+06	0	0	0	0	0	0	2	2	2
60459	235.975	2	904.505	1807	-0.00405761	-2.24549	---	VVSVLTVLHQDWLNGK		IGHG1_HUMAN	Ig gamma-1 chain C region OS=Homo sapiens GN=IGHG1 PE=1 SV=1	FALSE	Infinity	Condition 1	Condition 3	0.00803997	173.205	811954	602909	855687	0	0	32231.1	0	0	0	1.93742e+06	1.5535e+06	1.98756e+06	0	0	32231.1	0	0	0	0	0	0	0	0	0	0	0	0
3482	143.874	2	593.825	1185.64	-0.00414533	-3.49628	63.33	GPSVFPLAPSSK		IGHG1_HUMAN	Ig gamma-1 chain C region OS=Homo sapiens GN=IGHG1 PE=1 SV=1	TRUE	35.1672	Condition 3	Condition 1	4.28316e-06	41.583	1.53451e+06	1.62617e+06	2.05178e+06	1.79671e+06	1.14911e+06	2.70935e+06	6.28224e+07	5.9448e+07	6.10374e+07	3.66152e+06	4.19013e+06	4.76581e+06	1.644e+06	853800	2.70935e+06	3.63825e+07	3.48823e+07	3.55848e+07	0	0	0	0	0	0	4	6	9
5502	142.286	2	593.826	1185.64	-0.00291556	-2.45906	61.84	GPSVFPLAPSSK		IGHG1_HUMAN	Ig gamma-1 chain C region OS=Homo sapiens GN=IGHG1 PE=1 SV=1	TRUE	13.6572	Condition 1	Condition 3	0.00488972	107.094	6.91685e+06	7.15526e+06	8.14121e+06	2.25384e+06	280835	496789	561725	723139	341629	1.65045e+07	1.84368e+07	1.89101e+07	2.06228e+06	208663	496789	325313	424316	199169	1	0	1	0	0	0	2	2	0
4220	146.442	5	561.059	2800.26	-0.00360119	-1.28602	27.34	WQQGNVFSCSVMHEALHNHYTQK		IGHG1_HUMAN	Ig gamma-1 chain C region OS=Homo sapiens GN=IGHG1 PE=1 SV=1	FALSE	35.1123	Condition 1	Condition 2	1.12099e-05	35.7595	1.47369e+07	1.52624e+07	1.9021e+07	349200	592152	454749	1.58412e+06	2.26231e+06	3.26994e+06	3.51641e+07	3.93263e+07	4.41814e+07	319521	439974	454749	917414	1.32746e+06	1.90638e+06	2	0	0	0	0	0	0	0	0
6191	117.613	2	643.837	1285.66	-0.00650472	-5.05942	54.88	EPQVYTLPPSR		IGHG1_HUMAN	Ig gamma-1 chain C region OS=Homo sapiens GN=IGHG1 PE=1 SV=1	FALSE	4.07441	Condition 3	Condition 2	1.89461e-05	19.8166	2.59106e+07	2.43492e+07	2.65477e+07	1.188e+07	1.46582e+07	9.86889e+06	5.01936e+07	4.92944e+07	4.88496e+07	6.1826e+07	6.27402e+07	6.1664e+07	1.08703e+07	1.08912e+07	9.86889e+06	2.90687e+07	2.89245e+07	2.84793e+07	1	0	0	0	0	3	15	17	14
6293	236.806	2	937.463	1872.91	-0.00354741	-1.89406	60.27	TTPPVLDSDGSFFLYSK		IGHG1_HUMAN	Ig gamma-1 chain C region OS=Homo sapiens GN=IGHG1 PE=1 SV=1	TRUE	1.48822	Condition 2	Condition 1	0.0438843	17.7452	1.74772e+07	1.61703e+07	1.39184e+07	2.27034e+07	2.81577e+07	1.99273e+07	2.17371e+07	1.74393e+07	1.67752e+07	4.17028e+07	4.16657e+07	3.23292e+07	2.07738e+07	2.09214e+07	1.99273e+07	1.25886e+07	1.02329e+07	9.77991e+06	1	0	0	0	0	2	6	6	5
9117	52.4179	2	394.727	787.439	-0.00529831	-6.7285	18.17	SLSLSPGK		IGHG1_HUMAN	Ig gamma-1 chain C region OS=Homo sapiens GN=IGHG1 PE=1 SV=1	FALSE	1.91306	Condition 1	Condition 2	0.104329	45.8539	2.16959e+06	2.6883e+06	1.94755e+06	1.00509e+06	1.79685e+06	755404	2.86732e+06	1.73303e+06	1.37531e+06	5.1769e+06	6.92689e+06	4.5237e+06	919667	1.33508e+06	755404	1.66056e+06	1.01689e+06	801807	0	2	0	0	0	0	0	0	0
64	85.2585	2	418.221	834.427	-5.80264e-05	-0.0695404	48.83	DTLMISR		IGHG4_HUMAN	Ig gamma-4 chain C region OS=Homo sapiens GN=IGHG4 PE=1 SV=1	FALSE	1.7037	Condition 1	Condition 2	0.00538947	20.9503	1.43139e+08	1.41682e+08	1.47627e+08	8.02538e+07	1.04107e+08	6.94676e+07	1.03047e+08	1.03324e+08	8.85045e+07	3.41547e+08	3.6507e+08	3.42903e+08	7.34328e+07	7.73527e+07	6.94676e+07	5.9678e+07	6.06275e+07	5.15981e+07	7	0	7	6	4	7	7	7	7
221	130.308	2	581.315	1160.62	-0.00685471	-5.90606	41.13	NQVSLTCLVK		IGHG4_HUMAN	Ig gamma-4 chain C region OS=Homo sapiens GN=IGHG4 PE=1 SV=1	FALSE	1.19713	Condition 2	Condition 3	0.236888	17.9041	8.02527e+07	7.94792e+07	8.70773e+07	8.93923e+07	1.09603e+08	7.69722e+07	8.02196e+07	7.62141e+07	7.4091e+07	1.91493e+08	2.04793e+08	2.0226e+08	8.17945e+07	8.14362e+07	7.69722e+07	4.64577e+07	4.47202e+07	4.3195e+07	0	0	0	0	0	2	4	3	4
356	126.993	2	712.358	1422.7	-0.00164226	-1.15433	89.29	STSESTAALGCLVK		IGHG4_HUMAN	Ig gamma-4 chain C region OS=Homo sapiens GN=IGHG4 PE=1 SV=1	FALSE	1.59692	Condition 1	Condition 2	0.00726714	19.7577	6.93129e+07	6.72187e+07	7.41747e+07	4.11444e+07	5.37355e+07	3.70651e+07	5.53766e+07	4.97168e+07	5.20486e+07	1.65389e+08	1.73201e+08	1.72291e+08	3.76474e+07	3.99259e+07	3.70651e+07	3.20703e+07	2.91723e+07	3.03443e+07	13	0	0	5	7	6	14	15	13
2641	232.931	3	848.714	2543.12	-0.00424836	-1.67053	56.5	GFYPSDIAVEWESNGQPENNYK		IGHG4_HUMAN	Ig gamma-4 chain C region OS=Homo sapiens GN=IGHG4 PE=1 SV=1	FALSE	515.072	Condition 2	Condition 3	2.78451e-07	36.8549	1.93021e+07	1.63119e+07	1.20963e+07	2.44915e+07	3.16976e+07	2.21631e+07	32148.6	69521.4	50449	4.60571e+07	4.20305e+07	2.80969e+07	2.24099e+07	2.35516e+07	2.21631e+07	18618.2	40793.1	29411.7	4	0	4	2	2	2	0	0	0
3915	232.931	2	1272.57	2543.12	-0.00495377	-1.94791	97.56	GFYPSDIAVEWESNGQPENNYK		IGHG4_HUMAN	Ig gamma-4 chain C region OS=Homo sapiens GN=IGHG4 PE=1 SV=1	FALSE	186.144	Condition 1	Condition 3	0.0630038	100.876	1.93841e+07	2.03968e+07	1.92044e+07	1.48228e+07	1.89905e+07	1.29117e+07	213081	0	103800	4.62528e+07	5.25561e+07	4.46073e+07	1.35629e+07	1.41101e+07	1.29117e+07	123402	0	60515.2	0	0	0	0	0	0	2	2	2
3461	235.975	3	603.338	1806.99	-0.00569551	-3.15192	33.24	VVSVLTVLHQDWLNGK		IGHG4_HUMAN	Ig gamma-4 chain C region OS=Homo sapiens GN=IGHG4 PE=1 SV=1	FALSE	15.4186	Condition 1	Condition 2	0.00010881	46.5822	1.7101e+07	1.50442e+07	1.24359e+07	460073	1.32177e+06	1.10954e+06	1.08579e+07	9.25345e+06	1.00087e+07	4.0805e+07	3.8764e+07	2.88857e+07	420969	982086	1.10954e+06	6.28815e+06	5.42965e+06	5.83505e+06	0	0	0	0	0	0	2	2	2
60459	235.975	2	904.505	1807	-0.00405761	-2.24549	---	VVSVLTVLHQDWLNGK		IGHG4_HUMAN	Ig gamma-4 chain C region OS=Homo sapiens GN=IGHG4 PE=1 SV=1	FALSE	Infinity	Condition 1	Condition 3	0.00803997	173.205	811954	602909	855687	0	0	32231.1	0	0	0	1.93742e+06	1.5535e+06	1.98756e+06	0	0	32231.1	0	0	0	0	0	0	0	0	0	0	0	0
26114	158.024	2	644.321	1286.63	-0.0163057	-12.673	58.75	GPSVFPLAPCSR		IGHG4_HUMAN	Ig gamma-4 chain C region OS=Homo sapiens GN=IGHG4 PE=1 SV=1	FALSE	7.61385	Condition 3	Condition 1	0.00323379	55.3955	1.41071e+06	1.38869e+06	1.71472e+06	1.77047e+06	4.62445e+06	2.08272e+06	1.46763e+07	5.93663e+06	1.37569e+07	3.36613e+06	3.57821e+06	3.9829e+06	1.61999e+06	3.436e+06	2.08272e+06	8.49952e+06	3.48344e+06	8.02028e+06	0	0	0	0	0	0	4	2	4
31711	240.533	2	951.466	1900.92	-0.00240878	-1.26716	37.75	TTPPVLDSDGSFFLYSR		IGHG4_HUMAN	Ig gamma-4 chain C region OS=Homo sapiens GN=IGHG4 PE=1 SV=1	TRUE	3.57187	Condition 1	Condition 3	0.000394293	24.1915	3.06026e+06	2.6561e+06	2.18004e+06	1.2304e+06	1.55829e+06	955243	762457	781983	666278	7.30216e+06	6.84393e+06	5.06374e+06	1.12583e+06	1.15782e+06	955243	441563	458845	388440	0	0	0	0	0	0	4	4	3
40556	250.022	3	981.822	2942.44	-0.00658252	-2.23709	18.16	YGPPCPSCPAPEFLGGPSVFLFPPKPK		IGHG4_HUMAN	Ig gamma-4 chain C region OS=Homo sapiens GN=IGHG4 PE=1 SV=1	TRUE	37.3272	Condition 3	Condition 2	0.0322086	173.205	1.99764e+06	2.38135e+06	858977	0	0	188416	2.81028e+06	1.81041e+06	2.41233e+06	4.7666e+06	6.13598e+06	1.9952e+06	0	0	188416	1.62752e+06	1.0623e+06	1.40639e+06	2	0	0	0	0	0	2	3	2
64	85.2585	2	418.221	834.427	-5.80264e-05	-0.0695404	48.83	DTLMISR		IGHG3_HUMAN	Ig gamma-3 chain C region OS=Homo sapiens GN=IGHG3 PE=1 SV=2	FALSE	1.7037	Condition 1	Condition 2	0.00538947	20.9503	1.43139e+08	1.41682e+08	1.47627e+08	8.02538e+07	1.04107e+08	6.94676e+07	1.03047e+08	1.03324e+08	8.85045e+07	3.41547e+08	3.6507e+08	3.42903e+08	7.34328e+07	7.73527e+07	6.94676e+07	5.9678e+07	6.06275e+07	5.15981e+07	7	0	7	6	4	7	7	7	7
128	113.621	2	661.342	1320.67	-0.00188882	-1.4302	84.34	STSGGTAALGCLVK		IGHG3_HUMAN	Ig gamma-3 chain C region OS=Homo sapiens GN=IGHG3 PE=1 SV=2	FALSE	2.14625	Condition 1	Condition 3	9.03559e-05	13.9679	1.39207e+08	1.4016e+08	1.55183e+08	7.72784e+07	9.14058e+07	6.95313e+07	6.8396e+07	6.69612e+07	6.71121e+07	3.32164e+08	3.61148e+08	3.60453e+08	7.07102e+07	6.79153e+07	6.95313e+07	3.96103e+07	3.92909e+07	3.91263e+07	9	0	2	7	7	7	16	17	16
7918	113.529	3	441.228	1320.66	-0.00817292	-6.18846	---	STSGGTAALGCLVK		IGHG3_HUMAN	Ig gamma-3 chain C region OS=Homo sapiens GN=IGHG3 PE=1 SV=2	FALSE	4.77084	Condition 1	Condition 2	0.00297438	48.2194	4.10445e+06	4.34023e+06	3.40919e+06	1.24372e+06	793683	447244	1.74491e+06	1.73935e+06	1.12461e+06	9.79372e+06	1.11834e+07	7.91875e+06	1.13802e+06	589713	447244	1.01054e+06	1.0206e+06	655646	0	0	0	0	0	0	0	0	0
94560	123.772	2	661.337	1320.66	-0.0122522	-9.27729	28.01	STSGGTAALGCLVK		IGHG3_HUMAN	Ig gamma-3 chain C region OS=Homo sapiens GN=IGHG3 PE=1 SV=2	FALSE	12.6572	Condition 3	Condition 1	0.292403	88.7897	54737.2	37030.8	103601	101720	0	132273	1.14788e+06	1.06494e+06	259988	130610	95416.7	240641	93074.2	0	132273	664777	624877	151573	0	0	0	0	0	0	1	3	0
161	66.9529	2	419.755	837.494	-0.00150326	-1.79495	40.65	ALPAPIEK		IGHG3_HUMAN	Ig gamma-3 chain C region OS=Homo sapiens GN=IGHG3 PE=1 SV=2	FALSE	1.86393	Condition 1	Condition 2	2.26966e-05	7.06204	7.13695e+07	6.63368e+07	7.3796e+07	3.88502e+07	3.98295e+07	3.47917e+07	6.65378e+07	6.25304e+07	6.17132e+07	1.70296e+08	1.70929e+08	1.71411e+08	3.55482e+07	2.95936e+07	3.47917e+07	3.85341e+07	3.6691e+07	3.59788e+07	0	0	0	0	0	2	4	6	6
221	130.308	2	581.315	1160.62	-0.00685471	-5.90606	41.13	NQVSLTCLVK		IGHG3_HUMAN	Ig gamma-3 chain C region OS=Homo sapiens GN=IGHG3 PE=1 SV=2	FALSE	1.19713	Condition 2	Condition 3	0.236888	17.9041	8.02527e+07	7.94792e+07	8.70773e+07	8.93923e+07	1.09603e+08	7.69722e+07	8.02196e+07	7.62141e+07	7.4091e+07	1.91493e+08	2.04793e+08	2.0226e+08	8.17945e+07	8.14362e+07	7.69722e+07	4.64577e+07	4.47202e+07	4.3195e+07	0	0	0	0	0	2	4	3	4
942	35.0289	2	593.753	1185.49	0.00163082	1.37565	40.59	SCDTPPPCPR		IGHG3_HUMAN	Ig gamma-3 chain C region OS=Homo sapiens GN=IGHG3 PE=1 SV=2	FALSE	8.55065	Condition 2	Condition 3	1.49093e-06	19.2981	2.39118e+07	2.46699e+07	2.84282e+07	3.09671e+07	3.87775e+07	2.65449e+07	3.52286e+06	3.91775e+06	3.82047e+06	5.70565e+07	6.35665e+07	6.60321e+07	2.83351e+07	2.8812e+07	2.65449e+07	2.0402e+06	2.29882e+06	2.22733e+06	3	0	6	4	4	4	4	4	3
3461	235.975	3	603.338	1806.99	-0.00569551	-3.15192	33.24	VVSVLTVLHQDWLNGK		IGHG3_HUMAN	Ig gamma-3 chain C region OS=Homo sapiens GN=IGHG3 PE=1 SV=2	FALSE	15.4186	Condition 1	Condition 2	0.00010881	46.5822	1.7101e+07	1.50442e+07	1.24359e+07	460073	1.32177e+06	1.10954e+06	1.08579e+07	9.25345e+06	1.00087e+07	4.0805e+07	3.8764e+07	2.88857e+07	420969	982086	1.10954e+06	6.28815e+06	5.42965e+06	5.83505e+06	0	0	0	0	0	0	2	2	2
60459	235.975	2	904.505	1807	-0.00405761	-2.24549	---	VVSVLTVLHQDWLNGK		IGHG3_HUMAN	Ig gamma-3 chain C region OS=Homo sapiens GN=IGHG3 PE=1 SV=2	FALSE	Infinity	Condition 1	Condition 3	0.00803997	173.205	811954	602909	855687	0	0	32231.1	0	0	0	1.93742e+06	1.5535e+06	1.98756e+06	0	0	32231.1	0	0	0	0	0	0	0	0	0	0	0	0
6191	117.613	2	643.837	1285.66	-0.00650472	-5.05942	54.88	EPQVYTLPPSR		IGHG3_HUMAN	Ig gamma-3 chain C region OS=Homo sapiens GN=IGHG3 PE=1 SV=2	FALSE	4.07441	Condition 3	Condition 2	1.89461e-05	19.8166	2.59106e+07	2.43492e+07	2.65477e+07	1.188e+07	1.46582e+07	9.86889e+06	5.01936e+07	4.92944e+07	4.88496e+07	6.1826e+07	6.27402e+07	6.1664e+07	1.08703e+07	1.08912e+07	9.86889e+06	2.90687e+07	2.89245e+07	2.84793e+07	1	0	0	0	0	3	15	17	14
9117	52.4179	2	394.727	787.439	-0.00529831	-6.7285	18.17	SLSLSPGK		IGHG3_HUMAN	Ig gamma-3 chain C region OS=Homo sapiens GN=IGHG3 PE=1 SV=2	FALSE	1.91306	Condition 1	Condition 2	0.104329	45.8539	2.16959e+06	2.6883e+06	1.94755e+06	1.00509e+06	1.79685e+06	755404	2.86732e+06	1.73303e+06	1.37531e+06	5.1769e+06	6.92689e+06	4.5237e+06	919667	1.33508e+06	755404	1.66056e+06	1.01689e+06	801807	0	2	0	0	0	0	0	0	0
10407	206.505	3	805.389	2413.14	-0.00271209	-1.12388	45.53	TPEVTCVVVDVSHEDPEVQFK		IGHG3_HUMAN	Ig gamma-3 chain C region OS=Homo sapiens GN=IGHG3 PE=1 SV=2	TRUE	8.94481	Condition 1	Condition 3	4.11993e-07	13.9118	9.63326e+06	8.8906e+06	8.33313e+06	6.76996e+06	8.16728e+06	8.95835e+06	953701	939200	1.10962e+06	2.29861e+07	2.29083e+07	1.93559e+07	6.19455e+06	6.06836e+06	8.95835e+06	552318	551095	646909	0	0	0	0	0	3	2	2	2
26114	158.024	2	644.321	1286.63	-0.0163057	-12.673	58.75	GPSVFPLAPCSR		IGHG3_HUMAN	Ig gamma-3 chain C region OS=Homo sapiens GN=IGHG3 PE=1 SV=2	FALSE	7.61385	Condition 3	Condition 1	0.00323379	55.3955	1.41071e+06	1.38869e+06	1.71472e+06	1.77047e+06	4.62445e+06	2.08272e+06	1.46763e+07	5.93663e+06	1.37569e+07	3.36613e+06	3.57821e+06	3.9829e+06	1.61999e+06	3.436e+06	2.08272e+06	8.49952e+06	3.48344e+06	8.02028e+06	0	0	0	0	0	0	4	2	4
64	85.2585	2	418.221	834.427	-5.80264e-05	-0.0695404	31.56	SMIEISR		TCPG_HUMAN	T-complex protein 1 subunit gamma OS=Homo sapiens GN=CCT3 PE=1 SV=4	FALSE	1.7037	Condition 1	Condition 2	0.00538947	20.9503	1.43139e+08	1.41682e+08	1.47627e+08	8.02538e+07	1.04107e+08	6.94676e+07	1.03047e+08	1.03324e+08	8.85045e+07	3.41547e+08	3.6507e+08	3.42903e+08	7.34328e+07	7.73527e+07	6.94676e+07	5.9678e+07	6.06275e+07	5.15981e+07	2	0	2	3	0	5	0	2	2
3703	25.0888	2	501.271	1000.53	-0.00246807	-2.46676	29.07	VQSGNINAAK		TCPG_HUMAN	T-complex protein 1 subunit gamma OS=Homo sapiens GN=CCT3 PE=1 SV=4	TRUE	4.49042	Condition 2	Condition 3	0.031053	71.7151	1.6847e+06	1.62464e+06	1.85812e+06	1.88882e+06	2.53698e+06	1.95314e+06	734435	89565.4	596563	4.0199e+06	4.18619e+06	4.31597e+06	1.72828e+06	1.885e+06	1.95314e+06	425334	52554.4	347796	0	0	0	0	0	2	0	0	0
4374	90.695	2	487.76	973.504	-0.00351097	-3.60651	53.33	EILSEVER		TCPG_HUMAN	T-complex protein 1 subunit gamma OS=Homo sapiens GN=CCT3 PE=1 SV=4	TRUE	1.2465	Condition 3	Condition 1	0.357273	26.361	9.08498e+06	9.70954e+06	9.63738e+06	1.07744e+07	1.43761e+07	8.51112e+06	1.23831e+07	1.29771e+07	1.00803e+07	2.16779e+07	2.50184e+07	2.23854e+07	9.85862e+06	1.06816e+07	8.51112e+06	7.17146e+06	7.61456e+06	5.87681e+06	0	0	0	1	2	2	0	0	0
7552	189.569	2	640.357	1278.7	-0.00723384	-5.65715	73.25	IVLLDSSLEYK		TCPG_HUMAN	T-complex protein 1 subunit gamma OS=Homo sapiens GN=CCT3 PE=1 SV=4	TRUE	1.85353	Condition 3	Condition 1	0.00279851	16.0957	3.16574e+06	3.9166e+06	3.22482e+06	5.57511e+06	6.88089e+06	5.05754e+06	7.09233e+06	6.48393e+06	5.52841e+06	7.55385e+06	1.00918e+07	7.49052e+06	5.10126e+06	5.11256e+06	5.05754e+06	4.10739e+06	3.80458e+06	3.22306e+06	0	0	0	0	0	3	4	3	4
7628	151.295	2	583.846	1165.68	-0.00460633	-3.95162	76.31	AVAQALEVIPR		TCPG_HUMAN	T-complex protein 1 subunit gamma OS=Homo sapiens GN=CCT3 PE=1 SV=4	TRUE	3.02233	Condition 3	Condition 2	0.101098	142.657	3.74207e+06	3.93616e+06	4.49592e+06	254289	493296	5.58714e+06	7.79506e+06	6.82356e+06	4.52701e+06	8.92904e+06	1.01422e+07	1.0443e+07	232676	366523	5.58714e+06	4.51437e+06	4.00386e+06	2.63925e+06	0	1	0	0	0	2	2	2	2
8691	83.2806	2	667.347	1332.68	-0.00300928	-2.25806	41.62	TLIQNCGASTIR		TCPG_HUMAN	T-complex protein 1 subunit gamma OS=Homo sapiens GN=CCT3 PE=1 SV=4	TRUE	3.3378	Condition 1	Condition 3	0.247121	78.1394	3.97242e+06	3.96402e+06	3.97496e+06	5.09673e+06	419264	3.7054e+06	1.16946e+06	1.2869e+06	1.11228e+06	9.47869e+06	1.0214e+07	9.2329e+06	4.66354e+06	311517	3.7054e+06	677274	755113	648461	0	0	0	1	0	2	2	1	2
9054	102.487	2	617.787	1233.56	-1.71333e-05	-0.0138893	57.63	NLQDAMQVCR		TCPG_HUMAN	T-complex protein 1 subunit gamma OS=Homo sapiens GN=CCT3 PE=1 SV=4	TRUE	1.99852	Condition 2	Condition 3	0.00254587	19.8667	3.8457e+06	3.88682e+06	4.08971e+06	4.24209e+06	5.96637e+06	4.35544e+06	2.67926e+06	2.03233e+06	2.57576e+06	9.17632e+06	1.00151e+07	9.49944e+06	3.88154e+06	4.43306e+06	4.35544e+06	1.55165e+06	1.19251e+06	1.50167e+06	0	0	0	0	0	2	4	1	2
10222	180.968	2	553.79	1105.56	-0.00444528	-4.02081	34.34	ALDDMISTLK		TCPG_HUMAN	T-complex protein 1 subunit gamma OS=Homo sapiens GN=CCT3 PE=1 SV=4	TRUE	3.31172	Condition 3	Condition 1	0.00105885	33.6132	3.39673e+06	3.10819e+06	3.26565e+06	5.60368e+06	8.01802e+06	4.08413e+06	1.16411e+07	1.07555e+07	9.96086e+06	8.10501e+06	8.00883e+06	7.58534e+06	5.1274e+06	5.95746e+06	4.08413e+06	6.7417e+06	6.31102e+06	5.80718e+06	0	0	0	0	0	0	1	1	2
13976	206.967	2	774.394	1546.77	-0.00742968	-4.80332	42.93	WSSLACNIALDAVK		TCPG_HUMAN	T-complex protein 1 subunit gamma OS=Homo sapiens GN=CCT3 PE=1 SV=4	TRUE	3.3155	Condition 1	Condition 3	0.0976604	95.493	3.83106e+06	3.78301e+06	3.34186e+06	899385	2.50864e+06	247865	1.54826e+06	526846	1.22935e+06	9.14139e+06	9.74761e+06	7.76236e+06	822942	1.86394e+06	247865	896648	309138	716710	0	0	0	0	0	0	2	2	2
15595	224.28	2	627.858	1253.7	-0.00137895	-1.0999	23.2	ELGIWEPLAVK		TCPG_HUMAN	T-complex protein 1 subunit gamma OS=Homo sapiens GN=CCT3 PE=1 SV=4	TRUE	21.8675	Condition 2	Condition 3	0.0369099	167.551	2.128e+06	2.04954e+06	1.57679e+06	4.38774e+06	201516	3.98479e+06	383548	2358.6	6184.07	5.07767e+06	5.28103e+06	3.66251e+06	4.01481e+06	149728	3.98479e+06	222125	1383.96	3605.31	0	0	0	0	0	0	2	0	2
36660	243.052	3	873.122	2616.34	-0.0149445	-5.71195	20.58	NVLLDPQLVPGGGASEMAVAHALTEK		TCPG_HUMAN	T-complex protein 1 subunit gamma OS=Homo sapiens GN=CCT3 PE=1 SV=4	TRUE	4.75321	Condition 2	Condition 3	0.00430305	46.3245	3.77286e+06	3.35153e+06	1.33052e+06	3.17453e+06	4.69016e+06	3.33084e+06	698774	856582	800003	9.0025e+06	8.63582e+06	3.09049e+06	2.90471e+06	3.48483e+06	3.33084e+06	404682	502617	466402	0	0	0	0	0	0	2	2	2
46357	181.713	2	708.863	1415.71	-0.00387189	-2.73494	28.57	EDDVGTGAGLLEIK		TCPG_HUMAN	T-complex protein 1 subunit gamma OS=Homo sapiens GN=CCT3 PE=1 SV=4	TRUE	16.1373	Condition 3	Condition 2	0.000156527	50.8076	65279.1	129161	94794.6	74690	55599.7	83273.6	1.8203e+06	763491	862530	155764	332806	220186	68341.8	41311.1	83273.6	1.0542e+06	447994	502855	0	0	0	0	0	0	2	0	2
70	208.481	2	895.948	1789.88	-0.00283882	-1.58603	102.71	SYELPDGQVITIGNER		ACTBM_HUMAN	Putative beta-actin-like protein 3 OS=Homo sapiens GN=POTEKP PE=5 SV=1	FALSE	2.19739	Condition 1	Condition 3	0.000259525	17.7832	4.8573e+08	4.7872e+08	4.2788e+08	4.23564e+08	5.18693e+08	3.6515e+08	2.21785e+08	2.12239e+08	1.99605e+08	1.15901e+09	1.23351e+09	9.93865e+08	3.87563e+08	3.85393e+08	3.6515e+08	1.28443e+08	1.24535e+08	1.1637e+08	0	0	0	0	0	1	9	10	10
1463	208.297	3	597.635	1789.88	-0.00145589	-0.813398	61.71	SYELPDGQVITIGNER		ACTBM_HUMAN	Putative beta-actin-like protein 3 OS=Homo sapiens GN=POTEKP PE=5 SV=1	FALSE	180.254	Condition 2	Condition 3	2.07264e-05	70.6054	2.04211e+07	1.46563e+07	1.19242e+07	8.82647e+07	1.06614e+08	7.63454e+07	209386	895400	399890	4.87272e+07	3.77647e+07	2.7697e+07	8.07628e+07	7.92153e+07	7.63454e+07	121262	525394	233136	0	0	1	0	8	5	2	3	2
65517	215.651	2	895.949	1789.88	-0.00173788	-0.970944	79.71	SYELPDGQVITIGNER		ACTBM_HUMAN	Putative beta-actin-like protein 3 OS=Homo sapiens GN=POTEKP PE=5 SV=1	FALSE	3.79931	Condition 2	Condition 3	0.502823	125.873	529647	208387	573959	338581	2.15927e+06	148201	399823	232735	63898.9	1.2638e+06	536947	1.33317e+06	309803	1.60436e+06	148201	231550	136562	37253	0	0	0	0	0	0	2	2	2
72	70.0769	3	506.238	1515.69	-0.00256059	-1.68938	72.32	QEYDESGPSIVHR		ACTBM_HUMAN	Putative beta-actin-like protein 3 OS=Homo sapiens GN=POTEKP PE=5 SV=1	FALSE	1.71154	Condition 2	Condition 3	0.00138298	14.8582	1.53287e+08	1.68097e+08	1.74091e+08	1.84829e+08	2.2017e+08	1.64429e+08	1.16883e+08	1.10687e+08	1.05128e+08	3.65762e+08	4.33132e+08	4.04372e+08	1.69119e+08	1.63588e+08	1.64429e+08	6.76909e+07	6.49479e+07	6.12897e+07	0	0	0	0	1	4	4	6	6
7984	70.0769	2	758.855	1515.69	-0.000915472	-0.603995	93.65	QEYDESGPSIVHR		ACTBM_HUMAN	Putative beta-actin-like protein 3 OS=Homo sapiens GN=POTEKP PE=5 SV=1	FALSE	1.6563	Condition 2	Condition 3	0.0256112	29.0823	5.12618e+06	5.14152e+06	6.26313e+06	5.82199e+06	6.68557e+06	6.56223e+06	5.1261e+06	3.22521e+06	3.16215e+06	1.22317e+07	1.32481e+07	1.45478e+07	5.32716e+06	4.96744e+06	6.56223e+06	2.96869e+06	1.89246e+06	1.84353e+06	0	0	0	0	0	5	4	2	4
101	47.9081	2	322.69	643.365	-0.000727744	-1.13115	38.21	LDLAGR		ACTBM_HUMAN	Putative beta-actin-like protein 3 OS=Homo sapiens GN=POTEKP PE=5 SV=1	FALSE	8.88556	Condition 3	Condition 2	4.21382e-06	25.3107	5.30276e+07	5.09159e+07	7.85816e+07	1.63889e+07	1.56755e+07	1.49343e+07	1.37612e+08	1.38835e+08	1.41163e+08	1.2653e+08	1.31194e+08	1.82527e+08	1.4996e+07	1.1647e+07	1.49343e+07	7.96954e+07	8.14644e+07	8.22977e+07	0	0	0	0	0	0	1	3	4
315	28.359	2	316.192	630.369	-0.00156443	-2.48176	19.98	ILTER		ACTBM_HUMAN	Putative beta-actin-like protein 3 OS=Homo sapiens GN=POTEKP PE=5 SV=1	FALSE	5.7984	Condition 3	Condition 2	0.0492634	108.566	1.55158e+07	1.73894e+07	3.0143e+07	4.22713e+06	4.5124e+06	4.07378e+06	7.77736e+06	1.07549e+07	5.57645e+07	3.70226e+07	4.4807e+07	7.00151e+07	3.86785e+06	3.35275e+06	4.07378e+06	4.50412e+06	6.31067e+06	3.25107e+07	0	0	0	0	0	2	0	2	5
25857	24.2812	2	316.19	630.365	-0.00479765	-7.61085	19.55	ILTER		ACTBM_HUMAN	Putative beta-actin-like protein 3 OS=Homo sapiens GN=POTEKP PE=5 SV=1	FALSE	421.359	Condition 3	Condition 2	0.0947002	169.868	8733.7	6834.81	6179.13	5062.7	354.5	1374.37	2.8249e+06	8746.91	28038.2	20839.7	17611.1	14352.7	4632.4	263.397	1374.37	1.63599e+06	5132.43	16346.2	0	0	0	0	0	0	2	0	0
1078	89.7302	4	379.692	1514.74	-0.00254879	-1.68265	---	IWHHTFYNELR		ACTBM_HUMAN	Putative beta-actin-like protein 3 OS=Homo sapiens GN=POTEKP PE=5 SV=1	FALSE	4.21867	Condition 1	Condition 2	0.0757972	159.263	3.31537e+07	3.35754e+07	3.35126e+07	563987	711359	2.24861e+07	1.07161e+07	1.08441e+07	9.14647e+06	7.91088e+07	8.65131e+07	7.7842e+07	516052	528546	2.24861e+07	6.20601e+06	6.363e+06	5.33239e+06	0	0	0	0	0	0	0	0	0
9355	89.634	3	505.92	1514.74	-0.00302393	-1.99633	27.2	IWHHTFYNELR		ACTBM_HUMAN	Putative beta-actin-like protein 3 OS=Homo sapiens GN=POTEKP PE=5 SV=1	FALSE	1.39841	Condition 1	Condition 2	0.435051	79.6771	5.49231e+06	4.97509e+06	6.03769e+06	1.52248e+06	7.47763e+06	2.80264e+06	5.01449e+06	4.16066e+06	3.18365e+06	1.31053e+07	1.28192e+07	1.40242e+07	1.39308e+06	5.55594e+06	2.80264e+06	2.90405e+06	2.44135e+06	1.85607e+06	2	0	0	0	0	0	0	0	0
7161	166.991	3	656.697	1967.07	-0.0049081	-2.49513	30.72	VAPEEHPILLTEAPLNPK		ACTBM_HUMAN	Putative beta-actin-like protein 3 OS=Homo sapiens GN=POTEKP PE=5 SV=1	FALSE	2.51621	Condition 3	Condition 2	0.0934233	107.608	6.80894e+06	7.11362e+06	7.35939e+06	1.92226e+06	1.71814e+06	1.07733e+07	1.22235e+07	1.28086e+07	1.12357e+07	1.6247e+07	1.83295e+07	1.70941e+07	1.75888e+06	1.27659e+06	1.07733e+07	7.07901e+06	7.51573e+06	6.55038e+06	0	0	0	0	0	0	2	2	2
88	26.4908	2	495.758	989.501	-0.0021025	-2.1248	72.27	AGVETTTPSK		LAC2_HUMAN	Ig lambda-2 chain C regions OS=Homo sapiens GN=IGLC2 PE=1 SV=1	FALSE	5.39281	Condition 1	Condition 3	0.00267989	55.4635	8.37491e+07	7.89532e+07	9.06292e+07	4.44695e+07	5.32898e+07	4.1968e+07	1.53449e+07	7.13488e+06	2.4496e+07	1.99836e+08	2.03437e+08	2.10511e+08	4.06899e+07	3.95948e+07	4.1968e+07	8.88671e+06	4.18654e+06	1.42812e+07	2	1	0	0	0	4	0	2	3
248	39.0303	3	571.257	1710.75	-0.00269122	-1.57312	47.65	SYSCQVTHEGSTVEK		LAC2_HUMAN	Ig lambda-2 chain C regions OS=Homo sapiens GN=IGLC2 PE=1 SV=1	FALSE	1.82853	Condition 1	Condition 3	0.0042287	20.2241	6.65693e+07	6.91739e+07	8.41768e+07	6.43291e+07	7.85181e+07	5.22427e+07	3.98383e+07	4.00795e+07	4.03539e+07	1.58842e+08	1.78239e+08	1.95523e+08	5.88615e+07	5.83396e+07	5.22427e+07	2.30716e+07	2.35175e+07	2.35263e+07	4	0	2	4	6	3	4	3	5
21662	39.0303	2	856.383	1710.75	-0.000573408	-0.335179	49.88	SYSCQVTHEGSTVEK		LAC2_HUMAN	Ig lambda-2 chain C regions OS=Homo sapiens GN=IGLC2 PE=1 SV=1	FALSE	12.2073	Condition 1	Condition 3	0.176133	149.699	2.53975e+06	2.23012e+06	3.17356e+06	1.30601e+06	1.44993e+06	1.73816e+06	590209	60504.1	0	6.06015e+06	5.7463e+06	7.37145e+06	1.19501e+06	1.07731e+06	1.73816e+06	341809	35502	0	0	0	0	0	0	2	2	2	2
916	211.795	2	872.432	1742.85	-0.00182693	-1.04824	97.22	YAASSYLSLTPEQWK		LAC2_HUMAN	Ig lambda-2 chain C regions OS=Homo sapiens GN=IGLC2 PE=1 SV=1	FALSE	29.1755	Condition 1	Condition 2	0.000648892	98.0922	4.91546e+07	4.66189e+07	4.07467e+07	919380	3.30591e+06	453997	3.53475e+06	2.91611e+06	3.45483e+06	1.17289e+08	1.20122e+08	9.46451e+07	841238	2.45632e+06	453997	2.04709e+06	1.71109e+06	2.01416e+06	0	0	0	0	0	0	2	2	2
9195	211.795	3	581.957	1742.85	-0.00190728	-1.09434	14.66	YAASSYLSLTPEQWK		LAC2_HUMAN	Ig lambda-2 chain C regions OS=Homo sapiens GN=IGLC2 PE=1 SV=1	FALSE	7.40326	Condition 1	Condition 2	0.0182081	86.9356	6.38467e+06	4.39519e+06	3.49722e+06	1.22419e+06	109614	594678	885289	715836	607346	1.52346e+07	1.1325e+07	8.12322e+06	1.12014e+06	81444.4	594678	512699	420031	354082	1	0	1	0	0	0	0	0	0
2678	193.966	3	662.677	1985.01	-0.00118314	-0.596035	52.31	AAPSVTLFPPSSEELQANK		LAC2_HUMAN	Ig lambda-2 chain C regions OS=Homo sapiens GN=IGLC2 PE=1 SV=1	FALSE	7.64043	Condition 2	Condition 3	2.59081e-06	15.0451	8.02539e+07	6.90741e+07	6.51099e+07	8.97496e+07	1.09996e+08	8.27104e+07	1.37282e+07	1.2653e+07	1.05874e+07	1.91496e+08	1.77982e+08	1.51235e+08	8.21214e+07	8.17276e+07	8.27104e+07	7.95042e+06	7.42439e+06	6.17244e+06	2	0	1	3	3	8	0	0	0
5583	193.872	2	993.511	1985.01	-0.00290642	-1.46418	41.71	AAPSVTLFPPSSEELQANK		LAC2_HUMAN	Ig lambda-2 chain C regions OS=Homo sapiens GN=IGLC2 PE=1 SV=1	FALSE	10.4939	Condition 1	Condition 3	1.65054e-05	23.3996	6.48171e+07	7.54069e+07	7.55661e+07	2.22988e+07	3.00128e+07	2.08659e+07	7.85193e+06	7.70715e+06	5.00431e+06	1.54661e+08	1.943e+08	1.75522e+08	2.04035e+07	2.22998e+07	2.08659e+07	4.5473e+06	4.52233e+06	2.91751e+06	0	0	0	0	0	0	9	9	10
88	26.4908	2	495.758	989.501	0.0077975	7.8803	23.01	GHAYSVTGAK		CAN1_HUMAN	Calpain-1 catalytic subunit OS=Homo sapiens GN=CAPN1 PE=1 SV=1	FALSE	5.39281	Condition 1	Condition 3	0.00267989	55.4635	8.37491e+07	7.89532e+07	9.06292e+07	4.44695e+07	5.32898e+07	4.1968e+07	1.53449e+07	7.13488e+06	2.4496e+07	1.99836e+08	2.03437e+08	2.10511e+08	4.06899e+07	3.95948e+07	4.1968e+07	8.88671e+06	4.18654e+06	1.42812e+07	0	0	0	0	0	1	0	0	0
2229	65.524	2	383.21	764.406	-0.00121867	-1.59427	14.34	KFDLDK		CAN1_HUMAN	Calpain-1 catalytic subunit OS=Homo sapiens GN=CAPN1 PE=1 SV=1	TRUE	4.46901	Condition 1	Condition 3	0.00677762	55.4132	5.83953e+06	5.70006e+06	6.50002e+06	1.38504e+06	2.48641e+06	1.13051e+06	2.13923e+06	1.23759e+06	659787	1.39338e+07	1.46873e+07	1.5098e+07	1.26732e+06	1.84742e+06	1.13051e+06	1.23889e+06	726181	384655	0	0	0	2	0	1	0	0	0
4827	78.2452	2	478.219	954.424	0.000878422	0.92037	30.78	GFSLESCR		CAN1_HUMAN	Calpain-1 catalytic subunit OS=Homo sapiens GN=CAPN1 PE=1 SV=1	TRUE	3.17119	Condition 2	Condition 3	0.0023677	29.1524	3.37077e+06	3.24059e+06	3.22891e+06	7.41296e+06	1.0967e+07	6.38035e+06	2.9151e+06	3.1032e+06	1.78959e+06	8.04308e+06	8.34996e+06	7.50001e+06	6.78291e+06	8.1486e+06	6.38035e+06	1.68823e+06	1.82087e+06	1.04333e+06	2	0	2	2	0	1	0	0	0
4864	113.904	2	503.77	1005.53	0.00185564	1.84545	31.93	SEQFINLR		CAN1_HUMAN	Calpain-1 catalytic subunit OS=Homo sapiens GN=CAPN1 PE=1 SV=1	TRUE	4.2748	Condition 1	Condition 2	0.0307974	100.044	5.63264e+06	5.48856e+06	5.60221e+06	2.78266e+06	315267	814168	1.77126e+06	1.51841e+06	1.38227e+06	1.34402e+07	1.41423e+07	1.30126e+07	2.54615e+06	234246	814168	1.02579e+06	890956	805861	0	0	0	0	0	1	0	0	0
5413	110.485	2	483.228	964.442	-0.00497828	-5.16179	25.74	SMVNLMDR		CAN1_HUMAN	Calpain-1 catalytic subunit OS=Homo sapiens GN=CAPN1 PE=1 SV=1	TRUE	2.90309	Condition 3	Condition 1	0.00139037	31.7973	2.0646e+06	2.13945e+06	2.11039e+06	3.90633e+06	4.36681e+06	3.69611e+06	8.27406e+06	5.54275e+06	4.51461e+06	4.9264e+06	5.51269e+06	4.90193e+06	3.57432e+06	3.24458e+06	3.69611e+06	4.79177e+06	3.25232e+06	2.63202e+06	0	0	0	0	0	2	0	0	0
6152	127.178	2	642.815	1283.61	7.85763e-05	0.0612148	38.24	YLGQDYEQLR		CAN1_HUMAN	Calpain-1 catalytic subunit OS=Homo sapiens GN=CAPN1 PE=1 SV=1	TRUE	6.58813	Condition 2	Condition 3	3.50385e-06	17.6785	5.45829e+06	5.55702e+06	5.76533e+06	8.91647e+06	1.01916e+07	7.11586e+06	1.33511e+06	1.18518e+06	1.4602e+06	1.30241e+07	1.43187e+07	1.33915e+07	8.15863e+06	7.57244e+06	7.11586e+06	773202	695428	851294	0	0	0	0	0	2	2	0	0
6761	193.966	2	693.869	1385.72	0.00027142	0.195869	61.48	LEICNLTPDALK		CAN1_HUMAN	Calpain-1 catalytic subunit OS=Homo sapiens GN=CAPN1 PE=1 SV=1	TRUE	20.0177	Condition 2	Condition 3	0.00099634	65.2875	4.55047e+06	4.85498e+06	4.57977e+06	8.8503e+06	1.0991e+07	7.52321e+06	678480	570701	117835	1.0858e+07	1.25097e+07	1.06377e+07	8.09808e+06	8.16638e+06	7.52321e+06	392929	334871	68697.7	2	0	2	2	4	2	0	1	0
6785	129.836	2	660.329	1318.64	0.000210378	0.159541	47.99	QLAGEDMEISVK		CAN1_HUMAN	Calpain-1 catalytic subunit OS=Homo sapiens GN=CAPN1 PE=1 SV=1	TRUE	8.48982	Condition 2	Condition 3	0.000210115	41.0057	7.78761e+06	7.10639e+06	7.81997e+06	1.59785e+07	2.36688e+07	1.01078e+07	2.23882e+06	2.01775e+06	1.604e+06	1.85822e+07	1.83109e+07	1.8164e+07	1.46204e+07	1.75862e+07	1.01078e+07	1.29657e+06	1.18396e+06	935129	2	0	0	0	0	2	2	1	3
7347	104.781	2	541.277	1080.54	0.000733379	0.678716	30.75	CLQSGTLFR		CAN1_HUMAN	Calpain-1 catalytic subunit OS=Homo sapiens GN=CAPN1 PE=1 SV=1	TRUE	2.05697	Condition 2	Condition 3	0.00285277	21.1445	3.40397e+06	3.47713e+06	3.59242e+06	6.10414e+06	7.42628e+06	5.41772e+06	3.68664e+06	3.13248e+06	2.39257e+06	8.12228e+06	8.95945e+06	8.34436e+06	5.58532e+06	5.51779e+06	5.41772e+06	2.13505e+06	1.83805e+06	1.39487e+06	0	0	0	0	0	2	0	1	0
7706	92.8081	2	436.27	870.526	-0.00285131	-3.27537	13.38	GQVVSLIR		CAN1_HUMAN	Calpain-1 catalytic subunit OS=Homo sapiens GN=CAPN1 PE=1 SV=1	TRUE	2.70468	Condition 3	Condition 1	0.000222577	18.9294	1.97883e+06	2.08877e+06	2.17439e+06	4.57669e+06	4.77147e+06	4.01049e+06	6.19213e+06	6.29164e+06	4.39882e+06	4.72173e+06	5.38211e+06	5.05059e+06	4.1877e+06	3.54525e+06	4.01049e+06	3.58606e+06	3.69175e+06	2.56451e+06	0	0	0	0	0	2	0	1	0
8695	63.2308	2	436.252	870.489	-0.0142806	-16.405	22.85	ARELGLGR		CAN1_HUMAN	Calpain-1 catalytic subunit OS=Homo sapiens GN=CAPN1 PE=1 SV=1	FALSE	2.63769	Condition 3	Condition 2	9.10274e-05	15.8998	3.51782e+06	3.14066e+06	2.9085e+06	2.73158e+06	3.58691e+06	2.77448e+06	7.11122e+06	8.3793e+06	8.49389e+06	8.39394e+06	8.09247e+06	6.75577e+06	2.49941e+06	2.6651e+06	2.77448e+06	4.11833e+06	4.91672e+06	4.95193e+06	0	0	0	0	0	0	2	2	1
13289	63.9993	2	559.734	1117.45	-0.000525274	-0.470063	27.51	SGSMSAYEMR		CAN1_HUMAN	Calpain-1 catalytic subunit OS=Homo sapiens GN=CAPN1 PE=1 SV=1	TRUE	11.3899	Condition 1	Condition 3	0.0100211	95.5285	2.9569e+06	2.93892e+06	3.00453e+06	228046	45419.2	580198	173949	442358	165116	7.05553e+06	7.57265e+06	6.97882e+06	208664	33746.8	580198	100739	259563	96262.5	0	0	0	0	0	0	0	1	0
16444	64.8595	2	559.734	1117.45	0.000445545	0.398714	59.49	SGSMSAYEMR		CAN1_HUMAN	Calpain-1 catalytic subunit OS=Homo sapiens GN=CAPN1 PE=1 SV=1	TRUE	16.9579	Condition 2	Condition 1	0.00243126	80.3825	437055	217591	282431	5.13718e+06	6.32674e+06	4.42693e+06	522228	159072	1.11037e+06	1.04287e+06	560662	656021	4.70055e+06	4.70082e+06	4.42693e+06	302439	93338.8	647345	0	0	0	0	0	2	0	1	0
16594	178.504	2	713.844	1425.67	0.00666253	4.67327	61.04	WNTTLYEGTWR		CAN1_HUMAN	Calpain-1 catalytic subunit OS=Homo sapiens GN=CAPN1 PE=1 SV=1	TRUE	3.96877	Condition 1	Condition 3	0.342376	160.633	1.95686e+06	1.82646e+06	1.8498e+06	68545	185709	4.98545e+06	348419	457463	613481	4.66931e+06	4.70621e+06	4.29666e+06	62719.1	137983	4.98545e+06	201780	268426	357659	0	0	0	0	0	4	0	0	0
18083	167.278	2	510.807	1019.6	-0.00161986	-1.58872	31.59	LYELIITR		CAN1_HUMAN	Calpain-1 catalytic subunit OS=Homo sapiens GN=CAPN1 PE=1 SV=1	TRUE	10.6876	Condition 2	Condition 3	0.000198101	53.5494	830716	844672	1.15757e+06	3.71174e+06	4.22025e+06	4.30281e+06	617494	259635	267639	1.98219e+06	2.17645e+06	2.68877e+06	3.39626e+06	3.13568e+06	4.30281e+06	357611	152346	156033	0	1	0	2	0	0	0	0	0
25300	271.047	2	899.956	1797.9	-0.00540093	-3.00402	32.03	TLDTDLDGVVTFDLFK		CAN1_HUMAN	Calpain-1 catalytic subunit OS=Homo sapiens GN=CAPN1 PE=1 SV=1	TRUE	Infinity	Condition 2	Condition 3	0.000136356	86.273	703838	689926	104291	18393.5	3.5716e+06	3.20819e+06	0	0	0	1.67944e+06	1.77772e+06	242243	16830.1	2.65373e+06	3.20819e+06	0	0	0	0	0	0	0	0	0	1	1	1
35673	271.047	3	600.306	1797.9	-0.00717515	-3.99084	---	TLDTDLDGVVTFDLFK		CAN1_HUMAN	Calpain-1 catalytic subunit OS=Homo sapiens GN=CAPN1 PE=1 SV=1	TRUE	Infinity	Condition 2	Condition 1	0.137215	133.498	0	0	0	0	1.99337e+06	1.53314e+06	8898.55	20.7798	46391.8	0	0	0	0	1.48109e+06	1.53314e+06	5153.43	12.1929	27046.4	0	0	0	0	0	0	0	0	0
32430	168.686	2	456.75	911.485	-0.00181603	-1.99239	13.66	NYLSIFR		CAN1_HUMAN	Calpain-1 catalytic subunit OS=Homo sapiens GN=CAPN1 PE=1 SV=1	TRUE	10.0951	Condition 2	Condition 3	0.122827	78.6606	466177	546545	476054	3.91061e+06	276355	4.38311e+06	334345	276596	237996	1.11236e+06	1.40827e+06	1.10576e+06	3.57823e+06	205334	4.38311e+06	193630	162299	138752	0	0	0	0	0	3	0	0	0
45004	157.266	2	520.771	1039.53	0.0191317	18.4046	19.42	DFFLANASR		CAN1_HUMAN	Calpain-1 catalytic subunit OS=Homo sapiens GN=CAPN1 PE=1 SV=1	FALSE	5.60172	Condition 2	Condition 3	0.281465	112.532	391357	318422	360261	3.23006e+06	850434	186192	493133	93035.4	175507	933825	820471	836803	2.95553e+06	631880	186192	285589	54590.4	102320	0	0	0	2	0	0	0	0	0
51048	230.257	2	735.362	1468.71	0.00392349	2.67139	37.72	ESGCSFVLALMQK		CAN1_HUMAN	Calpain-1 catalytic subunit OS=Homo sapiens GN=CAPN1 PE=1 SV=1	TRUE	5.05592	Condition 2	Condition 3	0.372326	108.58	397209	435942	202487	991984	28838	337894	124228	60898.6	83611	947790	1.12328e+06	470329	907671	21426.8	337894	71944.6	35733.5	48745.2	0	0	0	0	0	0	2	2	0
65847	230.351	3	490.575	1468.7	-0.00073823	-0.50264	---	ESGCSFVLALMQK		CAN1_HUMAN	Calpain-1 catalytic subunit OS=Homo sapiens GN=CAPN1 PE=1 SV=1	TRUE	Infinity	Condition 2	Condition 3	0.358749	173.205	60959.5	67200.9	0	880228	0	0	0	0	0	145457	173155	0	805414	0	0	0	0	0	0	0	0	0	0	0	0	0	0
89	142.489	2	706.398	1410.78	-0.0016377	-1.16084	47.62	GALQNIIPASTGAAK		G3P_HUMAN	Glyceraldehyde-3-phosphate dehydrogenase OS=Homo sapiens GN=GAPDH PE=1 SV=3	TRUE	1.39801	Condition 3	Condition 1	0.0277279	16.8797	1.84735e+08	1.98297e+08	2.16712e+08	2.22057e+08	2.66442e+08	1.90399e+08	2.97609e+08	2.66993e+08	2.73846e+08	4.408e+08	5.10947e+08	5.03372e+08	2.03184e+08	1.97969e+08	1.90399e+08	1.72355e+08	1.56664e+08	1.59652e+08	0	0	0	0	1	6	11	9	10
119	69.5131	2	435.257	868.5	-0.00224684	-2.58703	38.59	VIPELNGK		G3P_HUMAN	Glyceraldehyde-3-phosphate dehydrogenase OS=Homo sapiens GN=GAPDH PE=1 SV=3	TRUE	3.03902	Condition 3	Condition 1	1.25668e-05	13.1994	6.91012e+07	6.42893e+07	7.53411e+07	8.41749e+07	9.59212e+07	7.36067e+07	2.13221e+08	2.02688e+08	2.18432e+08	1.64884e+08	1.65653e+08	1.75e+08	7.70205e+07	7.12703e+07	7.36067e+07	1.23483e+08	1.18931e+08	1.27346e+08	0	0	2	0	0	4	10	8	11
3224	75.0928	2	435.256	868.497	-0.00431122	-4.96397	26.89	VIPELNGK		G3P_HUMAN	Glyceraldehyde-3-phosphate dehydrogenase OS=Homo sapiens GN=GAPDH PE=1 SV=3	TRUE	4.68338	Condition 3	Condition 1	0.000493509	41.4804	6.88598e+06	6.9724e+06	6.76094e+06	6.84794e+06	8.10512e+06	6.92054e+06	2.96471e+07	4.663e+07	2.0291e+07	1.64308e+07	1.79657e+07	1.57041e+07	6.26591e+06	6.02218e+06	6.92054e+06	1.71696e+07	2.73611e+07	1.18297e+07	0	0	0	0	0	0	8	10	4
134	81.2777	2	398.212	794.41	-0.00120673	-1.51902	34.8	LTGMAFR		G3P_HUMAN	Glyceraldehyde-3-phosphate dehydrogenase OS=Homo sapiens GN=GAPDH PE=1 SV=3	FALSE	2.83251	Condition 3	Condition 1	1.4936e-05	13.1961	5.5294e+07	5.29847e+07	6.03567e+07	6.82827e+07	7.62358e+07	5.84169e+07	1.64149e+08	1.60175e+08	1.53338e+08	1.31938e+08	1.36525e+08	1.40195e+08	6.24791e+07	5.66439e+07	5.84169e+07	9.50637e+07	9.39858e+07	8.93958e+07	4	1	1	0	0	4	15	17	14
150	62.2784	2	403.218	804.422	-0.00232004	-2.88409	61.74	VGVNGFGR		G3P_HUMAN	Glyceraldehyde-3-phosphate dehydrogenase OS=Homo sapiens GN=GAPDH PE=1 SV=3	FALSE	3.66766	Condition 3	Condition 1	2.26852e-05	18.4246	5.06986e+07	4.94182e+07	5.60059e+07	7.68943e+07	9.44857e+07	6.5605e+07	1.90261e+08	1.96752e+08	1.85592e+08	1.20973e+08	1.27335e+08	1.30089e+08	7.03587e+07	7.02037e+07	6.5605e+07	1.10186e+08	1.15449e+08	1.082e+08	0	0	1	0	0	3	14	12	8
275	106.585	3	444.221	1329.64	0.000122921	0.092447	41.37	VVDLMAHMASKE		G3P_HUMAN	Glyceraldehyde-3-phosphate dehydrogenase OS=Homo sapiens GN=GAPDH PE=1 SV=3	FALSE	10.1535	Condition 1	Condition 3	2.09137e-06	17.0773	4.82178e+07	4.86674e+07	5.25949e+07	2.42363e+07	3.04761e+07	2.32925e+07	5.48119e+06	5.29524e+06	3.94564e+06	1.15054e+08	1.254e+08	1.22166e+08	2.21764e+07	2.2644e+07	2.32925e+07	3.17433e+06	3.10709e+06	2.30031e+06	1	0	2	0	0	0	0	0	0
9902	106.585	2	665.828	1329.64	-0.00150967	-1.1354	27.78	VVDLMAHMASKE		G3P_HUMAN	Glyceraldehyde-3-phosphate dehydrogenase OS=Homo sapiens GN=GAPDH PE=1 SV=3	FALSE	5.70046	Condition 1	Condition 3	0.00070513	50.5304	7.87906e+06	7.54784e+06	8.76098e+06	3.52609e+06	8.4948e+06	4.10716e+06	1.49942e+06	1.49207e+06	1.25165e+06	1.88004e+07	1.94484e+07	2.03497e+07	3.2264e+06	6.31171e+06	4.10716e+06	868362	875503	729712	0	0	0	0	0	1	0	0	0
284	136.77	2	917.462	1832.91	-0.00248511	-1.35583	110.63	IISNASCTTNCLAPLAK		G3P_HUMAN	Glyceraldehyde-3-phosphate dehydrogenase OS=Homo sapiens GN=GAPDH PE=1 SV=3	TRUE	3.98256	Condition 2	Condition 3	2.49704e-05	17.4617	8.31692e+07	7.55329e+07	8.57715e+07	9.75522e+07	1.16613e+08	8.21806e+07	2.84341e+07	2.34366e+07	2.254e+07	1.98452e+08	1.94624e+08	1.99227e+08	8.92608e+07	8.66443e+07	8.21806e+07	1.64671e+07	1.37519e+07	1.31408e+07	0	0	0	0	0	6	4	5	6
1273	136.676	3	611.978	1832.91	-0.00124334	-0.678343	58.63	IISNASCTTNCLAPLAK		G3P_HUMAN	Glyceraldehyde-3-phosphate dehydrogenase OS=Homo sapiens GN=GAPDH PE=1 SV=3	TRUE	103.261	Condition 2	Condition 3	1.34947e-08	14.5846	1.32918e+07	1.35178e+07	1.4037e+07	3.21672e+07	3.65389e+07	2.72181e+07	317989	348626	262331	3.17159e+07	3.48311e+07	3.26047e+07	2.94332e+07	2.71487e+07	2.72181e+07	184157	204563	152939	0	0	0	0	0	2	0	0	0
447	204.998	3	738.373	2212.1	-0.00412779	-1.866	74.53	VIISAPSADAPMFVMGVNHEK		G3P_HUMAN	Glyceraldehyde-3-phosphate dehydrogenase OS=Homo sapiens GN=GAPDH PE=1 SV=3	TRUE	1.79056	Condition 3	Condition 1	0.0111414	21.2443	1.03267e+08	9.75976e+07	6.78422e+07	1.34089e+08	1.71037e+08	1.22417e+08	1.71211e+08	1.57944e+08	1.51981e+08	2.46408e+08	2.51478e+08	1.57582e+08	1.22692e+08	1.27082e+08	1.22417e+08	9.91536e+07	9.26771e+07	8.86051e+07	2	0	0	0	2	6	14	12	13
67564	205.088	2	1107.06	2212.1	-0.00128219	-0.579625	76.66	VIISAPSADAPMFVMGVNHEK		G3P_HUMAN	Glyceraldehyde-3-phosphate dehydrogenase OS=Homo sapiens GN=GAPDH PE=1 SV=3	TRUE	Infinity	Condition 1	Condition 2	1.72751e-12	14.7671	774269	776719	592737	0	0	0	0	0	0	1.8475e+06	2.00136e+06	1.37679e+06	0	0	0	0	0	0	0	0	0	0	0	0	2	2	1
578	215.181	2	882.404	1762.79	-0.0022493	-1.27598	95	LISWYDNEFGYSNR		G3P_HUMAN	Glyceraldehyde-3-phosphate dehydrogenase OS=Homo sapiens GN=GAPDH PE=1 SV=3	TRUE	3.10814	Condition 2	Condition 3	4.65687e-05	15.9311	6.02751e+07	5.97147e+07	5.38199e+07	8.40028e+07	9.99109e+07	7.27825e+07	3.03053e+07	2.66848e+07	2.55981e+07	1.43824e+08	1.53866e+08	1.25011e+08	7.6863e+07	7.42346e+07	7.27825e+07	1.75508e+07	1.56579e+07	1.49237e+07	0	0	0	0	0	1	6	6	6
1133	215.181	3	588.605	1762.79	-0.00179377	-1.01757	56.31	LISWYDNEFGYSNR		G3P_HUMAN	Glyceraldehyde-3-phosphate dehydrogenase OS=Homo sapiens GN=GAPDH PE=1 SV=3	TRUE	29.5544	Condition 2	Condition 3	1.78712e-05	33.5005	2.626e+07	2.07767e+07	1.41455e+07	8.57789e+07	9.8964e+07	7.4371e+07	3.9286e+06	2.86577e+06	1.97299e+06	6.26595e+07	5.3535e+07	3.28567e+07	7.84882e+07	7.35311e+07	7.4371e+07	2.27517e+06	1.68155e+06	1.15025e+06	0	0	0	0	1	6	0	0	0
579	164.825	2	765.899	1529.78	-0.00312152	-2.04049	99.22	VPTANVSVVDLTCR		G3P_HUMAN	Glyceraldehyde-3-phosphate dehydrogenase OS=Homo sapiens GN=GAPDH PE=1 SV=3	TRUE	19.1962	Condition 3	Condition 2	3.50781e-07	22.8358	4.39414e+07	4.48136e+07	4.72539e+07	5.2737e+06	4.05712e+06	3.36478e+06	8.26214e+07	8.17876e+07	7.92985e+07	1.0485e+08	1.1547e+08	1.0976e+08	4.82546e+06	3.01447e+06	3.36478e+06	4.78486e+07	4.79905e+07	4.6231e+07	0	0	1	0	0	0	8	10	10
12538	164.729	3	510.934	1529.78	-0.00557008	-3.64108	33.74	VPTANVSVVDLTCR		G3P_HUMAN	Glyceraldehyde-3-phosphate dehydrogenase OS=Homo sapiens GN=GAPDH PE=1 SV=3	TRUE	24.2378	Condition 1	Condition 3	0.00054539	55.7829	4.96865e+06	3.08105e+06	4.2066e+06	2.17711e+06	2.14025e+06	934886	66412.9	187755	251501	1.18558e+07	7.93888e+06	9.77096e+06	1.99207e+06	1.59023e+06	934886	38461.8	110169	146625	0	0	2	0	0	0	0	0	0
580	232.47	2	807.453	1612.89	-0.0027058	-1.6776	90.48	LVINGNPITIFQER		G3P_HUMAN	Glyceraldehyde-3-phosphate dehydrogenase OS=Homo sapiens GN=GAPDH PE=1 SV=3	TRUE	1.23346	Condition 3	Condition 1	0.128603	17.0109	5.45793e+07	5.67241e+07	4.70056e+07	5.18862e+07	6.57656e+07	4.78797e+07	6.8318e+07	6.24906e+07	6.44595e+07	1.30233e+08	1.4616e+08	1.09183e+08	4.74762e+07	4.88644e+07	4.78797e+07	3.95651e+07	3.66676e+07	3.75798e+07	0	0	0	1	2	1	6	9	8
8031	232.47	3	538.638	1612.89	-0.00209387	-1.29821	---	LVINGNPITIFQER		G3P_HUMAN	Glyceraldehyde-3-phosphate dehydrogenase OS=Homo sapiens GN=GAPDH PE=1 SV=3	TRUE	7.17841	Condition 2	Condition 3	0.397644	165.701	4.34665e+06	2.5844e+06	1.17942e+06	187797	116334	1.02205e+07	150499	743794	571857	1.03716e+07	6.65918e+06	2.73952e+06	171835	86436.9	1.02205e+07	87158.9	436436	333393	0	0	0	0	0	0	0	0	0
8174	233.388	3	538.638	1612.89	-0.00300212	-1.86132	38.81	LVINGNPITIFQER		G3P_HUMAN	Glyceraldehyde-3-phosphate dehydrogenase OS=Homo sapiens GN=GAPDH PE=1 SV=3	TRUE	310.253	Condition 2	Condition 1	0.000957003	140.5	97251.6	47476.5	34603.5	2.11898e+07	2.58294e+07	8.61895e+06	902225	47910.7	82424	232054	122332	80375.9	1.93888e+07	1.91915e+07	8.61895e+06	522507	28112.6	48053.2	0	0	0	0	0	2	0	0	0
642	26.1942	2	415.222	828.43	-0.0040253	-4.85893	17	QASEGPLK		G3P_HUMAN	Glyceraldehyde-3-phosphate dehydrogenase OS=Homo sapiens GN=GAPDH PE=1 SV=3	TRUE	3.30338	Condition 1	Condition 3	0.0344935	72.1855	1.78999e+07	1.62642e+07	2.03446e+07	1.24644e+07	1.48606e+07	1.1318e+07	5.11712e+06	1.73535e+06	9.64839e+06	4.27113e+07	4.19077e+07	4.72557e+07	1.1405e+07	1.10415e+07	1.1318e+07	2.96349e+06	1.01825e+06	5.62501e+06	0	0	0	0	0	0	0	0	4
783	97.9772	3	401.207	1200.6	-0.00135491	-1.12853	27.19	VVDLMAHMASK		G3P_HUMAN	Glyceraldehyde-3-phosphate dehydrogenase OS=Homo sapiens GN=GAPDH PE=1 SV=3	FALSE	2.5502	Condition 2	Condition 3	1.91721e-05	12.2304	2.50678e+07	2.46176e+07	2.70761e+07	4.25626e+07	4.86691e+07	3.81649e+07	1.67046e+07	1.7387e+07	1.66481e+07	5.98148e+07	6.34317e+07	6.28915e+07	3.8945e+07	3.61615e+07	3.81649e+07	9.67417e+06	1.02022e+07	9.70581e+06	0	0	0	0	0	3	0	0	0
14770	98.072	2	601.306	1200.6	-0.00286614	-2.38726	61.89	VVDLMAHMASK		G3P_HUMAN	Glyceraldehyde-3-phosphate dehydrogenase OS=Homo sapiens GN=GAPDH PE=1 SV=3	FALSE	1.57266	Condition 2	Condition 3	0.0168332	17.9861	3.96072e+06	3.51988e+06	4.22524e+06	4.96095e+06	6.74433e+06	5.05115e+06	4.14041e+06	3.21103e+06	3.3034e+06	9.45075e+06	9.06962e+06	9.81424e+06	4.5393e+06	5.0111e+06	5.05115e+06	2.39784e+06	1.88414e+06	1.92588e+06	3	3	2	2	3	2	2	2	2
1477	253.535	2	1139.02	2276.03	-0.00446529	-1.96188	103.12	WGDAGAEYVVESTGVFTTMEK		G3P_HUMAN	Glyceraldehyde-3-phosphate dehydrogenase OS=Homo sapiens GN=GAPDH PE=1 SV=3	TRUE	3.48225	Condition 2	Condition 3	0.000643914	23.5716	6.91545e+07	6.12764e+07	4.43925e+07	6.96267e+07	8.8354e+07	5.49723e+07	2.27479e+07	1.77083e+07	2.06976e+07	1.65011e+08	1.5789e+08	1.03113e+08	6.37089e+07	6.56477e+07	5.49723e+07	1.3174e+07	1.03907e+07	1.20667e+07	0	0	0	0	0	1	4	5	4
11788	253.535	3	759.684	2276.03	-3.02891e-05	-0.0133079	---	WGDAGAEYVVESTGVFTTMEK		G3P_HUMAN	Glyceraldehyde-3-phosphate dehydrogenase OS=Homo sapiens GN=GAPDH PE=1 SV=3	TRUE	163.267	Condition 2	Condition 3	0.000347605	73.7589	1.4494e+06	1.05574e+06	166942	1.49702e+07	1.81316e+07	1.01489e+07	98586.3	69886.3	96435.4	3.45844e+06	2.72031e+06	387767	1.36978e+07	1.34719e+07	1.01489e+07	57094.4	41007.2	56221.8	0	0	0	0	0	0	0	0	0
2271	217.716	5	808.182	4035.87	-0.0127492	-3.15897	29.57	GILGYTEHQVVSSDFNSDTHSSTFDAGAGIALNDHFVK		G3P_HUMAN	Glyceraldehyde-3-phosphate dehydrogenase OS=Homo sapiens GN=GAPDH PE=1 SV=3	TRUE	2.43275	Condition 3	Condition 1	0.00509882	31.6815	1.08763e+08	9.90757e+07	5.63329e+07	1.31817e+08	1.19226e+08	1.26708e+08	2.30979e+08	1.99283e+08	2.12402e+08	2.59523e+08	2.55287e+08	1.30848e+08	1.20614e+08	8.85858e+07	1.26708e+08	1.33767e+08	1.16933e+08	1.23831e+08	5	0	4	2	5	7	11	12	10
3454	259.223	4	649.593	2594.34	-0.0112013	-4.31759	55.2	VIHDNFGIVEGLMTTVHAITATQK		G3P_HUMAN	Glyceraldehyde-3-phosphate dehydrogenase OS=Homo sapiens GN=GAPDH PE=1 SV=3	TRUE	601.091	Condition 3	Condition 1	0.00238711	95.7906	199866	362708	2440.35	2.55185e+07	2.78231e+07	2.033e+07	1.17864e+08	1.07877e+08	1.13884e+08	476905	934583	5668.35	2.33496e+07	2.06728e+07	2.033e+07	6.82586e+07	6.32989e+07	6.63945e+07	0	0	0	0	0	0	4	5	6
61278	259.676	3	865.788	2594.34	-0.0104434	-4.02543	66.56	VIHDNFGIVEGLMTTVHAITATQK		G3P_HUMAN	Glyceraldehyde-3-phosphate dehydrogenase OS=Homo sapiens GN=GAPDH PE=1 SV=3	TRUE	143.562	Condition 3	Condition 1	0.0525678	173.205	32249.2	75136.7	2676.22	0	293685	0	6.4232e+06	4.71976e+06	4.65778e+06	76950.5	193603	6216.23	0	218210	0	3.71988e+06	2.76941e+06	2.71548e+06	0	0	0	0	0	0	2	2	2
91262	19.347	2	455.248	908.481	-0.00184507	-2.03093	21.02	AGAHLQGGAK		G3P_HUMAN	Glyceraldehyde-3-phosphate dehydrogenase OS=Homo sapiens GN=GAPDH PE=1 SV=3	TRUE	25.3994	Condition 2	Condition 1	0.0549026	127.286	40.7411	2154.8	9481.39	29985.5	113888	152713	60776.7	15424	9977.55	97.2134	5552.23	22023.1	27436.9	84620	152713	35197.7	9050.33	5816.91	0	0	0	0	0	1	0	0	0
94	45.7112	2	337.193	672.371	-0.00994572	-14.7918	13.81	AGAEVVK		SYYC_HUMAN	Tyrosine--tRNA ligase, cytoplasmic OS=Homo sapiens GN=YARS PE=1 SV=4	FALSE	2.09484	Condition 1	Condition 2	0.00232055	22.9904	6.16887e+07	5.53802e+07	8.47615e+07	3.29219e+07	3.32159e+07	3.02086e+07	4.34143e+07	5.21343e+07	4.75182e+07	1.47197e+08	1.42697e+08	1.96881e+08	3.01237e+07	2.46797e+07	3.02086e+07	2.51426e+07	3.05908e+07	2.77031e+07	0	0	0	0	0	0	2	2	1
11603	110.861	2	579.809	1157.6	0.0116192	10.0374	16.24	NLQEVLGEEK		SYYC_HUMAN	Tyrosine--tRNA ligase, cytoplasmic OS=Homo sapiens GN=YARS PE=1 SV=4	FALSE	2.24743	Condition 2	Condition 3	0.000214877	14.6818	4.50391e+06	4.43789e+06	4.55721e+06	5.70094e+06	5.89059e+06	6.77733e+06	2.97946e+06	2.9304e+06	2.26342e+06	1.07469e+07	1.1435e+07	1.05853e+07	5.2164e+06	4.37676e+06	6.77733e+06	1.7255e+06	1.71947e+06	1.31957e+06	0	0	0	0	0	2	1	0	0
13942	128.859	2	529.761	1057.51	-0.00114066	-1.07863	46.31	EYTLDVYR		SYYC_HUMAN	Tyrosine--tRNA ligase, cytoplasmic OS=Homo sapiens GN=YARS PE=1 SV=4	TRUE	1.5199	Condition 2	Condition 1	0.000748724	9.5069	2.46971e+06	2.46647e+06	2.35102e+06	3.57722e+06	4.08592e+06	3.41265e+06	2.72952e+06	2.38508e+06	2.68733e+06	5.89304e+06	6.35532e+06	5.46086e+06	3.27318e+06	3.03588e+06	3.41265e+06	1.58075e+06	1.39949e+06	1.56671e+06	0	0	0	2	0	4	0	0	2
15092	58.6404	2	363.729	725.443	-0.000202851	-0.279624	14.46	LLDPIR		SYYC_HUMAN	Tyrosine--tRNA ligase, cytoplasmic OS=Homo sapiens GN=YARS PE=1 SV=4	FALSE	4.03719	Condition 1	Condition 2	0.35516	92.6398	1.91606e+06	1.43995e+06	1.59994e+06	613631	62949.6	550993	1.50891e+06	18672.5	898477	4.57195e+06	3.71029e+06	3.7163e+06	561476	46772.1	550993	873859	10956.5	523812	0	0	0	0	0	0	1	0	1
15442	38.0523	2	456.227	910.439	-0.000834787	-0.916905	13.65	GTDYQLSK		SYYC_HUMAN	Tyrosine--tRNA ligase, cytoplasmic OS=Homo sapiens GN=YARS PE=1 SV=4	TRUE	1.56061	Condition 2	Condition 1	0.223964	40.7223	1.56051e+06	2.0079e+06	1.93243e+06	2.24235e+06	4.20573e+06	2.13659e+06	2.01094e+06	2.94877e+06	2.41498e+06	3.72357e+06	5.17373e+06	4.48858e+06	2.05176e+06	3.1249e+06	2.13659e+06	1.1646e+06	1.73025e+06	1.40793e+06	0	0	0	1	0	2	0	0	0
17438	102.005	2	603.3	1204.58	0.00114077	0.947023	48.36	VDAQFGGIDQR		SYYC_HUMAN	Tyrosine--tRNA ligase, cytoplasmic OS=Homo sapiens GN=YARS PE=1 SV=4	TRUE	7.9785	Condition 1	Condition 3	0.00540074	53.8212	2.28452e+06	2.05674e+06	2.44497e+06	543778	971056	1.54781e+06	107407	366796	376362	5.45114e+06	5.29958e+06	5.6791e+06	497560	721503	1.54781e+06	62202.8	215225	219419	2	0	2	1	0	2	0	0	0
18321	129.146	2	632.304	1262.59	-0.00206382	-1.63458	68.89	ISEECIAQWK		SYYC_HUMAN	Tyrosine--tRNA ligase, cytoplasmic OS=Homo sapiens GN=YARS PE=1 SV=4	TRUE	2.76722	Condition 1	Condition 3	0.0967839	99.158	2.91144e+06	2.63651e+06	2.42658e+06	615189	387868	2.49365e+06	777815	815817	1.28815e+06	6.94705e+06	6.79344e+06	5.63639e+06	562902	288189	2.49365e+06	450457	478697	750993	1	0	0	2	2	0	0	0	0
33380	205.088	2	637.378	1272.74	-0.00260982	-2.05054	35.06	TVVSGLVQFVPK		SYYC_HUMAN	Tyrosine--tRNA ligase, cytoplasmic OS=Homo sapiens GN=YARS PE=1 SV=4	TRUE	68.3746	Condition 1	Condition 2	0.304337	116.007	1.7914e+06	1.88628e+06	1.25487e+06	16998.4	12570.5	42571.3	568165	0	182101	4.27449e+06	4.86036e+06	2.91477e+06	15553.7	9339.96	42571.3	329042	0	106165	0	1	1	0	0	0	2	0	2
40734	216.499	3	645.322	1932.94	0.00399112	2.0648	23.07	GVESQGMLLCASIEGINR		SYYC_HUMAN	Tyrosine--tRNA ligase, cytoplasmic OS=Homo sapiens GN=YARS PE=1 SV=4	TRUE	5.28878	Condition 2	Condition 3	0.000691185	33.0691	1.20208e+06	1.02799e+06	596800	3.38702e+06	3.8101e+06	2.30696e+06	661291	591905	543831	2.86831e+06	2.64879e+06	1.38623e+06	3.09915e+06	2.83094e+06	2.30696e+06	382975	347312	317053	0	0	0	0	0	1	0	0	0
101	47.9081	2	322.69	643.365	-0.000727744	-1.13115	38.21	LDIAGR		ARP2_HUMAN	Actin-related protein 2 OS=Homo sapiens GN=ACTR2 PE=1 SV=1	FALSE	8.88556	Condition 3	Condition 2	4.21382e-06	25.3107	5.30276e+07	5.09159e+07	7.85816e+07	1.63889e+07	1.56755e+07	1.49343e+07	1.37612e+08	1.38835e+08	1.41163e+08	1.2653e+08	1.31194e+08	1.82527e+08	1.4996e+07	1.1647e+07	1.49343e+07	7.96954e+07	8.14644e+07	8.22977e+07	0	0	0	0	0	0	1	3	6
2877	63.2308	2	411.228	820.441	-0.0036589	-4.45965	27.48	QLYLER		ARP2_HUMAN	Actin-related protein 2 OS=Homo sapiens GN=ACTR2 PE=1 SV=1	TRUE	4.06537	Condition 1	Condition 2	0.0127802	71.521	6.28868e+06	5.46581e+06	5.01838e+06	1.39201e+06	899381	1.83439e+06	1.14401e+06	3.11666e+06	874339	1.50056e+07	1.40836e+07	1.16565e+07	1.2737e+06	668248	1.83439e+06	662535	1.82876e+06	509739	0	0	0	0	0	2	0	0	0
3477	150.538	2	677.376	1352.74	-9.92191e-05	-0.0733469	17.94	ILLTEPPMNPTK		ARP2_HUMAN	Actin-related protein 2 OS=Homo sapiens GN=ACTR2 PE=1 SV=1	TRUE	2.6333	Condition 2	Condition 3	6.34335e-06	9.27278	7.70375e+06	7.30296e+06	7.84069e+06	1.06764e+07	1.07296e+07	9.61071e+06	3.93385e+06	4.2864e+06	3.55838e+06	1.83821e+07	1.88174e+07	1.82121e+07	9.76895e+06	7.97215e+06	9.61071e+06	2.27822e+06	2.51513e+06	2.07453e+06	1	1	0	1	0	0	0	1	0
4377	42.7165	2	366.206	730.397	-0.000262047	-0.358774	35.97	LNIDTR		ARP2_HUMAN	Actin-related protein 2 OS=Homo sapiens GN=ACTR2 PE=1 SV=1	FALSE	2.67046	Condition 3	Condition 2	0.000295913	20.1465	6.57388e+06	5.2912e+06	5.00769e+06	4.34474e+06	6.11485e+06	4.42511e+06	1.34746e+07	1.40151e+07	1.22592e+07	1.56861e+07	1.36337e+07	1.16317e+07	3.97546e+06	4.54339e+06	4.42511e+06	7.8036e+06	8.22364e+06	7.14713e+06	0	0	0	0	0	4	2	2	2
4913	162.935	2	667.816	1333.62	-0.00133259	-0.999227	15.26	DLMVGDEASELR		ARP2_HUMAN	Actin-related protein 2 OS=Homo sapiens GN=ACTR2 PE=1 SV=1	TRUE	62.2877	Condition 1	Condition 2	0.000229225	82.0944	8.19742e+06	8.11894e+06	9.06738e+06	54492.7	262963	90068.7	765000	477943	1.36977e+06	1.956e+07	2.09199e+07	2.10614e+07	49861.2	195384	90068.7	443036	280443	798576	0	0	1	0	0	0	0	0	2
15355	161.52	2	667.816	1333.62	-0.000666074	-0.499449	69.09	DLMVGDEASELR		ARP2_HUMAN	Actin-related protein 2 OS=Homo sapiens GN=ACTR2 PE=1 SV=1	TRUE	33.7538	Condition 2	Condition 1	0.00894114	77.4054	203896	215579	198137	1.01852e+07	739838	9.92172e+06	4.38671e+06	4.23722e+06	3.01609e+06	486521	555478	460226	9.31952e+06	549706	9.92172e+06	2.54048e+06	2.48628e+06	1.75838e+06	0	0	0	0	0	4	4	4	2
5098	101.624	2	647.825	1293.63	-0.00434704	-3.36032	51.75	VVVCDNGTGFVK		ARP2_HUMAN	Actin-related protein 2 OS=Homo sapiens GN=ACTR2 PE=1 SV=1	TRUE	4.33228	Condition 2	Condition 3	0.000346462	29.4052	5.8801e+06	6.19523e+06	6.0578e+06	7.93024e+06	9.63799e+06	6.53903e+06	2.30676e+06	2.0088e+06	1.24901e+06	1.40306e+07	1.59631e+07	1.40709e+07	7.25622e+06	7.16111e+06	6.53903e+06	1.33592e+06	1.1787e+06	728170	1	1	0	0	0	2	0	2	0
14330	206.967	2	876.425	1750.84	-0.00282064	-1.61102	31.08	SMLEVNYPMENGIVR		ARP2_HUMAN	Actin-related protein 2 OS=Homo sapiens GN=ACTR2 PE=1 SV=1	TRUE	87.0024	Condition 1	Condition 3	0.105402	87.7923	5.24403e+06	5.09776e+06	4.31159e+06	1.06701e+06	648469	812207	0	76125.8	92299.3	1.25129e+07	1.31353e+07	1.00148e+07	976322	481818	812207	0	44668.4	53810.5	0	0	0	0	0	0	2	1	2
45323	207.819	2	876.425	1750.84	-0.00183539	-1.04829	15.32	SMLEVNYPMENGIVR		ARP2_HUMAN	Actin-related protein 2 OS=Homo sapiens GN=ACTR2 PE=1 SV=1	TRUE	272.189	Condition 2	Condition 3	0.0899518	173.205	69193.6	0	121277	3.877e+06	5.78098e+06	5.03456e+06	0	53979.3	0	165104	0	281698	3.54748e+06	4.29532e+06	5.03456e+06	0	31673.4	0	0	0	0	0	0	0	0	1	0
101	47.9081	2	322.69	643.365	-0.000727744	-1.13115	16.48	LDGAIR		HCD2_HUMAN	3-hydroxyacyl-CoA dehydrogenase type-2 OS=Homo sapiens GN=HSD17B10 PE=1 SV=3	FALSE	8.88556	Condition 3	Condition 2	4.21382e-06	25.3107	5.30276e+07	5.09159e+07	7.85816e+07	1.63889e+07	1.56755e+07	1.49343e+07	1.37612e+08	1.38835e+08	1.41163e+08	1.2653e+08	1.31194e+08	1.82527e+08	1.4996e+07	1.1647e+07	1.49343e+07	7.96954e+07	8.14644e+07	8.22977e+07	0	0	0	0	0	0	2	2	6
5153	136.107	2	427.758	853.501	-0.00115357	-1.35158	31.14	DLAPIGIR		HCD2_HUMAN	3-hydroxyacyl-CoA dehydrogenase type-2 OS=Homo sapiens GN=HSD17B10 PE=1 SV=3	TRUE	5.44187	Condition 1	Condition 3	0.188916	134.373	3.81158e+06	3.72106e+06	3.92755e+06	3.72276e+06	127018	3.31713e+06	1.78808e+06	229858	87986.1	9.09491e+06	9.58798e+06	9.12278e+06	3.40635e+06	94375.8	3.31713e+06	1.03554e+06	134874	51295.8	0	0	0	0	0	1	0	0	0
7730	192.942	2	592.844	1183.67	-0.00106617	-0.900726	41.65	GGIVGMTLPIAR		HCD2_HUMAN	3-hydroxyacyl-CoA dehydrogenase type-2 OS=Homo sapiens GN=HSD17B10 PE=1 SV=3	TRUE	1.78444	Condition 2	Condition 3	0.000762768	12.6943	4.53401e+06	4.99425e+06	4.64957e+06	5.62955e+06	6.43382e+06	4.99359e+06	3.42384e+06	3.24793e+06	2.88695e+06	1.08187e+07	1.28686e+07	1.07999e+07	5.15108e+06	4.78038e+06	4.99359e+06	1.98286e+06	1.90579e+06	1.68309e+06	1	0	1	0	0	2	3	2	2
11891	142.095	2	737.389	1472.76	-0.00323381	-2.19574	50.95	VDVAVNCAGIAVASK		HCD2_HUMAN	3-hydroxyacyl-CoA dehydrogenase type-2 OS=Homo sapiens GN=HSD17B10 PE=1 SV=3	TRUE	10.51	Condition 1	Condition 3	0.0876964	81.2934	4.05982e+06	3.87385e+06	4.77578e+06	4.79944e+06	205115	4.28331e+06	529818	564436	115020	9.68722e+06	9.98169e+06	1.1093e+07	4.39152e+06	152402	4.28331e+06	306834	331194	67056.6	0	0	0	0	0	2	2	2	2
35023	144.827	2	861.412	1720.81	-0.000258071	-0.149971	46.77	LGNNCVFAPADVTSEK		HCD2_HUMAN	3-hydroxyacyl-CoA dehydrogenase type-2 OS=Homo sapiens GN=HSD17B10 PE=1 SV=3	TRUE	29.6942	Condition 1	Condition 3	0.414343	133.014	1.49556e+06	1.41604e+06	1.42578e+06	1.32254e+06	0	1.33733e+06	0	122191	23877.9	3.5686e+06	3.6487e+06	3.31174e+06	1.21013e+06	0	1.33733e+06	0	71697.8	13920.8	0	1	1	0	0	0	2	2	2
101	47.9081	2	322.69	643.365	-0.000727744	-1.13115	21.4	LDQIR		TCPA_HUMAN	T-complex protein 1 subunit alpha OS=Homo sapiens GN=TCP1 PE=1 SV=1	FALSE	8.88556	Condition 3	Condition 2	4.21382e-06	25.3107	5.30276e+07	5.09159e+07	7.85816e+07	1.63889e+07	1.56755e+07	1.49343e+07	1.37612e+08	1.38835e+08	1.41163e+08	1.2653e+08	1.31194e+08	1.82527e+08	1.4996e+07	1.1647e+07	1.49343e+07	7.96954e+07	8.14644e+07	8.22977e+07	0	0	2	0	0	0	2	4	8
5898	162.935	2	574.307	1146.6	-0.00368518	-3.214	39.48	EQLAIAEFAR		TCPA_HUMAN	T-complex protein 1 subunit alpha OS=Homo sapiens GN=TCP1 PE=1 SV=1	TRUE	1.46	Condition 2	Condition 1	0.0706349	22.6848	3.57138e+06	3.9246e+06	4.22206e+06	5.93402e+06	6.86521e+06	4.30908e+06	4.41644e+06	5.05935e+06	5.10968e+06	8.52175e+06	1.01124e+07	9.80686e+06	5.42967e+06	5.10091e+06	4.30908e+06	2.5577e+06	2.96868e+06	2.97894e+06	2	1	0	1	2	2	3	2	2
6677	64.4796	2	452.73	903.446	-0.0022778	-2.52123	23.77	DCLINAAK		TCPA_HUMAN	T-complex protein 1 subunit alpha OS=Homo sapiens GN=TCP1 PE=1 SV=1	TRUE	1.34249	Condition 2	Condition 3	0.879024	74.3985	7.51257e+06	7.90009e+06	8.87079e+06	5.658e+06	1.90893e+07	6.0621e+06	5.6441e+06	5.43319e+06	1.18721e+07	1.79259e+07	2.0356e+07	2.06048e+07	5.17711e+06	1.41835e+07	6.0621e+06	3.26868e+06	3.18804e+06	6.92141e+06	0	0	0	0	1	2	1	1	1
7157	95.0074	2	486.771	971.527	-0.00212806	-2.19043	20.19	SSLGPVGLDK		TCPA_HUMAN	T-complex protein 1 subunit alpha OS=Homo sapiens GN=TCP1 PE=1 SV=1	TRUE	1.58199	Condition 3	Condition 2	0.401883	76.9817	3.93139e+06	4.08442e+06	4.11169e+06	4.39341e+06	332403	4.07151e+06	5.17097e+06	4.27852e+06	4.46774e+06	9.38079e+06	1.05242e+07	9.5505e+06	4.02e+06	246978	4.07151e+06	2.99467e+06	2.51051e+06	2.60469e+06	0	0	0	1	0	2	0	0	0
10018	36.0227	3	471.227	1410.66	-0.00450483	-3.19341	25.68	AFHNEAQVNPER		TCPA_HUMAN	T-complex protein 1 subunit alpha OS=Homo sapiens GN=TCP1 PE=1 SV=1	TRUE	1.89732	Condition 3	Condition 1	0.00167858	15.3767	3.59446e+06	3.55552e+06	4.05088e+06	4.29266e+06	5.06303e+06	3.92877e+06	6.55908e+06	8.33618e+06	6.35633e+06	8.57683e+06	9.16145e+06	9.40924e+06	3.92781e+06	3.76188e+06	3.92877e+06	3.79857e+06	4.89142e+06	3.70574e+06	0	0	0	0	0	1	0	0	0
13834	185.827	2	616.333	1230.65	-0.00130229	-1.05821	29.44	ICDDELILIK		TCPA_HUMAN	T-complex protein 1 subunit alpha OS=Homo sapiens GN=TCP1 PE=1 SV=1	TRUE	1.57928	Condition 2	Condition 1	0.0665244	33.8606	4.48621e+06	4.30207e+06	4.66283e+06	9.74438e+06	6.40405e+06	5.0946e+06	4.80334e+06	4.64401e+06	4.51539e+06	1.07046e+07	1.10851e+07	1.08307e+07	8.91617e+06	4.75826e+06	5.0946e+06	2.78177e+06	2.72497e+06	2.63247e+06	3	1	2	2	0	2	0	2	1
14404	142.393	2	607.302	1212.59	-0.00666085	-5.49305	27.7	YFVEAGAMAVR		TCPA_HUMAN	T-complex protein 1 subunit alpha OS=Homo sapiens GN=TCP1 PE=1 SV=1	TRUE	3.4828	Condition 2	Condition 3	0.00214936	34.6874	2.85175e+06	2.76747e+06	2.96822e+06	6.89316e+06	3.45215e+06	4.71171e+06	1.17582e+06	1.79457e+06	1.35286e+06	6.80462e+06	7.13088e+06	6.89448e+06	6.30728e+06	2.56498e+06	4.71171e+06	680952	1.053e+06	788719	0	0	0	0	0	3	0	2	1
16407	195.284	2	881.951	1761.89	-0.00231202	-1.31224	60.86	YINENLIVNTDELGR		TCPA_HUMAN	T-complex protein 1 subunit alpha OS=Homo sapiens GN=TCP1 PE=1 SV=1	TRUE	27.3791	Condition 2	Condition 3	0.0994235	165.106	2.35696e+06	2.56744e+06	2.13609e+06	1.80616e+06	5.90971e+06	3.49725e+06	396677	0	12873	5.62398e+06	6.61547e+06	4.96165e+06	1.65265e+06	4.39097e+06	3.49725e+06	229728	0	7504.97	0	0	0	0	0	0	2	2	0
17379	134.489	2	737.773	1473.53	-0.00050763	-0.344498	48.21	GANDFMCDEMER		TCPA_HUMAN	T-complex protein 1 subunit alpha OS=Homo sapiens GN=TCP1 PE=1 SV=1	TRUE	5.59933	Condition 2	Condition 3	2.78617e-05	27.6074	2.18341e+06	2.02047e+06	2.17182e+06	2.11746e+06	2.39822e+06	1.86154e+06	280707	489474	368744	5.20989e+06	5.20611e+06	5.04464e+06	1.93749e+06	1.7819e+06	1.86154e+06	162566	287209	214978	0	0	0	0	0	1	2	2	2
21394	139.444	3	452.586	1354.74	-0.000241176	-0.178025	47.32	WIGLDLSNGKPR		TCPA_HUMAN	T-complex protein 1 subunit alpha OS=Homo sapiens GN=TCP1 PE=1 SV=1	TRUE	3.93032	Condition 2	Condition 3	0.00993723	56.5349	1.18859e+06	1.1268e+06	1.33528e+06	2.22823e+06	2.87193e+06	1.35518e+06	376499	361174	904774	2.83611e+06	2.90339e+06	3.10155e+06	2.03885e+06	2.13387e+06	1.35518e+06	218043	211926	527483	0	0	0	0	0	2	0	0	0
23829	187.424	2	758.91	1515.81	-0.00230817	-1.52273	51.22	SQNVMAAASIANIVK		TCPA_HUMAN	T-complex protein 1 subunit alpha OS=Homo sapiens GN=TCP1 PE=1 SV=1	TRUE	19.0871	Condition 1	Condition 2	0.198675	173.205	1.55341e+06	1.60024e+06	1.88179e+06	0	0	263814	551615	0	276430	3.70662e+06	4.12332e+06	4.37097e+06	0	0	263814	319458	0	161159	0	0	0	0	0	0	2	3	2
28767	136.012	2	573.823	1145.63	-0.0132219	-11.541	15.29	YPVNSVNILK		TCPA_HUMAN	T-complex protein 1 subunit alpha OS=Homo sapiens GN=TCP1 PE=1 SV=1	TRUE	1.34262	Condition 3	Condition 2	0.330213	31.1375	2.51214e+06	2.36856e+06	2.61677e+06	2.06046e+06	2.84772e+06	1.52084e+06	3.69392e+06	2.29854e+06	2.6393e+06	5.99427e+06	6.10303e+06	6.07816e+06	1.88534e+06	2.11588e+06	1.52084e+06	2.13926e+06	1.34871e+06	1.53871e+06	0	0	0	0	0	0	1	1	0
124	127.556	2	472.768	943.521	-0.0027251	-2.88822	65.41	AGLQFPVGR		H2A1B_HUMAN	Histone H2A type 1-B/E OS=Homo sapiens GN=HIST1H2AB PE=1 SV=2	FALSE	3.28533	Condition 3	Condition 1	1.31484e-05	14.8321	7.85912e+07	7.31046e+07	9.65699e+07	9.64767e+07	1.07653e+08	8.91783e+07	2.71271e+08	2.78608e+08	2.65756e+08	1.87528e+08	1.88367e+08	2.24309e+08	8.82767e+07	7.99869e+07	8.91783e+07	1.57102e+08	1.63479e+08	1.54936e+08	0	0	0	0	0	0	5	6	4
789	257.577	2	966.086	1930.16	-0.00478624	-2.47971	52.74	VTIAQGGVLPNIQAVLLPK		H2A1B_HUMAN	Histone H2A type 1-B/E OS=Homo sapiens GN=HIST1H2AB PE=1 SV=2	TRUE	1.97652	Condition 2	Condition 3	0.0721124	42.0403	5.66507e+07	6.10478e+07	2.45366e+07	6.81657e+07	9.07437e+07	7.47536e+07	4.15043e+07	3.70222e+07	3.96931e+07	1.35176e+08	1.57301e+08	5.69928e+07	6.23721e+07	6.74234e+07	7.47536e+07	2.40364e+07	2.17236e+07	2.31411e+07	0	0	0	0	0	0	4	5	5
24594	257.577	3	644.393	1930.16	-0.00468474	-2.42713	24.31	VTIAQGGVLPNIQAVLLPK		H2A1B_HUMAN	Histone H2A type 1-B/E OS=Homo sapiens GN=HIST1H2AB PE=1 SV=2	TRUE	17336.1	Condition 1	Condition 2	0.000787216	94.9044	1.66829e+06	2.32093e+06	199254	89.5397	0	152.064	1.15678e+06	766279	801443	3.98074e+06	5.98029e+06	462821	81.9294	0	152.064	669927	449630	467241	0	0	0	0	0	0	2	0	2
4835	55.2967	2	425.765	849.515	-0.00301455	-3.54854	22.24	HLQLAIR		H2A1B_HUMAN	Histone H2A type 1-B/E OS=Homo sapiens GN=HIST1H2AB PE=1 SV=2	FALSE	9.2499	Condition 3	Condition 1	3.28087e-08	7.01931	3.37221e+06	3.47398e+06	3.81325e+06	4.90259e+06	5.52029e+06	5.51828e+06	3.55299e+07	3.15048e+07	3.15641e+07	8.04652e+06	8.95134e+06	8.85729e+06	4.4859e+06	4.10162e+06	5.51828e+06	2.05765e+07	1.84861e+07	1.84018e+07	0	0	0	0	0	0	4	3	4
124	127.556	2	472.768	943.521	-0.0027251	-2.88822	65.41	AGLQFPVGR		H2AV_HUMAN	Histone H2A.V OS=Homo sapiens GN=H2AFV PE=1 SV=3	FALSE	3.28533	Condition 3	Condition 1	1.31484e-05	14.8321	7.85912e+07	7.31046e+07	9.65699e+07	9.64767e+07	1.07653e+08	8.91783e+07	2.71271e+08	2.78608e+08	2.65756e+08	1.87528e+08	1.88367e+08	2.24309e+08	8.82767e+07	7.99869e+07	8.91783e+07	1.57102e+08	1.63479e+08	1.54936e+08	1	1	1	0	0	4	4	4	4
1535	153.391	2	559.783	1117.55	0.00149004	1.33331	44.52	GDEELDSLIK		H2AV_HUMAN	Histone H2A.V OS=Homo sapiens GN=H2AFV PE=1 SV=3	TRUE	2.01622	Condition 3	Condition 2	0.04843	39.6356	1.94793e+07	1.89856e+07	2.22115e+07	2.18631e+07	9.24118e+06	1.90527e+07	3.58565e+07	3.81641e+07	2.71067e+07	4.64801e+07	4.89199e+07	5.15922e+07	2.00049e+07	6.86628e+06	1.90527e+07	2.07656e+07	2.23936e+07	1.58032e+07	3	0	2	2	0	2	4	3	5
4835	55.2967	2	425.765	849.515	-0.00301455	-3.54854	22.24	HLQLAIR		H2AV_HUMAN	Histone H2A.V OS=Homo sapiens GN=H2AFV PE=1 SV=3	FALSE	9.2499	Condition 3	Condition 1	3.28087e-08	7.01931	3.37221e+06	3.47398e+06	3.81325e+06	4.90259e+06	5.52029e+06	5.51828e+06	3.55299e+07	3.15048e+07	3.15641e+07	8.04652e+06	8.95134e+06	8.85729e+06	4.4859e+06	4.10162e+06	5.51828e+06	2.05765e+07	1.84861e+07	1.84018e+07	0	0	0	0	0	0	4	3	2
124	127.556	2	472.768	943.521	-0.0027251	-2.88822	65.41	AGLQFPVGR		H2A2B_HUMAN	Histone H2A type 2-B OS=Homo sapiens GN=HIST2H2AB PE=1 SV=3	FALSE	3.28533	Condition 3	Condition 1	1.31484e-05	14.8321	7.85912e+07	7.31046e+07	9.65699e+07	9.64767e+07	1.07653e+08	8.91783e+07	2.71271e+08	2.78608e+08	2.65756e+08	1.87528e+08	1.88367e+08	2.24309e+08	8.82767e+07	7.99869e+07	8.91783e+07	1.57102e+08	1.63479e+08	1.54936e+08	0	0	0	0	0	0	2	1	1
124	127.556	2	472.768	943.521	-0.0027251	-2.88822	65.55	AGLQFPVGR		H2A1A_HUMAN	Histone H2A type 1-A OS=Homo sapiens GN=HIST1H2AA PE=1 SV=3	FALSE	3.28533	Condition 3	Condition 1	1.31484e-05	14.8321	7.85912e+07	7.31046e+07	9.65699e+07	9.64767e+07	1.07653e+08	8.91783e+07	2.71271e+08	2.78608e+08	2.65756e+08	1.87528e+08	1.88367e+08	2.24309e+08	8.82767e+07	7.99869e+07	8.91783e+07	1.57102e+08	1.63479e+08	1.54936e+08	1	1	1	0	3	4	5	6	4
4835	55.2967	2	425.765	849.515	-0.00301455	-3.54854	22.24	HLQLAIR		H2A1A_HUMAN	Histone H2A type 1-A OS=Homo sapiens GN=HIST1H2AA PE=1 SV=3	FALSE	9.2499	Condition 3	Condition 1	3.28087e-08	7.01931	3.37221e+06	3.47398e+06	3.81325e+06	4.90259e+06	5.52029e+06	5.51828e+06	3.55299e+07	3.15048e+07	3.15641e+07	8.04652e+06	8.95134e+06	8.85729e+06	4.4859e+06	4.10162e+06	5.51828e+06	2.05765e+07	1.84861e+07	1.84018e+07	0	0	0	0	0	0	4	3	4
124	127.556	2	472.768	943.521	-0.0026251	-2.78223	15.81	KIQNQWK		HMCS2_HUMAN	Hydroxymethylglutaryl-CoA synthase, mitochondrial OS=Homo sapiens GN=HMGCS2 PE=1 SV=1	FALSE	3.28533	Condition 3	Condition 1	1.31484e-05	14.8321	7.85912e+07	7.31046e+07	9.65699e+07	9.64767e+07	1.07653e+08	8.91783e+07	2.71271e+08	2.78608e+08	2.65756e+08	1.87528e+08	1.88367e+08	2.24309e+08	8.82767e+07	7.99869e+07	8.91783e+07	1.57102e+08	1.63479e+08	1.54936e+08	0	0	0	0	0	0	2	2	1
2086	131.446	2	446.245	890.476	-0.0103046	-11.5719	38.96	GLEAFGGLK		HMCS2_HUMAN	Hydroxymethylglutaryl-CoA synthase, mitochondrial OS=Homo sapiens GN=HMGCS2 PE=1 SV=1	FALSE	1.26332	Condition 2	Condition 3	0.197266	25.903	1.4774e+07	1.42499e+07	1.3237e+07	1.33309e+07	1.58017e+07	1.44209e+07	8.50699e+06	1.44604e+07	1.15082e+07	3.52526e+07	3.67175e+07	3.07465e+07	1.21979e+07	1.17408e+07	1.44209e+07	4.92667e+06	8.48493e+06	6.70925e+06	0	0	0	0	2	1	0	0	0
10923	134.679	2	609.333	1216.65	-0.0037347	-3.06965	65.42	LEVGTETIIDK		HMCS2_HUMAN	Hydroxymethylglutaryl-CoA synthase, mitochondrial OS=Homo sapiens GN=HMGCS2 PE=1 SV=1	FALSE	11.4819	Condition 2	Condition 3	1.60907e-05	33.5568	1.06881e+06	1.11013e+06	1.31338e+06	4.91433e+06	8.1502e+06	4.57591e+06	508747	551486	476144	2.55031e+06	2.86046e+06	3.05068e+06	4.49665e+06	6.05567e+06	4.57591e+06	294631	323595	277592	0	0	0	2	0	2	0	0	0
34416	64.5742	2	642.825	1283.64	4.78875e-05	0.0373061	48.23	VSQDAAPGSPLDK		HMCS2_HUMAN	Hydroxymethylglutaryl-CoA synthase, mitochondrial OS=Homo sapiens GN=HMGCS2 PE=1 SV=1	TRUE	73.0926	Condition 2	Condition 3	0.118281	98.414	117365	220158	318918	1.78867e+06	3.98027e+06	2.04596e+06	36798.5	0	70119.3	280048	567277	740773	1.63665e+06	2.95737e+06	2.04596e+06	21311.2	0	40879.5	0	0	0	0	0	3	0	0	0
35634	196.699	2	585.813	1169.61	-0.00844978	-7.22439	45.79	IQLPWDSVGR		HMCS2_HUMAN	Hydroxymethylglutaryl-CoA synthase, mitochondrial OS=Homo sapiens GN=HMGCS2 PE=1 SV=1	TRUE	9.76826	Condition 2	Condition 1	0.166497	79.7005	391204	123047	682135	316573	5.50388e+06	5.86615e+06	729376	490802	338503	933460	317052	1.58444e+06	289666	4.08943e+06	5.86615e+06	422405	287988	197347	0	0	0	0	3	2	0	0	0
124	127.556	2	472.768	943.521	-0.0125251	-13.2747	13.55	QLKGLEEK		CING_HUMAN	Cingulin OS=Homo sapiens GN=CGN PE=1 SV=2	FALSE	3.28533	Condition 3	Condition 1	1.31484e-05	14.8321	7.85912e+07	7.31046e+07	9.65699e+07	9.64767e+07	1.07653e+08	8.91783e+07	2.71271e+08	2.78608e+08	2.65756e+08	1.87528e+08	1.88367e+08	2.24309e+08	8.82767e+07	7.99869e+07	8.91783e+07	1.57102e+08	1.63479e+08	1.54936e+08	0	0	0	0	0	0	0	1	0
103306	38.8342	2	593.812	1185.61	-0.00160885	-1.35698	37.26	LGQEQQTLNR		CING_HUMAN	Cingulin OS=Homo sapiens GN=CGN PE=1 SV=2	TRUE	2.60439	Condition 1	Condition 3	0.609196	96.336	0	127896	228021	81170.5	154915	35343.5	85824.8	22174	28661.4	0	329546	529639	74271.5	115103	35343.5	49703.9	13011	16709.6	0	0	1	0	0	0	0	0	0
125	53.6562	2	617.804	1233.59	-0.00112736	-0.913878	81.08	SNVSDAVAQSTR		TPIS_HUMAN	Triosephosphate isomerase OS=Homo sapiens GN=TPI1 PE=1 SV=3	TRUE	1.63728	Condition 3	Condition 1	0.00066472	13.2215	7.18692e+07	7.03335e+07	7.71379e+07	7.17137e+07	8.50813e+07	6.59447e+07	1.25755e+08	1.21378e+08	1.11989e+08	1.71489e+08	1.81227e+08	1.79173e+08	6.56185e+07	6.32161e+07	6.59447e+07	7.28287e+07	7.1221e+07	6.52894e+07	1	2	2	0	0	9	11	10	7
171	26.2938	3	489.578	1465.71	-0.0034038	-2.32228	60.18	TATPQQAQEVHEK		TPIS_HUMAN	Triosephosphate isomerase OS=Homo sapiens GN=TPI1 PE=1 SV=3	TRUE	1.90354	Condition 3	Condition 1	0.763656	67.5848	3.33321e+07	3.26785e+07	3.67058e+07	3.65779e+07	4.54837e+07	3.74178e+07	1.49214e+07	9.70984e+07	8.35049e+07	7.95344e+07	8.42021e+07	8.52589e+07	3.3469e+07	3.37948e+07	3.74178e+07	8.64146e+06	5.69745e+07	4.86833e+07	0	0	1	0	0	2	0	2	2
7135	22.0527	3	489.577	1465.71	-0.00825801	-5.63411	61.88	TATPQQAQEVHEK		TPIS_HUMAN	Triosephosphate isomerase OS=Homo sapiens GN=TPI1 PE=1 SV=3	TRUE	29.1917	Condition 3	Condition 1	0.0871345	152.625	979208	1.07572e+06	970274	1.7785e+06	2.11098e+06	1.63004e+06	8.13119e+07	2.99578e+06	4.00291e+06	2.33651e+06	2.77178e+06	2.25372e+06	1.62734e+06	1.56847e+06	1.63004e+06	4.70903e+07	1.75783e+06	2.33369e+06	0	0	0	0	0	0	2	0	0
11743	26.2938	2	733.865	1465.71	-0.0011782	-0.80384	71.62	TATPQQAQEVHEK		TPIS_HUMAN	Triosephosphate isomerase OS=Homo sapiens GN=TPI1 PE=1 SV=3	TRUE	1.32591	Condition 3	Condition 1	0.717711	86.7039	1.61509e+06	1.37404e+06	2.41543e+06	1.49745e+06	1.94208e+06	2.545e+06	27665.2	3.89864e+06	3.23964e+06	3.85381e+06	3.54046e+06	5.61049e+06	1.37018e+06	1.44298e+06	2.545e+06	16021.8	2.2876e+06	1.88871e+06	0	0	0	0	0	2	0	2	2
54454	22.0527	2	733.863	1465.71	-0.003984	-2.71813	55.8	TATPQQAQEVHEK		TPIS_HUMAN	Triosephosphate isomerase OS=Homo sapiens GN=TPI1 PE=1 SV=3	TRUE	Infinity	Condition 3	Condition 2	0.344139	173.205	0	0	6222.42	0	0	0	7.07698e+06	196.709	0	0	0	14453.2	0	0	0	4.0985e+06	115.423	0	0	0	0	0	0	0	4	0	0
247	40.1957	2	425.736	849.458	-0.00117312	-1.38102	47.11	VVFEQTK		TPIS_HUMAN	Triosephosphate isomerase OS=Homo sapiens GN=TPI1 PE=1 SV=3	TRUE	2.69334	Condition 3	Condition 1	9.81162e-05	16.3656	4.06278e+07	3.6784e+07	4.55632e+07	5.27212e+07	5.22806e+07	3.89086e+07	1.12242e+08	1.10135e+08	1.08837e+08	9.69429e+07	9.47808e+07	1.05833e+08	4.82402e+07	3.88449e+07	3.89086e+07	6.5003e+07	6.46239e+07	6.34518e+07	0	0	0	0	0	2	7	6	6
251	86.3031	2	663.839	1325.66	-0.00131996	-0.995695	91.6	IIYGGSVTGATCK		TPIS_HUMAN	Triosephosphate isomerase OS=Homo sapiens GN=TPI1 PE=1 SV=3	TRUE	1.09432	Condition 2	Condition 3	0.637727	18.0017	6.54504e+07	6.32782e+07	6.67524e+07	6.62086e+07	8.4444e+07	6.01413e+07	6.71003e+07	6.48662e+07	6.06592e+07	1.56173e+08	1.63048e+08	1.5505e+08	6.05813e+07	6.27426e+07	6.01413e+07	3.88599e+07	3.80616e+07	3.53643e+07	2	0	0	1	4	8	12	14	10
302	29.8149	2	379.723	757.432	-0.00137079	-1.80978	31.8	VIADNVK		TPIS_HUMAN	Triosephosphate isomerase OS=Homo sapiens GN=TPI1 PE=1 SV=3	FALSE	2.56278	Condition 3	Condition 2	0.444904	77.8398	2.08085e+07	2.16917e+07	2.49894e+07	1.30408e+07	1.48953e+07	1.46763e+07	8.71626e+06	3.51451e+07	6.53451e+07	4.96516e+07	5.58927e+07	5.80446e+07	1.19324e+07	1.10673e+07	1.46763e+07	5.04786e+06	2.06221e+07	3.80962e+07	2	0	1	2	2	2	0	3	4
7516	25.6878	2	379.722	757.43	-0.00326716	-4.31346	24.64	VIADNVK		TPIS_HUMAN	Triosephosphate isomerase OS=Homo sapiens GN=TPI1 PE=1 SV=3	TRUE	27.0503	Condition 3	Condition 2	0.313874	160.443	301935	305024	678506	260137	278156	203377	1.9073e+07	222434	767032	720453	785950	1.57601e+06	238027	206672	203377	1.10458e+07	130518	447179	0	0	0	0	0	0	3	0	0
379	139.256	3	529.584	1585.73	-0.00173795	-1.09599	68.08	DCGATWVVLGHSER		TPIS_HUMAN	Triosephosphate isomerase OS=Homo sapiens GN=TPI1 PE=1 SV=3	TRUE	1.4522	Condition 2	Condition 1	0.00861914	17.4979	4.13761e+07	4.05725e+07	4.52743e+07	5.89111e+07	7.34452e+07	5.23965e+07	6.00872e+07	5.96087e+07	6.05081e+07	9.87285e+07	1.04543e+08	1.05162e+08	5.3904e+07	5.45704e+07	5.23965e+07	3.47984e+07	3.49766e+07	3.52762e+07	5	0	0	4	5	6	5	7	4
17804	139.256	2	793.873	1585.73	-6.39529e-05	-0.0403302	46.45	DCGATWVVLGHSER		TPIS_HUMAN	Triosephosphate isomerase OS=Homo sapiens GN=TPI1 PE=1 SV=3	TRUE	17.5794	Condition 1	Condition 3	0.00284704	131.197	2.84648e+06	2.57346e+06	2.74548e+06	2.24138e+06	2.249e+06	2.49788e+06	389071	48227.9	27189.4	6.79206e+06	6.63098e+06	6.37711e+06	2.05088e+06	1.67103e+06	2.49788e+06	225324	28298.7	15851.4	0	0	0	0	0	2	2	2	0
495	106.491	3	486.911	1457.71	-0.00246835	-1.6933	51.84	HVFGESDELIGQK		TPIS_HUMAN	Triosephosphate isomerase OS=Homo sapiens GN=TPI1 PE=1 SV=3	TRUE	2.04736	Condition 3	Condition 1	0.000301811	15.715	3.38704e+07	3.40694e+07	3.8082e+07	4.0863e+07	4.87103e+07	3.56784e+07	6.9922e+07	7.59183e+07	7.12244e+07	8.08188e+07	8.7786e+07	8.84555e+07	3.73899e+07	3.61921e+07	3.56784e+07	4.0494e+07	4.45466e+07	4.15238e+07	2	0	0	1	0	3	2	2	2
25544	106.491	2	729.864	1457.71	-0.0011765	-0.807085	29.82	HVFGESDELIGQK		TPIS_HUMAN	Triosephosphate isomerase OS=Homo sapiens GN=TPI1 PE=1 SV=3	TRUE	50.4495	Condition 1	Condition 3	0.0322708	173.205	1.57019e+06	1.40168e+06	1.8429e+06	935858	904986	146870	95437.3	0	0	3.74666e+06	3.61168e+06	4.28062e+06	856316	672413	146870	55270.8	0	0	0	0	0	0	0	0	2	0	0
42722	108.027	2	729.863	1457.71	-0.00388264	-2.66351	25.32	HVFGESDELIGQK		TPIS_HUMAN	Triosephosphate isomerase OS=Homo sapiens GN=TPI1 PE=1 SV=3	TRUE	11.0627	Condition 3	Condition 1	0.00145989	85.5628	359743	343160	248490	253977	925986	218107	4.12748e+06	3.23823e+06	3.15929e+06	858391	884214	577184	232391	688015	218107	2.39035e+06	1.9001e+06	1.84186e+06	0	0	0	0	0	0	2	2	2
554	169.064	2	811.415	1620.82	-0.00266595	-1.64482	94.94	VTNGAFTGEISPGMIK		TPIS_HUMAN	Triosephosphate isomerase OS=Homo sapiens GN=TPI1 PE=1 SV=3	TRUE	1.75517	Condition 1	Condition 3	0.453106	85.7218	4.12995e+07	3.89879e+07	4.371e+07	3.85705e+07	375902	3.42742e+07	2.65982e+07	2.36254e+07	2.04231e+07	9.85456e+07	1.00459e+08	1.01528e+08	3.52923e+07	279299	3.42742e+07	1.54039e+07	1.38627e+07	1.19067e+07	0	0	0	0	0	3	4	4	3
9981	171.239	2	811.415	1620.82	-0.00256529	-1.58271	88.73	VTNGAFTGEISPGMIK		TPIS_HUMAN	Triosephosphate isomerase OS=Homo sapiens GN=TPI1 PE=1 SV=3	TRUE	82.5779	Condition 2	Condition 3	0.173747	166.994	568961	686680	418523	641047	4.80084e+07	534754	115598	116872	363140	1.35761e+06	1.76936e+06	972131	586562	3.56707e+07	534754	66946.5	68576.8	211710	0	0	1	0	0	0	1	0	1
585	214.62	2	707.897	1413.78	-0.00245067	-1.73341	79.12	QSLGELIGTLNAAK		TPIS_HUMAN	Triosephosphate isomerase OS=Homo sapiens GN=TPI1 PE=1 SV=3	TRUE	3.13508	Condition 3	Condition 1	0.000374731	25.3805	3.443e+07	3.35272e+07	2.74408e+07	5.1732e+07	7.33539e+07	4.58963e+07	1.04596e+08	9.84217e+07	9.6063e+07	8.21543e+07	8.6389e+07	6.37385e+07	4.73351e+07	5.45026e+07	4.58963e+07	6.05747e+07	5.7751e+07	5.60047e+07	1	2	2	0	2	2	6	7	6
679	233.571	2	801.947	1601.88	-0.00294087	-1.83588	74.3	VVLAYEPVWAIGTGK		TPIS_HUMAN	Triosephosphate isomerase OS=Homo sapiens GN=TPI1 PE=1 SV=3	TRUE	1.87664	Condition 2	Condition 1	0.000172936	12.2644	4.83702e+07	4.61857e+07	4.39763e+07	8.51812e+07	9.7948e+07	7.68463e+07	6.22375e+07	6.0281e+07	6.11686e+07	1.15417e+08	1.19006e+08	1.02147e+08	7.79414e+07	7.27762e+07	7.68463e+07	3.60437e+07	3.53711e+07	3.56613e+07	0	1	0	1	0	3	9	9	8
846	264.896	3	1010.53	3028.56	-0.0171217	-5.65339	48.39	ELASQPDVDGFLVGGASLKPEFVDIINAK		TPIS_HUMAN	Triosephosphate isomerase OS=Homo sapiens GN=TPI1 PE=1 SV=3	TRUE	2.03342	Condition 2	Condition 1	0.0231605	33.6806	4.03846e+07	4.05085e+07	2.06929e+07	8.21028e+07	5.31724e+07	7.12918e+07	6.87056e+07	5.94129e+07	6.56793e+07	9.63625e+07	1.04378e+08	4.80649e+07	7.51246e+07	3.95075e+07	7.12918e+07	3.97896e+07	3.48618e+07	3.8291e+07	0	0	0	0	0	1	5	5	6
1757	145.389	2	477.745	953.475	-0.00105178	-1.1031	37.04	FFVGGNWK		TPIS_HUMAN	Triosephosphate isomerase OS=Homo sapiens GN=TPI1 PE=1 SV=3	FALSE	4.38587	Condition 2	Condition 1	3.84861e-06	14.5348	1.01475e+07	1.06816e+07	1.0625e+07	4.59426e+07	5.26893e+07	3.9322e+07	2.28121e+07	2.41912e+07	2.14381e+07	2.42133e+07	2.75231e+07	2.46794e+07	4.20378e+07	3.91486e+07	3.9322e+07	1.32112e+07	1.41947e+07	1.24984e+07	7	1	7	7	8	7	5	6	6
1835	200.48	3	603.328	1806.96	-0.0036512	-2.02062	63.44	VAHALAEGLGVIACIGEK		TPIS_HUMAN	Triosephosphate isomerase OS=Homo sapiens GN=TPI1 PE=1 SV=3	TRUE	8.47178	Condition 3	Condition 2	0.0192906	75.9528	2.96983e+07	2.67232e+07	1.89401e+07	8.0541e+06	679368	7.197e+06	4.68663e+07	4.33768e+07	4.47165e+07	7.08637e+07	6.88573e+07	4.39935e+07	7.36956e+06	504776	7.197e+06	2.71417e+07	2.54522e+07	2.60697e+07	0	0	0	0	0	0	7	6	9
1897	160.772	3	514.965	1541.87	-0.0044286	-2.87221	25.49	KQSLGELIGTLNAAK		TPIS_HUMAN	Triosephosphate isomerase OS=Homo sapiens GN=TPI1 PE=1 SV=3	TRUE	2.49474	Condition 1	Condition 3	3.75871e-05	12.0903	1.8472e+07	1.72202e+07	2.1703e+07	7.47015e+06	8.69964e+06	7.89506e+06	8.11705e+06	6.92971e+06	7.95967e+06	4.40764e+07	4.43709e+07	5.0411e+07	6.83523e+06	6.46391e+06	7.89506e+06	4.70084e+06	4.06615e+06	4.64048e+06	0	0	0	0	0	2	2	2	2
3488	233.845	2	1096.54	2191.06	-0.00413463	-1.88704	96.23	VPADTEVVCAPPTAYIDFAR		TPIS_HUMAN	Triosephosphate isomerase OS=Homo sapiens GN=TPI1 PE=1 SV=3	TRUE	71.876	Condition 1	Condition 2	2.14378e-07	28.9384	3.26814e+07	3.03345e+07	2.68768e+07	312471	548953	389239	2.45309e+07	2.03151e+07	1.99719e+07	7.79818e+07	7.81625e+07	6.24286e+07	285913	407877	389239	1.42066e+07	1.19203e+07	1.16436e+07	0	2	0	0	0	0	6	6	4
38061	233.845	3	731.361	2191.06	-0.00179435	-0.818941	---	VPADTEVVCAPPTAYIDFAR		TPIS_HUMAN	Triosephosphate isomerase OS=Homo sapiens GN=TPI1 PE=1 SV=3	TRUE	28.1648	Condition 1	Condition 3	0.00352374	75.602	2.27397e+06	980291	457070	561316	345399	156751	30507.6	78916.9	22347.6	5.42597e+06	2.5259e+06	1.06167e+06	513607	256634	156751	17667.9	46306.1	13028.6	0	0	0	0	0	0	0	0	0
128	113.621	2	661.342	1320.67	0.0128112	9.70062	19.58	FLENVAAAETEK		FHOD1_HUMAN	FH1/FH2 domain-containing protein 1 OS=Homo sapiens GN=FHOD1 PE=1 SV=3	FALSE	2.14625	Condition 1	Condition 3	9.03559e-05	13.9679	1.39207e+08	1.4016e+08	1.55183e+08	7.72784e+07	9.14058e+07	6.95313e+07	6.8396e+07	6.69612e+07	6.71121e+07	3.32164e+08	3.61148e+08	3.60453e+08	7.07102e+07	6.79153e+07	6.95313e+07	3.96103e+07	3.92909e+07	3.91263e+07	2	0	2	0	0	0	0	0	0
7918	113.529	3	441.228	1320.66	0.00652708	4.9423	---	FLENVAAAETEK		FHOD1_HUMAN	FH1/FH2 domain-containing protein 1 OS=Homo sapiens GN=FHOD1 PE=1 SV=3	FALSE	4.77084	Condition 1	Condition 2	0.00297438	48.2194	4.10445e+06	4.34023e+06	3.40919e+06	1.24372e+06	793683	447244	1.74491e+06	1.73935e+06	1.12461e+06	9.79372e+06	1.11834e+07	7.91875e+06	1.13802e+06	589713	447244	1.01054e+06	1.0206e+06	655646	0	0	0	0	0	0	0	0	0
131	69.229	2	483.25	964.485	-0.00160318	-1.66221	40.7	AAEDYGVIK		TAGL_HUMAN	Transgelin OS=Homo sapiens GN=TAGLN PE=1 SV=4	TRUE	4.18165	Condition 2	Condition 3	8.29739e-06	17.0967	5.22962e+07	4.61969e+07	5.01814e+07	8.45475e+07	1.06907e+08	7.75581e+07	2.14481e+07	2.16117e+07	2.1272e+07	1.24785e+08	1.19035e+08	1.1656e+08	7.73615e+07	7.94331e+07	7.75581e+07	1.24213e+07	1.26811e+07	1.24016e+07	0	0	0	0	0	5	3	2	2
177	77.3895	2	648.309	1294.6	-0.000527131	-0.407175	70.68	EFTESQLQEGK		TAGL_HUMAN	Transgelin OS=Homo sapiens GN=TAGLN PE=1 SV=4	FALSE	17.4053	Condition 2	Condition 3	6.4741e-08	11.9571	5.11679e+07	4.70186e+07	5.40219e+07	9.01331e+07	1.03326e+08	8.15655e+07	5.8403e+06	5.01046e+06	4.95039e+06	1.22093e+08	1.21152e+08	1.2548e+08	8.24723e+07	7.67718e+07	8.15655e+07	3.38231e+06	2.93999e+06	2.88608e+06	0	0	1	2	0	2	4	4	2
297	33.4723	2	395.698	789.381	0.00064985	0.823241	33.67	DMAAVQR		TAGL_HUMAN	Transgelin OS=Homo sapiens GN=TAGLN PE=1 SV=4	FALSE	3.30771	Condition 2	Condition 3	0.0143587	63.4579	1.42221e+07	1.43394e+07	1.58106e+07	2.16844e+07	2.50995e+07	1.75552e+07	3.06063e+06	5.34216e+06	1.10484e+07	3.39357e+07	3.69481e+07	3.67243e+07	1.98414e+07	1.86491e+07	1.75552e+07	1.77251e+06	3.13462e+06	6.44124e+06	0	0	0	0	0	2	0	0	0
358	242.868	2	765.86	1529.7	-0.00220513	-1.44154	58.67	TDMFQTVDLFEGK		TAGL_HUMAN	Transgelin OS=Homo sapiens GN=TAGLN PE=1 SV=4	TRUE	37.6001	Condition 2	Condition 3	1.53747e-06	27.2191	5.10764e+07	4.51007e+07	2.90946e+07	9.4085e+07	1.0594e+08	8.69571e+07	3.00836e+06	2.48462e+06	2.13952e+06	1.21875e+08	1.1621e+08	6.75799e+07	8.60884e+07	7.87145e+07	8.69571e+07	1.74224e+06	1.4579e+06	1.24734e+06	0	0	0	0	0	1	3	2	1
436	141.247	2	497.726	993.438	-0.000221317	-0.222779	22.34	GDPNWFMK		TAGL_HUMAN	Transgelin OS=Homo sapiens GN=TAGLN PE=1 SV=4	TRUE	13.3144	Condition 2	Condition 3	1.76834e-07	11.8327	2.53395e+07	2.36261e+07	2.96441e+07	8.36832e+07	7.86064e+07	7.93482e+07	6.25785e+06	6.61723e+06	5.27355e+06	6.04632e+07	6.0877e+07	6.88563e+07	7.65706e+07	5.84052e+07	7.93482e+07	3.62412e+06	3.8828e+06	3.07448e+06	0	0	0	0	0	2	0	0	0
452	85.6346	3	506.282	1515.82	-0.00611085	-4.03136	52.41	LVNSLYPDGSKPVK		TAGL_HUMAN	Transgelin OS=Homo sapiens GN=TAGLN PE=1 SV=4	TRUE	11.5891	Condition 2	Condition 3	1.72712e-05	28.4343	3.34609e+07	3.10174e+07	3.35235e+07	6.18882e+07	7.71599e+07	5.53915e+07	3.77589e+06	6.7322e+06	6.26973e+06	7.98417e+07	7.9922e+07	7.78672e+07	5.66281e+07	5.73304e+07	5.53915e+07	2.18674e+06	3.95025e+06	3.65525e+06	2	0	2	1	0	3	1	1	0
37169	85.6346	2	758.922	1515.83	-0.000693351	-0.457407	32.86	LVNSLYPDGSKPVK		TAGL_HUMAN	Transgelin OS=Homo sapiens GN=TAGLN PE=1 SV=4	TRUE	Infinity	Condition 2	Condition 3	2.53131e-11	23.4257	950735	801346	1.00579e+06	1.48285e+06	1.40964e+06	2.12139e+06	0	0	0	2.26857e+06	2.06481e+06	2.33622e+06	1.35681e+06	1.04738e+06	2.12139e+06	0	0	0	0	0	0	0	0	2	0	0	0
527	39.7135	3	404.194	1209.56	0.00813962	6.72946	20.42	KYDEELEER		TAGL_HUMAN	Transgelin OS=Homo sapiens GN=TAGLN PE=1 SV=4	FALSE	1.42128	Condition 1	Condition 2	0.00447929	11.7671	2.18112e+07	2.0428e+07	2.42849e+07	1.77177e+07	1.44301e+07	1.46578e+07	1.57738e+07	1.68944e+07	1.60886e+07	5.20442e+07	5.26365e+07	5.64081e+07	1.62118e+07	1.07217e+07	1.46578e+07	9.13513e+06	9.91311e+06	9.37964e+06	1	2	0	1	1	1	0	0	0
550	156.42	2	611.318	1220.62	-0.00120594	-0.987975	56.41	QMEQVAQFLK		TAGL_HUMAN	Transgelin OS=Homo sapiens GN=TAGLN PE=1 SV=4	TRUE	12.0064	Condition 2	Condition 3	4.75169e-05	32.9955	3.68851e+07	3.69861e+07	4.25795e+07	8.48348e+07	4.23236e+07	7.46515e+07	5.23283e+06	4.59066e+06	6.98507e+06	8.80124e+07	9.53014e+07	9.89023e+07	7.76244e+07	3.14468e+07	7.46515e+07	3.0305e+06	2.69366e+06	4.0723e+06	0	0	0	0	0	4	2	1	1
735	37.2908	2	365.726	729.438	-0.000954308	-1.30828	32.76	NGVILSK		TAGL_HUMAN	Transgelin OS=Homo sapiens GN=TAGLN PE=1 SV=4	FALSE	3.3516	Condition 1	Condition 3	0.0396067	89.0926	9.82701e+06	8.48965e+06	1.24444e+07	6.35803e+06	7.27745e+06	5.81136e+06	1.00628e+06	6.15174e+06	2.01999e+06	2.34485e+07	2.18751e+07	2.89054e+07	5.81764e+06	5.40721e+06	5.81136e+06	582769	3.60966e+06	1.17765e+06	0	0	0	0	0	1	0	1	0
790	56.9142	2	541.736	1081.46	0.000197851	0.182949	58.22	YDEELEER		TAGL_HUMAN	Transgelin OS=Homo sapiens GN=TAGLN PE=1 SV=4	TRUE	19.586	Condition 1	Condition 3	0.00851575	150.333	2.22658e+07	2.17048e+07	2.56743e+07	4.45472e+06	6.3954e+06	4.51391e+06	162770	150274	3.2428e+06	5.3129e+07	5.59265e+07	5.96354e+07	4.0761e+06	4.75184e+06	4.51391e+06	94265.4	88176.4	1.89055e+06	4	0	0	2	3	4	0	0	2
64360	55.6797	2	541.734	1081.45	-0.00299096	-2.76568	30.89	YDEELEER		TAGL_HUMAN	Transgelin OS=Homo sapiens GN=TAGLN PE=1 SV=4	TRUE	26.7482	Condition 3	Condition 1	0.0143243	77.1843	43918.3	41321	85020.3	74692.3	78738.9	94048.1	2.04659e+06	2.33236e+06	175189	104795	106471	197482	68344	58503.6	94048.1	1.18525e+06	1.36856e+06	102135	0	0	0	0	0	0	1	2	0
1085	185.542	2	602.851	1203.69	-0.00150169	-1.24757	67.09	TLMALGSLAVTK		TAGL_HUMAN	Transgelin OS=Homo sapiens GN=TAGLN PE=1 SV=4	FALSE	10.2519	Condition 2	Condition 3	5.47472e-07	12.9322	3.59449e+07	3.44969e+07	3.74678e+07	9.16937e+07	1.06594e+08	8.3161e+07	8.04719e+06	9.00552e+06	1.04006e+07	8.57689e+07	8.88875e+07	8.70289e+07	8.39003e+07	7.92002e+07	8.3161e+07	4.66038e+06	5.28417e+06	6.06355e+06	2	4	2	2	0	6	4	3	4
6920	60.8484	3	404.547	1210.62	-0.00416691	-3.44195	19.21	HVIGLQMGSNR		TAGL_HUMAN	Transgelin OS=Homo sapiens GN=TAGLN PE=1 SV=4	TRUE	1.90822	Condition 2	Condition 1	0.623616	62.4437	4.9681e+06	4.51633e+06	4.864e+06	1.20261e+07	2.5609e+06	1.27929e+07	5.06771e+06	6.2621e+06	5.06135e+06	1.18545e+07	1.16371e+07	1.12979e+07	1.1004e+07	1.90277e+06	1.27929e+07	2.93487e+06	3.67441e+06	2.95077e+06	0	0	0	0	0	2	0	0	0
62335	60.8484	2	606.317	1210.62	-0.00457603	-3.77989	---	HVIGLQMGSNR		TAGL_HUMAN	Transgelin OS=Homo sapiens GN=TAGLN PE=1 SV=4	TRUE	1.11859	Condition 3	Condition 1	0.791616	94.4391	441223	421066	496039	408669	83646	1.02288e+06	451191	686950	381273	1.05281e+06	1.08495e+06	1.15218e+06	373935	62149.7	1.02288e+06	261299	403082	222282	0	0	0	0	0	0	0	0	0
12546	34.931	2	427.697	853.379	0.00377791	4.42702	15.76	GPSYGMSR		TAGL_HUMAN	Transgelin OS=Homo sapiens GN=TAGLN PE=1 SV=4	TRUE	3.23645	Condition 3	Condition 2	0.192688	68.2112	262821	1.53328e+06	1.7723e+06	427405	430757	324483	896824	2.00545e+06	925300	627122	3.95078e+06	4.11664e+06	391078	320056	324483	519379	1.17674e+06	539449	0	0	2	0	0	0	0	0	0
16656	35.4202	2	427.696	853.378	0.0025931	3.03864	15.5	GPSYGMSR		TAGL_HUMAN	Transgelin OS=Homo sapiens GN=TAGLN PE=1 SV=4	TRUE	1.83531	Condition 3	Condition 1	0.216109	139.453	1.32323e+06	69391.7	129013	581450	997656	711402	1.10839e+06	724537	959749	3.15739e+06	178801	299668	532030	741267	711402	641901	425137	559533	2	0	0	1	1	1	0	0	0
15424	35.223	3	470.23	1407.67	0.00193197	1.37246	23.07	GASQAGMTGYGRPR		TAGL_HUMAN	Transgelin OS=Homo sapiens GN=TAGLN PE=1 SV=4	TRUE	1.96403	Condition 1	Condition 2	0.00338884	22.5666	2.26597e+06	2.06675e+06	2.2009e+06	1.10669e+06	1.25718e+06	962766	991065	1.21551e+06	1.55288e+06	5.40689e+06	5.32536e+06	5.11218e+06	1.01263e+06	934096	962766	573957	713228	905330	2	0	2	0	0	0	0	0	0
18283	208.206	4	528.027	2108.08	-0.00379611	-1.80074	14.83	LVEWIIVQCGPDVGRPDR		TAGL_HUMAN	Transgelin OS=Homo sapiens GN=TAGLN PE=1 SV=4	TRUE	28.0264	Condition 2	Condition 3	0.000306898	55.2059	916907	560518	273682	7.3484e+06	7.34187e+06	5.77304e+06	281850	328747	119548	2.18785e+06	1.44428e+06	635701	6.72384e+06	5.45507e+06	5.77304e+06	163228	192899	69696.3	0	0	1	1	2	0	0	0	0
133	27.0938	3	390.203	1167.59	-0.00220145	-1.88547	29.78	QVHPDTGISSK		H2B1C_HUMAN	Histone H2B type 1-C/E/F/G/I OS=Homo sapiens GN=HIST1H2BC PE=1 SV=4	FALSE	2.40724	Condition 3	Condition 1	0.437225	67.559	2.34005e+07	2.43208e+07	2.7054e+07	3.34875e+07	4.08199e+07	3.38203e+07	1.55607e+07	9.49475e+07	6.9494e+07	5.58365e+07	6.26669e+07	6.28402e+07	3.06412e+07	3.03295e+07	3.38203e+07	9.01171e+06	5.57124e+07	4.0515e+07	0	0	0	0	0	2	0	2	1
2529	22.9199	3	390.201	1167.58	-0.00791515	-6.77906	27.99	QVHPDTGISSK		H2B1C_HUMAN	Histone H2B type 1-C/E/F/G/I OS=Homo sapiens GN=HIST1H2BC PE=1 SV=4	FALSE	10.4752	Condition 3	Condition 2	0.21271	147.435	3.45992e+06	3.80466e+06	4.45753e+06	4.04553e+06	4.00228e+06	3.62175e+06	1.10102e+08	4.87365e+06	7.2652e+06	8.25581e+06	9.80339e+06	1.03538e+07	3.70168e+06	2.97373e+06	3.62175e+06	6.37633e+07	2.85972e+06	4.23561e+06	0	0	0	0	0	0	3	0	0
3821	27.0938	2	584.801	1167.59	-0.00124174	-1.06351	34.59	QVHPDTGISSK		H2B1C_HUMAN	Histone H2B type 1-C/E/F/G/I OS=Homo sapiens GN=HIST1H2BC PE=1 SV=4	FALSE	2.728	Condition 3	Condition 1	0.23697	66.7431	2.64891e+06	2.48572e+06	3.40837e+06	2.126e+06	2.97955e+06	4.01293e+06	2.21756e+06	1.24865e+07	8.60118e+06	6.32062e+06	6.40491e+06	7.91685e+06	1.9453e+06	2.21383e+06	4.01293e+06	1.28426e+06	7.32674e+06	5.01449e+06	0	0	0	0	0	2	0	2	0
23045	22.9199	2	584.798	1167.58	-0.00618021	-5.29314	25.26	QVHPDTGISSK		H2B1C_HUMAN	Histone H2B type 1-C/E/F/G/I OS=Homo sapiens GN=HIST1H2BC PE=1 SV=4	FALSE	24.854	Condition 3	Condition 2	0.168668	158.729	298132	296996	401193	257841	366851	260325	2.07703e+07	528450	697456	711379	765265	931878	235926	272573	260325	1.20287e+07	310079	406617	0	0	0	0	0	0	2	0	0
189	151.108	2	477.304	952.593	-0.00249463	-2.61877	23.91	LLLPGELAK		H2B1C_HUMAN	Histone H2B type 1-C/E/F/G/I OS=Homo sapiens GN=HIST1H2BC PE=1 SV=4	FALSE	4.6974	Condition 3	Condition 1	2.04014e-06	14.2364	5.88403e+07	6.09236e+07	6.79285e+07	8.41411e+07	9.797e+07	7.37669e+07	2.94305e+08	2.97424e+08	2.89937e+08	1.404e+08	1.56981e+08	1.57782e+08	7.69897e+07	7.27926e+07	7.37669e+07	1.70442e+08	1.7452e+08	1.69033e+08	0	0	0	0	0	6	22	18	17
217	32.4664	2	408.73	815.446	-0.00409814	-5.02562	38.04	EIQTAVR		H2B1C_HUMAN	Histone H2B type 1-C/E/F/G/I OS=Homo sapiens GN=HIST1H2BC PE=1 SV=4	FALSE	3.25404	Condition 3	Condition 1	0.298793	69.0778	3.20116e+07	2.76977e+07	3.41652e+07	4.48022e+07	4.79165e+07	4.297e+07	2.15969e+07	1.30977e+08	1.52897e+08	7.63835e+07	7.13682e+07	7.93578e+07	4.09943e+07	3.56024e+07	4.297e+07	1.25074e+07	7.68535e+07	8.91389e+07	1	1	2	1	2	4	7	6	11
1125	28.6542	2	408.73	815.446	-0.00436402	-5.35167	35.87	EIQTAVR		H2B1C_HUMAN	Histone H2B type 1-C/E/F/G/I OS=Homo sapiens GN=HIST1H2BC PE=1 SV=4	FALSE	14.7578	Condition 3	Condition 1	0.210513	153.587	2.1372e+06	2.68734e+06	3.16254e+06	3.04639e+06	3.05795e+06	2.1358e+06	1.08963e+08	3.50277e+06	5.40642e+06	5.09963e+06	6.92443e+06	7.34585e+06	2.78746e+06	2.27208e+06	2.1358e+06	6.31037e+07	2.05532e+06	3.15194e+06	0	0	0	0	0	0	3	0	0
474	263.69	2	872.411	1742.81	-0.00432992	-2.48445	108.82	AMGIMNSFVNDIFER		H2B1C_HUMAN	Histone H2B type 1-C/E/F/G/I OS=Homo sapiens GN=HIST1H2BC PE=1 SV=4	FALSE	2.59964	Condition 2	Condition 1	0.038673	45.7072	3.98313e+07	3.70511e+07	1.44579e+07	6.99407e+07	1.0428e+08	6.32313e+07	5.23442e+07	4.22677e+07	4.4381e+07	9.50423e+07	9.54689e+07	3.35823e+07	6.39962e+07	7.74806e+07	6.32313e+07	3.03142e+07	2.48014e+07	2.58741e+07	0	0	0	0	0	0	9	6	10
493	114.192	2	569.277	1136.54	-3.73428e-05	-0.0328566	59.33	ESYSVYVYK		H2B1C_HUMAN	Histone H2B type 1-C/E/F/G/I OS=Homo sapiens GN=HIST1H2BC PE=1 SV=4	FALSE	1.93259	Condition 3	Condition 1	8.34756e-05	9.04329	4.01044e+07	3.73119e+07	4.26298e+07	4.74608e+07	4.12276e+07	4.39626e+07	8.53832e+07	7.38628e+07	7.27538e+07	9.56941e+07	9.61408e+07	9.90191e+07	4.34269e+07	3.06325e+07	4.39626e+07	4.94481e+07	4.33405e+07	4.24154e+07	2	0	2	2	2	2	4	7	10
27531	72.805	2	633.322	1264.63	-0.00463864	-3.66797	40.21	KESYSVYVYK		H2B1C_HUMAN	Histone H2B type 1-C/E/F/G/I OS=Homo sapiens GN=HIST1H2BC PE=1 SV=4	FALSE	4.58165	Condition 3	Condition 1	0.000333267	25.2777	1.0614e+06	978227	1.27637e+06	1.64276e+06	1.33045e+06	2.1899e+06	6.45135e+06	4.12324e+06	4.61816e+06	2.53264e+06	2.52058e+06	2.96471e+06	1.50314e+06	988537	2.1899e+06	3.73618e+06	2.41939e+06	2.69239e+06	0	0	0	0	0	2	3	3	2
133	27.0938	3	390.203	1167.59	-0.00220145	-1.88547	29.78	QVHPDTGISSK		H2B1B_HUMAN	Histone H2B type 1-B OS=Homo sapiens GN=HIST1H2BB PE=1 SV=2	FALSE	2.40724	Condition 3	Condition 1	0.437225	67.559	2.34005e+07	2.43208e+07	2.7054e+07	3.34875e+07	4.08199e+07	3.38203e+07	1.55607e+07	9.49475e+07	6.9494e+07	5.58365e+07	6.26669e+07	6.28402e+07	3.06412e+07	3.03295e+07	3.38203e+07	9.01171e+06	5.57124e+07	4.0515e+07	0	0	0	0	0	2	0	2	1
2529	22.9199	3	390.201	1167.58	-0.00791515	-6.77906	27.99	QVHPDTGISSK		H2B1B_HUMAN	Histone H2B type 1-B OS=Homo sapiens GN=HIST1H2BB PE=1 SV=2	FALSE	10.4752	Condition 3	Condition 2	0.21271	147.435	3.45992e+06	3.80466e+06	4.45753e+06	4.04553e+06	4.00228e+06	3.62175e+06	1.10102e+08	4.87365e+06	7.2652e+06	8.25581e+06	9.80339e+06	1.03538e+07	3.70168e+06	2.97373e+06	3.62175e+06	6.37633e+07	2.85972e+06	4.23561e+06	0	0	0	0	0	0	3	0	0
3821	27.0938	2	584.801	1167.59	-0.00124174	-1.06351	34.59	QVHPDTGISSK		H2B1B_HUMAN	Histone H2B type 1-B OS=Homo sapiens GN=HIST1H2BB PE=1 SV=2	FALSE	2.728	Condition 3	Condition 1	0.23697	66.7431	2.64891e+06	2.48572e+06	3.40837e+06	2.126e+06	2.97955e+06	4.01293e+06	2.21756e+06	1.24865e+07	8.60118e+06	6.32062e+06	6.40491e+06	7.91685e+06	1.9453e+06	2.21383e+06	4.01293e+06	1.28426e+06	7.32674e+06	5.01449e+06	0	0	0	0	0	2	0	2	1
23045	22.9199	2	584.798	1167.58	-0.00618021	-5.29314	25.26	QVHPDTGISSK		H2B1B_HUMAN	Histone H2B type 1-B OS=Homo sapiens GN=HIST1H2BB PE=1 SV=2	FALSE	24.854	Condition 3	Condition 2	0.168668	158.729	298132	296996	401193	257841	366851	260325	2.07703e+07	528450	697456	711379	765265	931878	235926	272573	260325	1.20287e+07	310079	406617	0	0	0	0	0	0	2	0	0
189	151.108	2	477.304	952.593	-0.00249463	-2.61877	23.91	LLLPGELAK		H2B1B_HUMAN	Histone H2B type 1-B OS=Homo sapiens GN=HIST1H2BB PE=1 SV=2	FALSE	4.6974	Condition 3	Condition 1	2.04014e-06	14.2364	5.88403e+07	6.09236e+07	6.79285e+07	8.41411e+07	9.797e+07	7.37669e+07	2.94305e+08	2.97424e+08	2.89937e+08	1.404e+08	1.56981e+08	1.57782e+08	7.69897e+07	7.27926e+07	7.37669e+07	1.70442e+08	1.7452e+08	1.69033e+08	0	0	0	0	0	6	23	18	18
217	32.4664	2	408.73	815.446	-0.00409814	-5.02562	38.04	EIQTAVR		H2B1B_HUMAN	Histone H2B type 1-B OS=Homo sapiens GN=HIST1H2BB PE=1 SV=2	FALSE	3.25404	Condition 3	Condition 1	0.298793	69.0778	3.20116e+07	2.76977e+07	3.41652e+07	4.48022e+07	4.79165e+07	4.297e+07	2.15969e+07	1.30977e+08	1.52897e+08	7.63835e+07	7.13682e+07	7.93578e+07	4.09943e+07	3.56024e+07	4.297e+07	1.25074e+07	7.68535e+07	8.91389e+07	1	1	2	1	2	4	9	6	11
1125	28.6542	2	408.73	815.446	-0.00436402	-5.35167	35.87	EIQTAVR		H2B1B_HUMAN	Histone H2B type 1-B OS=Homo sapiens GN=HIST1H2BB PE=1 SV=2	FALSE	14.7578	Condition 3	Condition 1	0.210513	153.587	2.1372e+06	2.68734e+06	3.16254e+06	3.04639e+06	3.05795e+06	2.1358e+06	1.08963e+08	3.50277e+06	5.40642e+06	5.09963e+06	6.92443e+06	7.34585e+06	2.78746e+06	2.27208e+06	2.1358e+06	6.31037e+07	2.05532e+06	3.15194e+06	0	0	0	0	0	0	3	0	0
474	263.69	2	872.411	1742.81	-0.00432992	-2.48445	108.82	AMGIMNSFVNDIFER		H2B1B_HUMAN	Histone H2B type 1-B OS=Homo sapiens GN=HIST1H2BB PE=1 SV=2	FALSE	2.59964	Condition 2	Condition 1	0.038673	45.7072	3.98313e+07	3.70511e+07	1.44579e+07	6.99407e+07	1.0428e+08	6.32313e+07	5.23442e+07	4.22677e+07	4.4381e+07	9.50423e+07	9.54689e+07	3.35823e+07	6.39962e+07	7.74806e+07	6.32313e+07	3.03142e+07	2.48014e+07	2.58741e+07	0	0	0	0	0	0	10	6	10
972	132.591	2	576.288	1150.56	0.00622377	5.40937	42	ESYSIYVYK		H2B1B_HUMAN	Histone H2B type 1-B OS=Homo sapiens GN=HIST1H2BB PE=1 SV=2	FALSE	1.94092	Condition 3	Condition 1	0.000114373	12.2458	2.60348e+07	2.4722e+07	2.80431e+07	2.91996e+07	3.44702e+07	2.73033e+07	5.08443e+07	5.20133e+07	5.00866e+07	6.21221e+07	6.37008e+07	6.51376e+07	2.67178e+07	2.56116e+07	2.73033e+07	2.94455e+07	3.05199e+07	2.92004e+07	2	3	2	3	2	4	2	2	2
25699	88.2051	2	640.328	1278.64	-0.00762587	-5.964	27.76	KESYSIYVYK		H2B1B_HUMAN	Histone H2B type 1-B OS=Homo sapiens GN=HIST1H2BB PE=1 SV=2	FALSE	3.16856	Condition 3	Condition 1	0.0581911	74.3786	715418	577325	765546	1.98614e+06	421572	852137	1.72115e+06	2.08363e+06	2.71703e+06	1.70708e+06	1.48758e+06	1.77819e+06	1.81733e+06	313231	852137	996775	1.22261e+06	1.58403e+06	0	0	0	0	0	1	0	1	2
133	27.0938	3	390.203	1167.59	-0.00220145	-1.88547	29.78	QVHPDTGISSK		H2B1A_HUMAN	Histone H2B type 1-A OS=Homo sapiens GN=HIST1H2BA PE=1 SV=3	FALSE	2.40724	Condition 3	Condition 1	0.437225	67.559	2.34005e+07	2.43208e+07	2.7054e+07	3.34875e+07	4.08199e+07	3.38203e+07	1.55607e+07	9.49475e+07	6.9494e+07	5.58365e+07	6.26669e+07	6.28402e+07	3.06412e+07	3.03295e+07	3.38203e+07	9.01171e+06	5.57124e+07	4.0515e+07	0	0	0	0	0	2	0	2	1
2529	22.9199	3	390.201	1167.58	-0.00791515	-6.77906	27.99	QVHPDTGISSK		H2B1A_HUMAN	Histone H2B type 1-A OS=Homo sapiens GN=HIST1H2BA PE=1 SV=3	FALSE	10.4752	Condition 3	Condition 2	0.21271	147.435	3.45992e+06	3.80466e+06	4.45753e+06	4.04553e+06	4.00228e+06	3.62175e+06	1.10102e+08	4.87365e+06	7.2652e+06	8.25581e+06	9.80339e+06	1.03538e+07	3.70168e+06	2.97373e+06	3.62175e+06	6.37633e+07	2.85972e+06	4.23561e+06	0	0	0	0	0	0	2	0	0
3821	27.0938	2	584.801	1167.59	-0.00124174	-1.06351	34.59	QVHPDTGISSK		H2B1A_HUMAN	Histone H2B type 1-A OS=Homo sapiens GN=HIST1H2BA PE=1 SV=3	FALSE	2.728	Condition 3	Condition 1	0.23697	66.7431	2.64891e+06	2.48572e+06	3.40837e+06	2.126e+06	2.97955e+06	4.01293e+06	2.21756e+06	1.24865e+07	8.60118e+06	6.32062e+06	6.40491e+06	7.91685e+06	1.9453e+06	2.21383e+06	4.01293e+06	1.28426e+06	7.32674e+06	5.01449e+06	0	0	0	0	0	2	0	2	1
23045	22.9199	2	584.798	1167.58	-0.00618021	-5.29314	25.26	QVHPDTGISSK		H2B1A_HUMAN	Histone H2B type 1-A OS=Homo sapiens GN=HIST1H2BA PE=1 SV=3	FALSE	24.854	Condition 3	Condition 2	0.168668	158.729	298132	296996	401193	257841	366851	260325	2.07703e+07	528450	697456	711379	765265	931878	235926	272573	260325	1.20287e+07	310079	406617	0	0	0	0	0	0	2	0	0
189	151.108	2	477.304	952.593	-0.00249463	-2.61877	23.91	LLLPGELAK		H2B1A_HUMAN	Histone H2B type 1-A OS=Homo sapiens GN=HIST1H2BA PE=1 SV=3	FALSE	4.6974	Condition 3	Condition 1	2.04014e-06	14.2364	5.88403e+07	6.09236e+07	6.79285e+07	8.41411e+07	9.797e+07	7.37669e+07	2.94305e+08	2.97424e+08	2.89937e+08	1.404e+08	1.56981e+08	1.57782e+08	7.69897e+07	7.27926e+07	7.37669e+07	1.70442e+08	1.7452e+08	1.69033e+08	0	0	0	0	0	6	15	16	14
217	32.4664	2	408.73	815.446	-0.00409814	-5.02562	38.04	EIQTAVR		H2B1A_HUMAN	Histone H2B type 1-A OS=Homo sapiens GN=HIST1H2BA PE=1 SV=3	FALSE	3.25404	Condition 3	Condition 1	0.298793	69.0778	3.20116e+07	2.76977e+07	3.41652e+07	4.48022e+07	4.79165e+07	4.297e+07	2.15969e+07	1.30977e+08	1.52897e+08	7.63835e+07	7.13682e+07	7.93578e+07	4.09943e+07	3.56024e+07	4.297e+07	1.25074e+07	7.68535e+07	8.91389e+07	1	1	2	1	2	4	9	4	3
1125	28.6542	2	408.73	815.446	-0.00436402	-5.35167	35.87	EIQTAVR		H2B1A_HUMAN	Histone H2B type 1-A OS=Homo sapiens GN=HIST1H2BA PE=1 SV=3	FALSE	14.7578	Condition 3	Condition 1	0.210513	153.587	2.1372e+06	2.68734e+06	3.16254e+06	3.04639e+06	3.05795e+06	2.1358e+06	1.08963e+08	3.50277e+06	5.40642e+06	5.09963e+06	6.92443e+06	7.34585e+06	2.78746e+06	2.27208e+06	2.1358e+06	6.31037e+07	2.05532e+06	3.15194e+06	0	0	0	0	0	0	3	0	0
133	27.0938	3	390.203	1167.59	-0.00220145	-1.88547	29.78	QVHPDTGISSK		H2B3B_HUMAN	Histone H2B type 3-B OS=Homo sapiens GN=HIST3H2BB PE=1 SV=3	FALSE	2.40724	Condition 3	Condition 1	0.437225	67.559	2.34005e+07	2.43208e+07	2.7054e+07	3.34875e+07	4.08199e+07	3.38203e+07	1.55607e+07	9.49475e+07	6.9494e+07	5.58365e+07	6.26669e+07	6.28402e+07	3.06412e+07	3.03295e+07	3.38203e+07	9.01171e+06	5.57124e+07	4.0515e+07	0	0	0	0	0	0	0	0	1
2529	22.9199	3	390.201	1167.58	-0.00791515	-6.77906	25.22	QVHPDTGISSK		H2B3B_HUMAN	Histone H2B type 3-B OS=Homo sapiens GN=HIST3H2BB PE=1 SV=3	FALSE	10.4752	Condition 3	Condition 2	0.21271	147.435	3.45992e+06	3.80466e+06	4.45753e+06	4.04553e+06	4.00228e+06	3.62175e+06	1.10102e+08	4.87365e+06	7.2652e+06	8.25581e+06	9.80339e+06	1.03538e+07	3.70168e+06	2.97373e+06	3.62175e+06	6.37633e+07	2.85972e+06	4.23561e+06	0	0	0	0	0	0	1	0	0
3821	27.0938	2	584.801	1167.59	-0.00124174	-1.06351	34.59	QVHPDTGISSK		H2B3B_HUMAN	Histone H2B type 3-B OS=Homo sapiens GN=HIST3H2BB PE=1 SV=3	FALSE	2.728	Condition 3	Condition 1	0.23697	66.7431	2.64891e+06	2.48572e+06	3.40837e+06	2.126e+06	2.97955e+06	4.01293e+06	2.21756e+06	1.24865e+07	8.60118e+06	6.32062e+06	6.40491e+06	7.91685e+06	1.9453e+06	2.21383e+06	4.01293e+06	1.28426e+06	7.32674e+06	5.01449e+06	0	0	0	0	0	2	0	1	1
189	151.108	2	477.304	952.593	-0.00249463	-2.61877	23.91	LLLPGELAK		H2B3B_HUMAN	Histone H2B type 3-B OS=Homo sapiens GN=HIST3H2BB PE=1 SV=3	FALSE	4.6974	Condition 3	Condition 1	2.04014e-06	14.2364	5.88403e+07	6.09236e+07	6.79285e+07	8.41411e+07	9.797e+07	7.37669e+07	2.94305e+08	2.97424e+08	2.89937e+08	1.404e+08	1.56981e+08	1.57782e+08	7.69897e+07	7.27926e+07	7.37669e+07	1.70442e+08	1.7452e+08	1.69033e+08	0	0	0	0	0	0	8	3	2
474	263.69	2	872.411	1742.81	-0.00432992	-2.48445	108.82	AMGIMNSFVNDIFER		H2B3B_HUMAN	Histone H2B type 3-B OS=Homo sapiens GN=HIST3H2BB PE=1 SV=3	FALSE	2.59964	Condition 2	Condition 1	0.038673	45.7072	3.98313e+07	3.70511e+07	1.44579e+07	6.99407e+07	1.0428e+08	6.32313e+07	5.23442e+07	4.22677e+07	4.4381e+07	9.50423e+07	9.54689e+07	3.35823e+07	6.39962e+07	7.74806e+07	6.32313e+07	3.03142e+07	2.48014e+07	2.58741e+07	0	0	0	0	0	0	2	4	5
972	132.591	2	576.288	1150.56	0.00622377	5.40937	42	ESYSIYVYK		H2B3B_HUMAN	Histone H2B type 3-B OS=Homo sapiens GN=HIST3H2BB PE=1 SV=3	FALSE	1.94092	Condition 3	Condition 1	0.000114373	12.2458	2.60348e+07	2.4722e+07	2.80431e+07	2.91996e+07	3.44702e+07	2.73033e+07	5.08443e+07	5.20133e+07	5.00866e+07	6.21221e+07	6.37008e+07	6.51376e+07	2.67178e+07	2.56116e+07	2.73033e+07	2.94455e+07	3.05199e+07	2.92004e+07	0	0	0	1	0	0	1	2	2
25699	88.2051	2	640.328	1278.64	-0.00762587	-5.964	27.76	KESYSIYVYK		H2B3B_HUMAN	Histone H2B type 3-B OS=Homo sapiens GN=HIST3H2BB PE=1 SV=3	FALSE	3.16856	Condition 3	Condition 1	0.0581911	74.3786	715418	577325	765546	1.98614e+06	421572	852137	1.72115e+06	2.08363e+06	2.71703e+06	1.70708e+06	1.48758e+06	1.77819e+06	1.81733e+06	313231	852137	996775	1.22261e+06	1.58403e+06	0	0	0	0	0	1	0	1	2
133	27.0938	3	390.203	1167.59	-0.00220145	-1.88547	---	QVHPDTGISSK		H2B1N_HUMAN	Histone H2B type 1-N OS=Homo sapiens GN=HIST1H2BN PE=1 SV=3	FALSE	2.40724	Condition 3	Condition 1	0.437225	67.559	2.34005e+07	2.43208e+07	2.7054e+07	3.34875e+07	4.08199e+07	3.38203e+07	1.55607e+07	9.49475e+07	6.9494e+07	5.58365e+07	6.26669e+07	6.28402e+07	3.06412e+07	3.03295e+07	3.38203e+07	9.01171e+06	5.57124e+07	4.0515e+07	0	0	0	0	0	0	0	0	0
3821	27.0938	2	584.801	1167.59	-0.00124174	-1.06351	24.04	QVHPDTGISSK		H2B1N_HUMAN	Histone H2B type 1-N OS=Homo sapiens GN=HIST1H2BN PE=1 SV=3	FALSE	2.728	Condition 3	Condition 1	0.23697	66.7431	2.64891e+06	2.48572e+06	3.40837e+06	2.126e+06	2.97955e+06	4.01293e+06	2.21756e+06	1.24865e+07	8.60118e+06	6.32062e+06	6.40491e+06	7.91685e+06	1.9453e+06	2.21383e+06	4.01293e+06	1.28426e+06	7.32674e+06	5.01449e+06	0	0	0	0	0	0	0	0	1
189	151.108	2	477.304	952.593	-0.00249463	-2.61877	23.09	LLLPGELAK		H2B1N_HUMAN	Histone H2B type 1-N OS=Homo sapiens GN=HIST1H2BN PE=1 SV=3	FALSE	4.6974	Condition 3	Condition 1	2.04014e-06	14.2364	5.88403e+07	6.09236e+07	6.79285e+07	8.41411e+07	9.797e+07	7.37669e+07	2.94305e+08	2.97424e+08	2.89937e+08	1.404e+08	1.56981e+08	1.57782e+08	7.69897e+07	7.27926e+07	7.37669e+07	1.70442e+08	1.7452e+08	1.69033e+08	0	0	0	0	0	0	1	0	1
217	32.4664	2	408.73	815.446	-0.00409814	-5.02562	24.78	EIQTAVR		H2B1N_HUMAN	Histone H2B type 1-N OS=Homo sapiens GN=HIST1H2BN PE=1 SV=3	FALSE	3.25404	Condition 3	Condition 1	0.298793	69.0778	3.20116e+07	2.76977e+07	3.41652e+07	4.48022e+07	4.79165e+07	4.297e+07	2.15969e+07	1.30977e+08	1.52897e+08	7.63835e+07	7.13682e+07	7.93578e+07	4.09943e+07	3.56024e+07	4.297e+07	1.25074e+07	7.68535e+07	8.91389e+07	0	0	0	0	0	0	2	0	0
474	263.69	2	872.411	1742.81	-0.00432992	-2.48445	68.34	AMGIMNSFVNDIFER		H2B1N_HUMAN	Histone H2B type 1-N OS=Homo sapiens GN=HIST1H2BN PE=1 SV=3	FALSE	2.59964	Condition 2	Condition 1	0.038673	45.7072	3.98313e+07	3.70511e+07	1.44579e+07	6.99407e+07	1.0428e+08	6.32313e+07	5.23442e+07	4.22677e+07	4.4381e+07	9.50423e+07	9.54689e+07	3.35823e+07	6.39962e+07	7.74806e+07	6.32313e+07	3.03142e+07	2.48014e+07	2.58741e+07	0	0	0	0	0	0	1	0	0
493	114.192	2	569.277	1136.54	-3.73428e-05	-0.0328566	41.45	ESYSVYVYK		H2B1N_HUMAN	Histone H2B type 1-N OS=Homo sapiens GN=HIST1H2BN PE=1 SV=3	FALSE	1.93259	Condition 3	Condition 1	8.34756e-05	9.04329	4.01044e+07	3.73119e+07	4.26298e+07	4.74608e+07	4.12276e+07	4.39626e+07	8.53832e+07	7.38628e+07	7.27538e+07	9.56941e+07	9.61408e+07	9.90191e+07	4.34269e+07	3.06325e+07	4.39626e+07	4.94481e+07	4.33405e+07	4.24154e+07	0	0	0	0	0	0	2	0	0
2314	71.9745	3	422.551	1264.63	-0.00260246	-2.05788	---	KESYSVYVYK		H2B1N_HUMAN	Histone H2B type 1-N OS=Homo sapiens GN=HIST1H2BN PE=1 SV=3	TRUE	3.88788	Condition 3	Condition 1	6.46415e-05	20.653	8.12341e+06	8.77186e+06	1.04227e+07	1.66127e+07	2.20934e+07	1.50459e+07	3.60029e+07	3.35623e+07	3.6644e+07	1.93835e+07	2.26023e+07	2.42096e+07	1.52007e+07	1.64156e+07	1.50459e+07	2.08504e+07	1.96934e+07	2.13634e+07	0	0	0	0	0	0	0	0	0
27531	72.805	2	633.322	1264.63	-0.00463864	-3.66797	17.97	KESYSVYVYK		H2B1N_HUMAN	Histone H2B type 1-N OS=Homo sapiens GN=HIST1H2BN PE=1 SV=3	FALSE	4.58165	Condition 3	Condition 1	0.000333267	25.2777	1.0614e+06	978227	1.27637e+06	1.64276e+06	1.33045e+06	2.1899e+06	6.45135e+06	4.12324e+06	4.61816e+06	2.53264e+06	2.52058e+06	2.96471e+06	1.50314e+06	988537	2.1899e+06	3.73618e+06	2.41939e+06	2.69239e+06	0	0	0	0	0	0	1	0	1
134	81.2777	2	398.212	794.41	-0.00120673	-1.51902	34.8	LTGMAFR		G3PT_HUMAN	Glyceraldehyde-3-phosphate dehydrogenase, testis-specific OS=Homo sapiens GN=GAPDHS PE=1 SV=2	FALSE	2.83251	Condition 3	Condition 1	1.4936e-05	13.1961	5.5294e+07	5.29847e+07	6.03567e+07	6.82827e+07	7.62358e+07	5.84169e+07	1.64149e+08	1.60175e+08	1.53338e+08	1.31938e+08	1.36525e+08	1.40195e+08	6.24791e+07	5.66439e+07	5.84169e+07	9.50637e+07	9.39858e+07	8.93958e+07	4	1	1	0	0	4	12	17	11
136	64.8595	2	552.266	1102.52	0.0092846	8.42134	51.62	CDEPILSNR		PEBP1_HUMAN	Phosphatidylethanolamine-binding protein 1 OS=Homo sapiens GN=PEBP1 PE=1 SV=3	TRUE	3.52894	Condition 2	Condition 3	0.000193654	20.9027	6.75934e+07	6.58904e+07	7.52974e+07	8.5932e+07	1.15887e+08	7.90866e+07	2.45703e+07	2.26632e+07	3.23671e+07	1.61286e+08	1.69779e+08	1.74898e+08	7.86283e+07	8.61052e+07	7.90866e+07	1.42294e+07	1.32981e+07	1.887e+07	1	0	1	0	0	0	0	0	0
1108	66.0923	2	552.262	1102.51	0.0022536	2.04407	58.17	CDEPILSNR		PEBP1_HUMAN	Phosphatidylethanolamine-binding protein 1 OS=Homo sapiens GN=PEBP1 PE=1 SV=3	TRUE	1.10564	Condition 1	Condition 3	0.736267	45.1379	1.74039e+07	1.66357e+07	1.78879e+07	1.77099e+07	1.7727e+07	1.54548e+07	2.2179e+07	1.66383e+07	8.14888e+06	4.15277e+07	4.2865e+07	4.15495e+07	1.62046e+07	1.31713e+07	1.54548e+07	1.28446e+07	9.76287e+06	4.75079e+06	2	1	3	2	2	2	2	3	2
32118	66.0923	3	368.51	1102.51	0.00162905	1.47759	---	CDEPILSNR		PEBP1_HUMAN	Phosphatidylethanolamine-binding protein 1 OS=Homo sapiens GN=PEBP1 PE=1 SV=3	TRUE	8.17821	Condition 1	Condition 3	0.0127277	137.288	478592	471091	495241	392987	405287	459497	152098	16979.6	7602.49	1.14198e+06	1.21385e+06	1.15033e+06	359586	301131	459497	88084.6	9963.15	4432.25	0	0	0	0	0	0	0	0	0
479	57.4884	2	469.251	936.487	-0.00416278	-4.44508	41.84	LYEQLSGK		PEBP1_HUMAN	Phosphatidylethanolamine-binding protein 1 OS=Homo sapiens GN=PEBP1 PE=1 SV=3	TRUE	1.18303	Condition 2	Condition 3	0.152113	14.2345	2.4587e+07	2.35601e+07	2.27096e+07	2.42172e+07	3.15605e+07	2.57733e+07	2.26698e+07	2.14562e+07	2.48078e+07	5.86676e+07	6.07068e+07	5.27492e+07	2.21589e+07	2.34497e+07	2.57733e+07	1.31288e+07	1.25899e+07	1.44629e+07	0	0	0	0	1	3	3	2	2
939	47.7157	2	443.273	884.53	-0.00260949	-2.95013	46.38	VLTPTQVK		PEBP1_HUMAN	Phosphatidylethanolamine-binding protein 1 OS=Homo sapiens GN=PEBP1 PE=1 SV=3	TRUE	1.36911	Condition 3	Condition 1	0.0305525	18.0391	1.28414e+07	1.26192e+07	1.40996e+07	1.39768e+07	1.74916e+07	1.23359e+07	1.77108e+07	1.86875e+07	1.77638e+07	3.06413e+07	3.25156e+07	3.27501e+07	1.27888e+07	1.29964e+07	1.23359e+07	1.02569e+07	1.09653e+07	1.03563e+07	0	0	0	0	0	2	4	3	4
1558	118.668	3	544.937	1631.79	-0.00102887	-0.630518	31.51	NRPTSISWDGLDSGK		PEBP1_HUMAN	Phosphatidylethanolamine-binding protein 1 OS=Homo sapiens GN=PEBP1 PE=1 SV=3	TRUE	30.6795	Condition 1	Condition 3	0.000452633	85.7184	1.65505e+07	1.49784e+07	1.76912e+07	290564	898258	649026	334913	1.05918e+06	210240	3.94916e+07	3.85946e+07	4.10925e+07	265868	667413	649026	193959	621494	122570	0	0	0	0	0	3	0	0	0
5682	119.9	3	544.937	1631.79	-0.0016156	-0.990076	33.34	NRPTSISWDGLDSGK		PEBP1_HUMAN	Phosphatidylethanolamine-binding protein 1 OS=Homo sapiens GN=PEBP1 PE=1 SV=3	TRUE	14.3046	Condition 2	Condition 1	2.36287e-06	24.0991	1.66706e+06	1.84364e+06	1.78905e+06	2.4349e+07	3.17683e+07	1.96935e+07	4.68891e+06	4.41428e+06	5.45686e+06	3.97781e+06	4.75048e+06	4.15554e+06	2.22795e+07	2.36041e+07	1.96935e+07	2.7155e+06	2.59017e+06	3.18135e+06	0	0	0	0	1	1	2	2	2
67216	118.764	2	816.901	1631.79	-0.00191803	-1.17542	---	NRPTSISWDGLDSGK		PEBP1_HUMAN	Phosphatidylethanolamine-binding protein 1 OS=Homo sapiens GN=PEBP1 PE=1 SV=3	TRUE	Infinity	Condition 1	Condition 3	3.06725e-07	84.2697	456500	332387	494680	29394.9	68147.1	9162.16	0	0	0	1.08927e+06	856455	1.14903e+06	26896.5	50633.9	9162.16	0	0	0	0	0	0	0	0	0	0	0	0
2713	195.002	2	780.913	1559.81	-0.00849513	-5.44622	66.71	LYTLVLTDPDAPSR		PEBP1_HUMAN	Phosphatidylethanolamine-binding protein 1 OS=Homo sapiens GN=PEBP1 PE=1 SV=3	TRUE	3.68913	Condition 2	Condition 3	0.000340618	23.5097	2.11328e+07	2.04988e+07	1.80433e+07	1.89585e+07	2.84176e+07	1.97114e+07	7.28206e+06	6.40628e+06	4.49685e+06	5.04253e+07	5.28188e+07	4.19104e+07	1.73472e+07	2.11145e+07	1.97114e+07	4.21727e+06	3.75902e+06	2.62166e+06	0	0	0	0	0	0	4	4	4
4013	187.801	2	975.475	1948.93	-0.0030722	-1.57635	99.26	GNDISSGTVLSDYVGSGPPK		PEBP1_HUMAN	Phosphatidylethanolamine-binding protein 1 OS=Homo sapiens GN=PEBP1 PE=1 SV=3	TRUE	24.6896	Condition 1	Condition 3	0.00206885	104.421	1.64121e+07	1.62925e+07	2.0613e+07	1.35082e+07	1.78623e+07	1.38953e+07	1.55624e+06	502494	100797	3.91614e+07	4.19807e+07	4.78793e+07	1.23601e+07	1.32718e+07	1.38953e+07	901265	294849	58764.8	0	0	0	0	0	0	2	2	2
30871	187.708	3	650.653	1948.94	-0.000101406	-0.0520315	21.65	GNDISSGTVLSDYVGSGPPK		PEBP1_HUMAN	Phosphatidylethanolamine-binding protein 1 OS=Homo sapiens GN=PEBP1 PE=1 SV=3	TRUE	49.0403	Condition 1	Condition 3	0.354786	165.968	1.2784e+06	471034	1.23341e+06	65215.5	0	2.25896e+06	51195.8	0	9628.69	3.05042e+06	1.21371e+06	2.86493e+06	59672.6	0	2.25896e+06	29649.1	0	5613.52	0	0	0	0	0	1	0	0	0
5882	217.159	4	868.683	3470.7	-0.00877032	-2.52695	41.11	WSGPLSLQEVDEQPQHPLHVTYAGAAVDELGK		PEBP1_HUMAN	Phosphatidylethanolamine-binding protein 1 OS=Homo sapiens GN=PEBP1 PE=1 SV=3	TRUE	3.09294	Condition 1	Condition 2	0.110278	160.576	1.89597e+07	1.6878e+07	1.4924e+07	366790	431083	1.56143e+07	7.87002e+06	6.03132e+06	7.13172e+06	4.52403e+07	4.34893e+07	3.46649e+07	335615	320298	1.56143e+07	4.55778e+06	3.539e+06	4.15779e+06	0	0	0	0	0	0	2	2	2
19225	39.4246	2	354.703	707.392	-0.00465368	-6.57859	24.36	KYELR		PEBP1_HUMAN	Phosphatidylethanolamine-binding protein 1 OS=Homo sapiens GN=PEBP1 PE=1 SV=3	TRUE	4.41498	Condition 3	Condition 2	0.0159884	52.8254	992133	334203	567848	466880	243097	306317	932322	2.01603e+06	1.53857e+06	2.36735e+06	861135	1.31898e+06	427198	180623	306317	539937	1.18295e+06	896984	1	2	2	0	0	0	0	0	0
20451	205.653	2	1035.47	2068.92	-0.00241748	-1.16847	51.76	APVAGTCYQAEWDDYVPK		PEBP1_HUMAN	Phosphatidylethanolamine-binding protein 1 OS=Homo sapiens GN=PEBP1 PE=1 SV=3	TRUE	Infinity	Condition 1	Condition 3	0.00234297	173.205	4.71376e+06	4.54248e+06	4.25467e+06	0	0	10211.3	0	0	0	1.12476e+07	1.17045e+07	9.88262e+06	0	0	10211.3	0	0	0	0	0	0	0	0	0	1	2	2
142	110.107	3	400.239	1197.69	0.0229261	19.1423	---	ETQALVLAPTR		IF4A2_HUMAN	Eukaryotic initiation factor 4A-II OS=Homo sapiens GN=EIF4A2 PE=1 SV=2	FALSE	2.08544	Condition 1	Condition 2	0.255397	82.6769	9.96298e+07	1.01304e+08	1.12943e+08	7.9622e+07	2.73412e+06	6.81527e+07	1.08734e+08	9.92343e+07	1.04857e+08	2.37729e+08	2.61028e+08	2.62341e+08	7.28546e+07	2.03148e+06	6.81527e+07	6.29712e+07	5.82277e+07	6.11314e+07	0	0	0	0	0	0	0	0	0
6730	110.2	2	599.853	1197.69	0.0192566	16.0783	43.21	ETQALVLAPTR		IF4A2_HUMAN	Eukaryotic initiation factor 4A-II OS=Homo sapiens GN=EIF4A2 PE=1 SV=2	FALSE	1.62418	Condition 1	Condition 2	0.0682167	31.3379	7.77507e+06	7.28203e+06	9.21575e+06	4.87751e+06	3.47508e+06	6.59212e+06	8.42028e+06	6.05779e+06	6.68871e+06	1.85523e+07	1.87635e+07	2.1406e+07	4.46295e+06	2.58201e+06	6.59212e+06	4.87645e+06	3.55453e+06	3.89952e+06	1	0	0	1	2	2	0	0	0
2790	185.635	2	557.844	1113.67	-0.00180991	-1.62517	77.32	VLITTDLLAR		IF4A2_HUMAN	Eukaryotic initiation factor 4A-II OS=Homo sapiens GN=EIF4A2 PE=1 SV=2	FALSE	2.16888	Condition 2	Condition 1	0.000663879	15.726	5.30005e+06	5.50944e+06	5.98885e+06	1.20986e+07	1.40769e+07	1.02581e+07	8.04709e+06	6.33214e+06	6.69903e+06	1.26466e+07	1.41961e+07	1.39107e+07	1.10703e+07	1.04593e+07	1.02581e+07	4.66033e+06	3.71551e+06	3.90553e+06	0	0	0	0	0	2	5	7	4
2964	125.477	2	447.728	893.442	-0.000937358	-1.04915	30.42	VFDMLNR		IF4A2_HUMAN	Eukaryotic initiation factor 4A-II OS=Homo sapiens GN=EIF4A2 PE=1 SV=2	FALSE	2.76124	Condition 3	Condition 1	0.00265812	39.99	7.3763e+06	6.96008e+06	7.53299e+06	1.54265e+07	2.65761e+07	1.28179e+07	2.01406e+07	1.98132e+07	2.04327e+07	1.76008e+07	1.79339e+07	1.74974e+07	1.41154e+07	1.97463e+07	1.28179e+07	1.1664e+07	1.16258e+07	1.19122e+07	0	0	0	0	0	0	4	4	2
2972	135.342	3	609.983	1826.93	-0.00338945	-1.85527	24.03	GIYAYGFEKPSAIQQR		IF4A2_HUMAN	Eukaryotic initiation factor 4A-II OS=Homo sapiens GN=EIF4A2 PE=1 SV=2	FALSE	1.4539	Condition 2	Condition 1	0.0618684	26.9363	1.24453e+07	1.27487e+07	1.30146e+07	1.77601e+07	2.38403e+07	1.39512e+07	1.37487e+07	1.3048e+07	1.22246e+07	2.9696e+07	3.28494e+07	3.023e+07	1.62506e+07	1.77136e+07	1.39512e+07	7.9623e+06	7.65619e+06	7.12695e+06	0	0	0	0	0	0	2	2	2
33731	135.342	4	457.741	1826.93	0.00198382	1.08588	---	GIYAYGFEKPSAIQQR		IF4A2_HUMAN	Eukaryotic initiation factor 4A-II OS=Homo sapiens GN=EIF4A2 PE=1 SV=2	FALSE	Infinity	Condition 1	Condition 3	2.91486e-09	42.5218	836992	681575	827988	102399	80251.8	40111.1	0	0	0	1.99717e+06	1.7562e+06	1.92322e+06	93695.6	59627.8	40111.1	0	0	0	0	0	0	0	0	0	0	0	0
3026	38.5468	2	479.271	956.527	-0.00208402	-2.17873	27.41	ELAQQIQK		IF4A2_HUMAN	Eukaryotic initiation factor 4A-II OS=Homo sapiens GN=EIF4A2 PE=1 SV=2	FALSE	2.08487	Condition 3	Condition 1	0.00424197	23.0965	4.90772e+06	6.03007e+06	6.28829e+06	9.51249e+06	1.25915e+07	8.04355e+06	1.27927e+07	1.03041e+07	1.28174e+07	1.17104e+07	1.55376e+07	1.46062e+07	8.70398e+06	9.35562e+06	8.04355e+06	7.40866e+06	6.04615e+06	7.47252e+06	0	0	0	1	1	1	1	4	2
3446	247.328	2	778.361	1554.71	0.00231742	1.49059	79.26	MFVLDEADEMLSR		IF4A2_HUMAN	Eukaryotic initiation factor 4A-II OS=Homo sapiens GN=EIF4A2 PE=1 SV=2	FALSE	1.67102	Condition 2	Condition 1	0.075538	30.2978	7.53681e+06	7.63387e+06	4.19828e+06	1.01014e+07	1.31976e+07	9.06704e+06	8.33993e+06	7.51123e+06	8.46464e+06	1.79838e+07	1.96701e+07	9.75163e+06	9.24283e+06	9.8059e+06	9.06704e+06	4.82992e+06	4.40737e+06	4.93488e+06	1	0	1	1	2	2	4	4	5
3707	125.477	2	534.777	1067.54	-0.00121597	-1.13904	47.5	QFYINVER		IF4A2_HUMAN	Eukaryotic initiation factor 4A-II OS=Homo sapiens GN=EIF4A2 PE=1 SV=2	FALSE	2.00831	Condition 2	Condition 3	0.00138391	23.6167	4.84974e+06	4.67964e+06	4.84908e+06	8.36252e+06	1.15716e+07	7.46945e+06	4.68708e+06	4.62769e+06	4.33033e+06	1.15721e+07	1.20579e+07	1.12633e+07	7.65175e+06	8.59777e+06	7.46945e+06	2.71444e+06	2.71539e+06	2.52458e+06	0	0	0	1	0	4	0	2	0
4073	102.487	2	697.849	1393.68	-0.00126349	-0.906581	56.14	GYDVIAQAQSGTGK		IF4A2_HUMAN	Eukaryotic initiation factor 4A-II OS=Homo sapiens GN=EIF4A2 PE=1 SV=2	FALSE	4.31089	Condition 2	Condition 3	4.93538e-06	15.7269	8.90313e+06	8.78457e+06	9.15089e+06	1.14072e+07	1.42887e+07	1.06837e+07	3.03963e+06	2.82832e+06	2.57105e+06	2.1244e+07	2.2635e+07	2.12554e+07	1.04376e+07	1.06166e+07	1.06837e+07	1.76035e+06	1.65958e+06	1.49892e+06	0	0	0	0	0	2	2	2	2
7154	39.2275	2	309.18	616.345	-0.00940562	-15.2601	19.51	ESLLR		IF4A2_HUMAN	Eukaryotic initiation factor 4A-II OS=Homo sapiens GN=EIF4A2 PE=1 SV=2	TRUE	14.8523	Condition 3	Condition 2	0.00401969	95.1923	924693	1.84677e+06	2.64101e+06	240013	1.01646e+06	197003	4.67047e+06	7.09091e+06	9.82607e+06	2.20643e+06	4.75854e+06	6.13445e+06	219613	755236	197003	2.70482e+06	4.16074e+06	5.72859e+06	0	0	0	0	0	0	0	1	1
7170	111.233	2	407.746	813.477	-0.00156738	-1.92676	29.36	AIIPCIK		IF4A2_HUMAN	Eukaryotic initiation factor 4A-II OS=Homo sapiens GN=EIF4A2 PE=1 SV=2	FALSE	3.47192	Condition 1	Condition 3	0.0133063	54.8423	3.54619e+06	3.5097e+06	3.69049e+06	1.53438e+06	1.07463e+06	3.05226e+06	696300	1.15436e+06	1.24457e+06	8.46165e+06	9.04338e+06	8.57215e+06	1.40396e+06	798456	3.05226e+06	403249	677346	725581	2	3	3	0	0	2	0	0	0
9944	110.579	3	515.622	1543.84	-0.00422801	-2.73862	25.87	LQAEAPHIVVGTPGR		IF4A2_HUMAN	Eukaryotic initiation factor 4A-II OS=Homo sapiens GN=EIF4A2 PE=1 SV=2	TRUE	2.84587	Condition 2	Condition 1	0.000225301	17.756	1.67758e+06	1.77983e+06	1.94447e+06	4.94232e+06	5.90878e+06	4.52194e+06	3.10763e+06	2.20444e+06	2.48932e+06	4.00292e+06	4.58606e+06	4.51655e+06	4.52226e+06	4.39027e+06	4.52194e+06	1.79973e+06	1.2935e+06	1.45127e+06	0	0	0	0	0	2	4	2	0
150	62.2784	2	403.218	804.422	0.00557996	6.93666	30.55	ASDMLIR		RBM25_HUMAN	RNA-binding protein 25 OS=Homo sapiens GN=RBM25 PE=1 SV=3	FALSE	3.66766	Condition 3	Condition 1	2.26852e-05	18.4246	5.06986e+07	4.94182e+07	5.60059e+07	7.68943e+07	9.44857e+07	6.5605e+07	1.90261e+08	1.96752e+08	1.85592e+08	1.20973e+08	1.27335e+08	1.30089e+08	7.03587e+07	7.02037e+07	6.5605e+07	1.10186e+08	1.15449e+08	1.082e+08	2	0	2	0	0	0	0	0	0
40738	67.0481	3	678.3	2031.88	0.00168342	0.828503	27.31	EYSSELNAPSQESDSHPR		RBM25_HUMAN	RNA-binding protein 25 OS=Homo sapiens GN=RBM25 PE=1 SV=3	TRUE	3.48685	Condition 2	Condition 3	0.0679595	97.8329	689011	808977	611215	783709	870257	602488	174914	28051.6	444166	1.64406e+06	2.08448e+06	1.41971e+06	717099	646608	602488	101298	16459.9	258949	2	0	0	1	0	2	0	0	0
152	52.2234	2	567.786	1133.56	0.00108449	0.956717	78.88	VTLTSEEEAR		LDHA_HUMAN	L-lactate dehydrogenase A chain OS=Homo sapiens GN=LDHA PE=1 SV=2	TRUE	1.78071	Condition 3	Condition 2	0.0035047	21.9415	9.58685e+07	9.57892e+07	1.04749e+08	8.57203e+07	1.09398e+08	7.08287e+07	1.61711e+08	1.62634e+08	1.4923e+08	2.28754e+08	2.46818e+08	2.43309e+08	7.84346e+07	8.1284e+07	7.08287e+07	9.36523e+07	9.54287e+07	8.70008e+07	7	0	0	5	4	5	10	16	9
178	61.0388	2	624.803	1247.59	-0.00105301	-0.844037	95.67	VIGSGCNLDSAR		LDHA_HUMAN	L-lactate dehydrogenase A chain OS=Homo sapiens GN=LDHA PE=1 SV=2	FALSE	1.5078	Condition 1	Condition 3	0.500445	81.4213	6.38863e+07	5.70248e+07	6.38566e+07	6.53446e+07	2.8544e+06	5.59718e+07	4.65162e+07	3.97469e+07	3.62779e+07	1.52441e+08	1.46935e+08	1.48324e+08	5.97907e+07	2.12084e+06	5.59718e+07	2.6939e+07	2.33223e+07	2.115e+07	0	0	0	0	0	3	2	4	2
2064	62.6579	2	624.804	1247.59	0.000917841	0.73569	81.47	VIGSGCNLDSAR		LDHA_HUMAN	L-lactate dehydrogenase A chain OS=Homo sapiens GN=LDHA PE=1 SV=2	FALSE	6.40589	Condition 2	Condition 1	0.73723	155.262	4.38751e+06	4.61683e+06	4.4871e+06	2.98087e+06	8.04558e+07	2.98801e+06	2.48217e+06	6.96525e+06	6.7339e+06	1.04691e+07	1.18961e+07	1.04225e+07	2.72752e+06	5.97794e+07	2.98801e+06	1.4375e+06	4.08701e+06	3.92586e+06	3	0	0	1	6	0	4	5	7
360	37.7702	2	506.241	1010.47	-0.000431036	-0.426571	44.37	DYNVTANSK		LDHA_HUMAN	L-lactate dehydrogenase A chain OS=Homo sapiens GN=LDHA PE=1 SV=2	TRUE	1.58324	Condition 2	Condition 3	0.11187	35.6618	1.60943e+07	1.64911e+07	1.77887e+07	2.55688e+07	3.2827e+07	2.02977e+07	1.08777e+07	1.61536e+07	2.26728e+07	3.8403e+07	4.24923e+07	4.1319e+07	2.33956e+07	2.43907e+07	2.02977e+07	6.29965e+06	9.47843e+06	1.32182e+07	2	2	3	2	2	3	3	6	3
384	53.562	2	371.732	741.449	-0.000357295	-0.481887	31.63	LNLVQR		LDHA_HUMAN	L-lactate dehydrogenase A chain OS=Homo sapiens GN=LDHA PE=1 SV=2	FALSE	59.9123	Condition 1	Condition 2	5.94187e-05	63.4318	1.96602e+07	2.15714e+07	2.40441e+07	274769	279662	535089	2.29258e+06	5.25906e+06	1.61492e+06	4.69116e+07	5.55826e+07	5.58488e+07	251415	207792	535089	1.3277e+06	3.08586e+06	941496	0	0	0	0	0	0	2	2	2
1600	54.1401	2	371.732	741.449	-0.00102034	-1.37615	35.84	LNLVQR		LDHA_HUMAN	L-lactate dehydrogenase A chain OS=Homo sapiens GN=LDHA PE=1 SV=2	FALSE	22.285	Condition 3	Condition 1	2.27801e-05	33.7965	4.09493e+06	2.35701e+06	2.38469e+06	1.43505e+07	8.18744e+06	1.17688e+07	7.54862e+07	6.87093e+07	5.27291e+07	9.771e+06	6.07328e+06	5.53909e+06	1.31308e+07	6.08334e+06	1.17688e+07	4.37164e+07	4.03166e+07	3.07411e+07	0	0	1	1	0	2	0	1	1
385	46.1747	2	384.688	767.362	-0.0011632	-1.51584	20.32	YLMGER		LDHA_HUMAN	L-lactate dehydrogenase A chain OS=Homo sapiens GN=LDHA PE=1 SV=2	TRUE	3.74603	Condition 3	Condition 1	3.11354e-05	15.5374	1.22041e+07	1.34221e+07	1.64358e+07	2.19418e+07	2.56637e+07	1.98682e+07	4.89212e+07	5.57154e+07	5.29289e+07	2.91204e+07	3.45845e+07	3.81766e+07	2.00769e+07	1.90684e+07	1.98682e+07	2.83318e+07	3.26922e+07	3.08575e+07	0	0	0	0	0	1	6	5	6
432	220.804	2	560.323	1118.63	-0.00276371	-2.47061	26.08	DQLIYNLLK		LDHA_HUMAN	L-lactate dehydrogenase A chain OS=Homo sapiens GN=LDHA PE=1 SV=2	TRUE	3.76802	Condition 3	Condition 1	6.11935e-05	20.9467	2.34059e+07	2.40357e+07	1.60605e+07	6.59265e+07	7.71638e+07	6.08949e+07	8.17568e+07	7.97461e+07	7.7774e+07	5.58492e+07	6.19324e+07	3.73048e+07	6.03232e+07	5.73334e+07	6.08949e+07	4.7348e+07	4.67927e+07	4.53422e+07	0	1	0	3	2	3	10	7	10
443	129.739	2	632.842	1263.67	-0.00183161	-1.44943	69.15	QVVESAYEVIK		LDHA_HUMAN	L-lactate dehydrogenase A chain OS=Homo sapiens GN=LDHA PE=1 SV=2	TRUE	1.74024	Condition 2	Condition 1	0.0075081	22.761	3.42268e+07	3.18193e+07	3.67037e+07	6.88522e+07	6.59279e+07	4.40295e+07	5.83139e+07	5.60654e+07	5.59518e+07	8.16693e+07	8.19882e+07	8.5254e+07	6.30002e+07	4.8985e+07	4.40295e+07	3.37714e+07	3.28975e+07	3.26199e+07	0	0	0	2	2	2	8	4	6
5472	152.238	2	632.83	1263.65	-0.0251108	-19.8713	41.24	QVVESAYEVIK		LDHA_HUMAN	L-lactate dehydrogenase A chain OS=Homo sapiens GN=LDHA PE=1 SV=2	FALSE	3.8272	Condition 2	Condition 3	0.000489035	30.3431	6.16242e+06	6.02446e+06	7.3254e+06	8.47076e+06	1.01121e+07	8.94963e+06	2.99649e+06	1.58806e+06	2.60934e+06	1.47043e+07	1.55231e+07	1.70152e+07	7.75079e+06	7.51337e+06	8.94963e+06	1.73536e+06	931829	1.52125e+06	0	0	2	1	0	0	0	0	0
717	134.01	2	559.795	1117.58	-0.000440576	-0.394225	59.46	SADTLWGIQK		LDHA_HUMAN	L-lactate dehydrogenase A chain OS=Homo sapiens GN=LDHA PE=1 SV=2	TRUE	3.80138	Condition 2	Condition 3	4.77191e-06	12.5842	3.16573e+07	3.26114e+07	3.70801e+07	4.217e+07	4.93174e+07	3.8601e+07	1.2085e+07	1.13639e+07	1.07724e+07	7.55383e+07	8.40292e+07	8.61283e+07	3.85858e+07	3.66432e+07	3.8601e+07	6.99883e+06	6.668e+06	6.28032e+06	3	0	4	1	2	1	5	3	4
8148	134.105	3	373.533	1117.58	-5.37038e-05	-0.0480538	---	SADTLWGIQK		LDHA_HUMAN	L-lactate dehydrogenase A chain OS=Homo sapiens GN=LDHA PE=1 SV=2	TRUE	90.4141	Condition 2	Condition 3	0.00670394	84.4291	2.34377e+06	2.58742e+06	2.69996e+06	300841	7.67022e+06	5.4722e+06	15643.4	73343.5	59698.6	5.59252e+06	6.66695e+06	6.27137e+06	275271	5.69904e+06	5.4722e+06	9059.62	43035.8	34804.2	0	0	0	0	0	0	0	0	0
738	166.991	2	465.294	928.574	-0.000756674	-0.814877	20.71	FIIPNVVK		LDHA_HUMAN	L-lactate dehydrogenase A chain OS=Homo sapiens GN=LDHA PE=1 SV=2	TRUE	9.38909	Condition 2	Condition 3	0.305488	166.164	1.92983e+07	2.36021e+07	2.43892e+07	3.94395e+07	27026.7	3.76468e+07	166158	7.99012e+06	56794.5	4.60481e+07	6.08151e+07	5.66504e+07	3.60874e+07	20081.1	3.76468e+07	96227.4	4.68837e+06	33111.2	0	0	0	0	0	1	2	1	2
1203	100.855	2	457.294	912.574	-0.00201647	-2.20964	47.26	LVIITAGAR		LDHA_HUMAN	L-lactate dehydrogenase A chain OS=Homo sapiens GN=LDHA PE=1 SV=2	TRUE	1.83985	Condition 3	Condition 1	4.86671e-05	7.10533	1.17483e+07	1.23539e+07	1.22592e+07	1.84169e+07	1.91847e+07	1.66758e+07	2.36444e+07	2.06108e+07	2.26443e+07	2.80329e+07	3.18321e+07	2.84753e+07	1.68516e+07	1.42544e+07	1.66758e+07	1.36932e+07	1.20938e+07	1.32016e+07	0	0	0	0	0	4	4	4	4
1327	273.998	2	829.427	1656.84	-0.00549958	-3.31931	100.05	DLADELALVDVIEDK		LDHA_HUMAN	L-lactate dehydrogenase A chain OS=Homo sapiens GN=LDHA PE=1 SV=2	TRUE	7.14219	Condition 3	Condition 1	0.0072851	67.526	5.63094e+06	6.56667e+06	1.01275e+06	2.59126e+07	3.16941e+07	2.20244e+07	3.00566e+07	2.9862e+07	3.44324e+07	1.34361e+07	1.69202e+07	2.35238e+06	2.37102e+07	2.3549e+07	2.20244e+07	1.74067e+07	1.75221e+07	2.00741e+07	0	0	0	0	0	0	3	3	3
1830	60.8484	2	325.696	649.378	-0.00218191	-3.35999	16.35	GLYGIK		LDHA_HUMAN	L-lactate dehydrogenase A chain OS=Homo sapiens GN=LDHA PE=1 SV=2	TRUE	78.8548	Condition 3	Condition 1	2.85452e-08	19.9113	408665	276843	390324	880157	873330	826585	2.87577e+07	2.94721e+07	2.66046e+07	975124	713336	906632	805349	648892	826585	1.66545e+07	1.72934e+07	1.55105e+07	0	0	0	0	0	0	2	0	1
2003	50.022	2	324.688	647.362	-0.00231823	-3.58102	18.25	ISGFPK		LDHA_HUMAN	L-lactate dehydrogenase A chain OS=Homo sapiens GN=LDHA PE=1 SV=2	FALSE	27.2878	Condition 3	Condition 2	8.10765e-07	26.6751	7.07583e+06	7.31841e+06	1.11211e+07	1.64943e+06	1.30883e+06	1.52218e+06	4.05698e+07	4.13838e+07	4.03079e+07	1.68838e+07	1.88572e+07	2.58317e+07	1.50924e+06	972472	1.52218e+06	2.34953e+07	2.42828e+07	2.34995e+07	0	0	0	0	0	1	3	3	3
2339	187.708	3	545.265	1632.77	-0.00153958	-0.942925	50.75	GEMMDLQHGSLFLR		LDHA_HUMAN	L-lactate dehydrogenase A chain OS=Homo sapiens GN=LDHA PE=1 SV=2	TRUE	5.49331	Condition 2	Condition 3	0.171355	144.037	1.44787e+07	1.42038e+07	1.67975e+07	1.15034e+07	929960	3.69752e+07	7.98444e+06	533349	476527	3.4548e+07	3.65988e+07	3.90166e+07	1.05257e+07	690968	3.69752e+07	4.62404e+06	312953	277815	2	4	4	2	0	2	2	1	0
2459	188.637	3	545.264	1632.77	-0.00451363	-2.76439	48	GEMMDLQHGSLFLR		LDHA_HUMAN	L-lactate dehydrogenase A chain OS=Homo sapiens GN=LDHA PE=1 SV=2	TRUE	30.4825	Condition 3	Condition 1	0.000177082	64.8481	2.13058e+06	1.79507e+06	1.50706e+06	3.57732e+07	6.24199e+07	1.39987e+07	5.22777e+07	5.65496e+07	5.6775e+07	5.08383e+06	4.62533e+06	3.50054e+06	3.27327e+07	4.63785e+07	1.39987e+07	3.02757e+07	3.31817e+07	3.30998e+07	0	0	0	3	3	5	3	4	5
42176	187.614	2	817.395	1632.78	-3.7814e-05	-0.0231594	34.86	GEMMDLQHGSLFLR		LDHA_HUMAN	L-lactate dehydrogenase A chain OS=Homo sapiens GN=LDHA PE=1 SV=2	TRUE	29.8495	Condition 1	Condition 3	0.115058	86.7519	464291	542166	606262	298050	281453	882315	27930.5	26097.8	0	1.10785e+06	1.39699e+06	1.4082e+06	272717	209122	882315	16175.4	15313.4	0	2	0	1	0	0	0	1	0	0
3437	69.4165	2	367.713	733.412	-0.000509945	-0.695305	19.86	NVNIFK		LDHA_HUMAN	L-lactate dehydrogenase A chain OS=Homo sapiens GN=LDHA PE=1 SV=2	TRUE	13.2612	Condition 3	Condition 1	1.75807e-07	16.0248	3.7689e+06	3.76104e+06	3.82552e+06	1.55188e+07	1.4454e+07	1.12826e+07	5.0405e+07	4.95334e+07	5.06491e+07	8.99307e+06	9.69102e+06	8.8858e+06	1.41998e+07	1.07394e+07	1.12826e+07	2.91911e+07	2.90648e+07	2.95284e+07	0	0	0	0	0	2	2	3	3
6801	276.125	3	763.728	2288.16	-0.0100901	-4.40967	31.66	DDVFLSVPCILGQNGISDLVK		LDHA_HUMAN	L-lactate dehydrogenase A chain OS=Homo sapiens GN=LDHA PE=1 SV=2	TRUE	137.41	Condition 2	Condition 1	0.000266248	75.9546	187102	288001	32719.2	2.32784e+07	2.79359e+07	1.85654e+07	3.01644e+06	2.06815e+06	1.92423e+06	446448	742088	75999.1	2.12999e+07	2.07566e+07	1.85654e+07	1.74692e+06	1.21353e+06	1.12182e+06	0	0	0	0	0	0	2	2	2
9949	276.125	2	1145.09	2288.16	-0.007914	-3.45865	53.14	DDVFLSVPCILGQNGISDLVK		LDHA_HUMAN	L-lactate dehydrogenase A chain OS=Homo sapiens GN=LDHA PE=1 SV=2	TRUE	5.72945	Condition 3	Condition 1	0.0125911	70.5003	1.53735e+06	2.37081e+06	369561	7.10652e+06	4.37165e+06	6.70997e+06	9.80279e+06	7.47518e+06	7.23101e+06	3.6683e+06	6.10882e+06	858405	6.50251e+06	3.24818e+06	6.70997e+06	5.6771e+06	4.38622e+06	4.21568e+06	0	0	0	0	0	0	2	2	2
8319	269.684	3	974.184	2919.53	-0.0111853	-3.83119	43.29	GLYGIKDDVFLSVPCILGQNGISDLVK		LDHA_HUMAN	L-lactate dehydrogenase A chain OS=Homo sapiens GN=LDHA PE=1 SV=2	TRUE	2.87335	Condition 1	Condition 2	0.317858	82.1064	6.58265e+06	8.04037e+06	2.09407e+06	100837	2.87914e+06	2.83801e+06	2.54949e+06	2.04543e+06	1.62284e+06	1.5707e+07	2.07175e+07	4.86404e+06	92266.5	2.13922e+06	2.83801e+06	1.47649e+06	1.2002e+06	946112	0	0	0	0	0	0	2	2	2
39993	282.691	2	1056.53	2111.05	-0.0101967	-4.83011	43.64	GYTSWAIGLSVADLAESIMK		LDHA_HUMAN	L-lactate dehydrogenase A chain OS=Homo sapiens GN=LDHA PE=1 SV=2	TRUE	26388.7	Condition 2	Condition 1	0.0167602	173.205	0	855.645	0	1.15566e+07	1.09518e+06	9.92761e+06	24684.1	0	0	0	2204.73	0	1.05743e+07	813732	9.92761e+06	14295.3	0	0	0	0	0	0	0	2	0	0	0
43527	277.079	2	972.563	1943.11	-0.00189663	-0.976075	68.88	LLIVSNPVDILTYVAWK		LDHA_HUMAN	L-lactate dehydrogenase A chain OS=Homo sapiens GN=LDHA PE=1 SV=2	FALSE	Infinity	Condition 1	Condition 3	1.24035e-05	123.351	757052	1.1126e+06	78743.1	9252.38	15586	104034	0	0	0	1.80642e+06	2.86682e+06	182902	8465.99	11580.6	104034	0	0	0	0	0	0	0	0	0	2	1	2
53746	41.9397	2	548.781	1095.55	-0.0079722	-7.27686	20.46	TLHPDLGTDK		LDHA_HUMAN	L-lactate dehydrogenase A chain OS=Homo sapiens GN=LDHA PE=1 SV=2	TRUE	4.53324	Condition 3	Condition 1	0.0155507	52.8446	164436	296831	500858	951966	511417	482717	2.15724e+06	1.15413e+06	1.05018e+06	392365	764838	1.16338e+06	871055	379987	482717	1.24932e+06	677208	612254	0	0	0	0	0	0	1	1	0
154	162.657	2	581.324	1160.63	0.0215804	18.594	15.15	ILDILGETCK		SAFB2_HUMAN	Scaffold attachment factor B2 OS=Homo sapiens GN=SAFB2 PE=1 SV=1	TRUE	6.51647	Condition 1	Condition 3	1.12693e-06	13.6198	9.7514e+07	1.04432e+08	1.18987e+08	9.29755e+07	1.06646e+08	8.11728e+07	1.56086e+07	1.78527e+07	1.57882e+07	2.3268e+08	2.69088e+08	2.76379e+08	8.50731e+07	7.92386e+07	8.11728e+07	9.03941e+06	1.04755e+07	9.20454e+06	0	0	0	2	1	0	0	0	0
2245	171.43	2	581.311	1160.61	-0.00309052	-2.66284	30.97	ILDILGETCK		SAFB2_HUMAN	Scaffold attachment factor B2 OS=Homo sapiens GN=SAFB2 PE=1 SV=1	FALSE	1.43711	Condition 1	Condition 3	0.000160631	6.01463	2.4586e+07	2.43859e+07	2.56484e+07	2.26583e+07	2.4231e+07	2.14992e+07	1.78135e+07	1.76468e+07	1.64635e+07	5.86652e+07	6.28346e+07	5.95752e+07	2.07325e+07	1.80038e+07	2.14992e+07	1.03164e+07	1.03546e+07	9.59819e+06	2	0	2	0	0	1	0	1	1
650	44.0657	2	367.225	732.436	0.00748822	10.2238	18.56	GLPPPPR		SAFB2_HUMAN	Scaffold attachment factor B2 OS=Homo sapiens GN=SAFB2 PE=1 SV=1	FALSE	4.23707	Condition 3	Condition 2	5.28368e-07	10.2346	1.29309e+07	1.22704e+07	1.49001e+07	7.03816e+06	7.39627e+06	6.68159e+06	3.02315e+07	2.96565e+07	2.9582e+07	3.08547e+07	3.16169e+07	3.46095e+07	6.43996e+06	5.49549e+06	6.68159e+06	1.7508e+07	1.74016e+07	1.72463e+07	1	0	2	0	0	0	0	0	0
6077	29.6181	2	308.194	614.373	-0.00199765	-3.25151	24.24	VIDLR		SAFB2_HUMAN	Scaffold attachment factor B2 OS=Homo sapiens GN=SAFB2 PE=1 SV=1	FALSE	126.425	Condition 3	Condition 2	0.0141203	103.01	486793	419509	2.44604e+06	58520.2	32317.1	23518	291299	5.28339e+06	8.88271e+06	1.16155e+06	1.08094e+06	5.68158e+06	53546.4	24011.9	23518	168701	3.10014e+06	5.17862e+06	0	0	0	0	0	1	0	1	1
9870	132.874	2	458.273	914.532	-0.0115309	-12.6083	39.86	ADSLLAVVK		SAFB2_HUMAN	Scaffold attachment factor B2 OS=Homo sapiens GN=SAFB2 PE=1 SV=1	FALSE	4.00357	Condition 3	Condition 1	4.47393e-05	21.4282	3.05086e+06	2.81557e+06	3.29997e+06	6.1868e+06	7.8922e+06	5.17121e+06	1.18893e+07	1.2863e+07	1.1946e+07	7.27973e+06	7.25483e+06	7.66506e+06	5.66096e+06	5.86398e+06	5.17121e+06	6.88547e+06	7.54765e+06	6.96452e+06	2	1	1	1	2	2	1	1	1
51282	154.908	3	950.107	2847.3	-0.0047507	-1.66849	34.17	SEPVKEESSELEQPFAQDTSSVGPDR		SAFB2_HUMAN	Scaffold attachment factor B2 OS=Homo sapiens GN=SAFB2 PE=1 SV=1	TRUE	Infinity	Condition 1	Condition 3	1.09351e-11	21.2925	634532	663632	920684	454909	492708	455809	0	0	0	1.51407e+06	1.70997e+06	2.13853e+06	416244	366086	455809	0	0	0	0	0	0	0	0	1	0	0	0
158	119.142	2	454.265	906.516	-0.00127574	-1.4073	40.57	NLLSVAYK		1433T_HUMAN	14-3-3 protein theta OS=Homo sapiens GN=YWHAQ PE=1 SV=1	FALSE	240.508	Condition 1	Condition 2	0.00233806	155.569	5.31173e+07	4.93345e+07	5.88587e+07	260667	230487	179553	129093	262417	5.36343e+06	1.26744e+08	1.27119e+08	1.36715e+08	238512	171253	179553	74761.8	153979	3.12688e+06	1	2	2	0	1	1	0	0	4
237	120.758	2	454.265	906.516	-0.00179744	-1.9828	42.02	NLLSVAYK		1433T_HUMAN	14-3-3 protein theta OS=Homo sapiens GN=YWHAQ PE=1 SV=1	FALSE	34.4435	Condition 2	Condition 1	2.67552e-08	13.5547	3.44445e+06	2.82367e+06	3.5321e+06	1.13156e+08	1.2744e+08	9.69572e+07	7.9701e+07	7.94883e+07	7.70059e+07	8.21888e+06	7.27569e+06	8.20426e+06	1.03539e+08	9.46892e+07	9.69572e+07	4.61574e+07	4.66414e+07	4.48944e+07	0	1	1	0	0	0	6	5	2
509	37.7702	2	452.26	902.505	-0.00234964	-2.60346	43.26	VISSIEQK		1433T_HUMAN	14-3-3 protein theta OS=Homo sapiens GN=YWHAQ PE=1 SV=1	FALSE	2.13224	Condition 2	Condition 1	0.00514962	21.6122	1.09675e+07	9.99344e+06	1.48712e+07	2.70824e+07	2.96329e+07	1.96878e+07	1.64669e+07	1.67352e+07	1.71868e+07	2.61698e+07	2.57499e+07	3.45424e+07	2.47805e+07	2.20175e+07	1.96878e+07	9.53648e+06	9.81969e+06	1.00199e+07	0	0	0	0	0	0	2	2	2
9080	40.8721	2	452.253	902.492	-0.0149638	-16.5802	38.94	VISSIEQK		1433T_HUMAN	14-3-3 protein theta OS=Homo sapiens GN=YWHAQ PE=1 SV=1	FALSE	4.15668	Condition 2	Condition 1	0.00348715	45.0409	1.66232e+06	652712	1.06575e+06	5.59993e+06	3.52963e+06	4.92328e+06	2.23851e+06	2.89958e+06	2.3178e+06	3.96651e+06	1.68183e+06	2.4755e+06	5.12397e+06	2.62255e+06	4.92328e+06	1.29639e+06	1.70139e+06	1.35128e+06	0	0	0	1	0	2	0	0	0
919	253.722	2	595.333	1188.65	-0.0023384	-1.96727	35.93	DSTLIMQLLR		1433T_HUMAN	14-3-3 protein theta OS=Homo sapiens GN=YWHAQ PE=1 SV=1	FALSE	11.4113	Condition 2	Condition 1	0.000564061	52.0185	8.78216e+06	9.58095e+06	2.8487e+06	7.81054e+07	9.59412e+07	6.80086e+07	4.58113e+07	4.602e+07	4.58603e+07	2.09553e+07	2.46871e+07	6.61686e+06	7.14669e+07	7.12852e+07	6.80086e+07	2.65308e+07	2.70032e+07	2.67366e+07	0	0	0	0	0	0	3	2	2
1480	67.8115	2	567.717	1133.42	-0.000638627	-0.563452	45.96	YDDMATCMK		1433T_HUMAN	14-3-3 protein theta OS=Homo sapiens GN=YWHAQ PE=1 SV=1	TRUE	5.59327	Condition 2	Condition 3	3.93779e-06	17.1751	1.01262e+07	1.00208e+07	1.04274e+07	1.38356e+07	1.75274e+07	1.2703e+07	2.67852e+06	2.33052e+06	2.86934e+06	2.41625e+07	2.58205e+07	2.42204e+07	1.26596e+07	1.3023e+07	1.2703e+07	1.55122e+06	1.36748e+06	1.67282e+06	0	0	0	0	0	2	0	0	2
2484	31.3061	3	370.191	1107.55	0.000674689	0.609173	29.47	EMQPTHPIR		1433T_HUMAN	14-3-3 protein theta OS=Homo sapiens GN=YWHAQ PE=1 SV=1	FALSE	2.52867	Condition 3	Condition 1	0.143282	61.3312	4.77676e+06	4.84567e+06	4.94867e+06	1.07701e+07	1.17465e+07	1.06437e+07	4.0132e+06	1.40789e+07	1.87533e+07	1.13979e+07	1.24857e+07	1.14946e+07	9.85469e+06	8.72774e+06	1.06437e+07	2.32417e+06	8.2611e+06	1.09332e+07	0	0	0	2	0	0	0	1	1
22444	31.3061	2	554.782	1107.55	-0.00079958	-0.721936	34.57	EMQPTHPIR		1433T_HUMAN	14-3-3 protein theta OS=Homo sapiens GN=YWHAQ PE=1 SV=1	FALSE	3.41348	Condition 2	Condition 1	0.573809	139.047	46249	56218	676588	791876	48379.2	1.81903e+06	81323.9	1.20905e+06	979318	110356	144856	1.57156e+06	724571	35946.1	1.81903e+06	47097.2	709432	570942	0	0	0	0	0	2	0	2	2
82405	27.588	2	554.779	1107.54	-0.00514687	-4.64708	24.87	EMQPTHPIR		1433T_HUMAN	14-3-3 protein theta OS=Homo sapiens GN=YWHAQ PE=1 SV=1	FALSE	64.3064	Condition 3	Condition 1	0.11049	161.39	5403.94	15326.3	994.637	34230.1	18656.6	54929.2	1.33341e+06	43629.1	20011.7	12894.5	39491.1	2310.31	31320.8	13862	54929.2	772220	25600.3	11666.8	0	0	0	0	0	0	2	0	0
2592	62.3737	2	766.863	1531.71	-0.000937837	-0.61228	84.47	AVTEQGAELSNEER		1433T_HUMAN	14-3-3 protein theta OS=Homo sapiens GN=YWHAQ PE=1 SV=1	TRUE	8.49663	Condition 2	Condition 3	1.31832e-06	16.6046	1.12527e+07	1.30115e+07	1.35299e+07	2.00096e+07	2.46906e+07	1.79221e+07	2.34561e+06	2.35417e+06	2.67047e+06	2.68503e+07	3.35265e+07	3.14268e+07	1.83089e+07	1.83453e+07	1.79221e+07	1.35841e+06	1.38136e+06	1.55688e+06	0	0	0	0	0	4	4	2	2
2614	33.2503	2	366.216	730.418	-0.00441007	-6.03769	22.53	TELIQK		1433T_HUMAN	14-3-3 protein theta OS=Homo sapiens GN=YWHAQ PE=1 SV=1	FALSE	4.92408	Condition 3	Condition 2	0.00244636	52.8791	3.16771e+06	4.4167e+06	3.63277e+06	3.52773e+06	2.90461e+06	3.18603e+06	1.3776e+07	8.62838e+06	2.49572e+07	7.55855e+06	1.13804e+07	8.43808e+06	3.2279e+06	2.15815e+06	3.18603e+06	7.97814e+06	5.06288e+06	1.45501e+07	0	0	0	0	0	1	0	1	1
5829	82.7135	2	634.782	1267.55	-0.000155867	-0.122967	63.28	YLAEVACGDDR		1433T_HUMAN	14-3-3 protein theta OS=Homo sapiens GN=YWHAQ PE=1 SV=1	TRUE	37.7031	Condition 1	Condition 3	3.25006e-05	56.0425	7.43592e+06	7.11147e+06	7.31384e+06	391449	303128	498750	101211	165989	312625	1.7743e+07	1.8324e+07	1.69883e+07	358178	225226	498750	58614.4	97397.6	182260	4	4	2	0	0	0	0	0	0
12367	81.4676	2	634.785	1267.56	0.00547595	4.3201	55.13	YLAEVACGDDR		1433T_HUMAN	14-3-3 protein theta OS=Homo sapiens GN=YWHAQ PE=1 SV=1	TRUE	8.30549	Condition 2	Condition 1	0.323425	80.6664	653934	691724	733480	8.9339e+06	427439	7.90691e+06	503288	2.40319e+06	2.13335e+06	1.56037e+06	1.78235e+06	1.7037e+06	8.17458e+06	317591	7.90691e+06	291470	1.41012e+06	1.24374e+06	0	0	0	2	0	2	0	0	0
24184	80.1363	2	634.784	1267.55	0.00254555	2.00824	40.37	YLAEVACGDDR		1433T_HUMAN	14-3-3 protein theta OS=Homo sapiens GN=YWHAQ PE=1 SV=1	TRUE	3.5184	Condition 2	Condition 1	0.946833	162.314	1.0942e+06	1.13059e+06	922947	347060	1.06095e+07	118447	3.1549e+06	355371	310630	2.61089e+06	2.91318e+06	2.14379e+06	317562	7.88295e+06	118447	1.82711e+06	208521	181097	0	0	0	0	0	0	2	2	2
6046	51.8355	3	466.223	1395.65	0.00186671	1.33753	50.44	YLAEVACGDDRK		1433T_HUMAN	14-3-3 protein theta OS=Homo sapiens GN=YWHAQ PE=1 SV=1	TRUE	2.62177	Condition 2	Condition 3	0.0040143	34.3533	4.90503e+06	4.89334e+06	4.72104e+06	7.38172e+06	9.37851e+06	6.47278e+06	4.12553e+06	2.37842e+06	2.35764e+06	1.1704e+07	1.26086e+07	1.09659e+07	6.75432e+06	6.96831e+06	6.47278e+06	2.38923e+06	1.39559e+06	1.3745e+06	1	2	1	2	2	2	0	0	0
7684	92.3232	2	660.84	1319.67	-0.00615525	-4.66423	63.28	YLIANATNPESK		1433T_HUMAN	14-3-3 protein theta OS=Homo sapiens GN=YWHAQ PE=1 SV=1	TRUE	19.2861	Condition 2	Condition 3	0.000630686	52.3782	2.78904e+06	2.77387e+06	2.92572e+06	1.43393e+07	4.17845e+06	1.25541e+07	738076	360915	512104	6.655e+06	7.14739e+06	6.79576e+06	1.31205e+07	3.10462e+06	1.25541e+07	427443	211775	298556	0	0	0	0	0	4	0	0	2
25797	90.5994	2	660.842	1319.67	-0.00322396	-2.443	13.12	YLIANATNPESK		1433T_HUMAN	14-3-3 protein theta OS=Homo sapiens GN=YWHAQ PE=1 SV=1	TRUE	378.593	Condition 2	Condition 1	0.582508	172.263	17638.1	16759.9	7383.16	28564	1.57607e+07	28769.3	141679	512379	0	42086.6	43184.8	17149.4	26136.2	1.17103e+07	28769.3	82050.7	300649	0	0	0	0	0	0	0	2	2	0
10471	254.18	2	696.374	1390.73	-0.00344602	-2.47784	52.36	SICTTVLELLDK		1433T_HUMAN	14-3-3 protein theta OS=Homo sapiens GN=YWHAQ PE=1 SV=1	TRUE	5.5441	Condition 2	Condition 1	0.486107	168.441	838452	1.02644e+06	183665	66794.1	141588	1.1149e+07	2.54991e+06	1.992e+06	2.42116e+06	2.00065e+06	2.64482e+06	426610	61117	105201	1.1149e+07	1.47673e+06	1.16885e+06	1.41153e+06	0	0	0	0	0	0	3	2	2
11027	139.927	3	715.014	2142.02	-0.00289042	-1.34939	34.7	QTIDNSQGAYQEAFDISKK		1433T_HUMAN	14-3-3 protein theta OS=Homo sapiens GN=YWHAQ PE=1 SV=1	TRUE	46.3394	Condition 2	Condition 3	8.25741e-06	55.275	4.17214e+06	4.13983e+06	4.50832e+06	5.49645e+06	6.79814e+06	5.20387e+06	205143	74931	97541.2	9.95523e+06	1.0667e+07	1.04718e+07	5.02929e+06	5.05108e+06	5.20387e+06	118805	43967.3	56866.5	0	0	0	2	2	2	0	0	0
12494	267.391	2	1072.99	2143.97	-0.00552035	-2.57482	56.25	TAFDEAIAELDTLNEDSYK		1433T_HUMAN	14-3-3 protein theta OS=Homo sapiens GN=YWHAQ PE=1 SV=1	TRUE	Infinity	Condition 2	Condition 3	2.66457e-09	44.4496	1.54007e+06	1.96851e+06	731401	5.95168e+06	7.96538e+06	4.66178e+06	0	0	0	3.67479e+06	5.07223e+06	1.69887e+06	5.44582e+06	5.91834e+06	4.66178e+06	0	0	0	0	0	0	0	0	0	2	2	1
15964	171.337	3	672.317	2013.93	0.000795622	0.39506	35.82	QTIDNSQGAYQEAFDISK		1433T_HUMAN	14-3-3 protein theta OS=Homo sapiens GN=YWHAQ PE=1 SV=1	TRUE	100.083	Condition 2	Condition 3	2.17908e-05	53.4103	2.19313e+06	2.09733e+06	2.58855e+06	7.91109e+06	7.00578e+06	6.11324e+06	93633.5	26908.5	89585.3	5.23308e+06	5.40417e+06	6.01259e+06	7.23869e+06	5.20535e+06	6.11324e+06	54226.1	15789.1	52228.2	0	0	0	1	0	4	0	0	0
23639	171.337	2	1007.97	2013.93	-0.00188883	-0.937885	---	QTIDNSQGAYQEAFDISK		1433T_HUMAN	14-3-3 protein theta OS=Homo sapiens GN=YWHAQ PE=1 SV=1	TRUE	Infinity	Condition 2	Condition 3	1.8503e-12	16.7696	1.57242e+06	1.6747e+06	1.61801e+06	2.98536e+06	3.59357e+06	2.57651e+06	0	0	0	3.75198e+06	4.31518e+06	3.75827e+06	2.73162e+06	2.67005e+06	2.57651e+06	0	0	0	0	0	0	0	0	0	0	0	0
21196	134.392	3	715.014	2142.02	-0.00221133	-1.03236	40.51	KQTIDNSQGAYQEAFDISK		1433T_HUMAN	14-3-3 protein theta OS=Homo sapiens GN=YWHAQ PE=1 SV=1	TRUE	57.6612	Condition 2	Condition 3	0.000146256	64.2089	4.33592e+06	4.05062e+06	4.07211e+06	3.18928e+06	6.78665e+06	3.27799e+06	22263.5	89501.6	118093	1.0346e+07	1.04372e+07	9.45855e+06	2.91821e+06	5.04254e+06	3.27799e+06	12893.5	52516.9	68848.4	2	0	0	1	3	2	0	0	0
158	119.142	2	454.265	906.516	-0.00127574	-1.4073	40.57	NLLSVAYK		1433G_HUMAN	14-3-3 protein gamma OS=Homo sapiens GN=YWHAG PE=1 SV=2	FALSE	240.508	Condition 1	Condition 2	0.00233806	155.569	5.31173e+07	4.93345e+07	5.88587e+07	260667	230487	179553	129093	262417	5.36343e+06	1.26744e+08	1.27119e+08	1.36715e+08	238512	171253	179553	74761.8	153979	3.12688e+06	1	2	2	0	1	1	0	0	4
237	120.758	2	454.265	906.516	-0.00179744	-1.9828	42.02	NLLSVAYK		1433G_HUMAN	14-3-3 protein gamma OS=Homo sapiens GN=YWHAG PE=1 SV=2	FALSE	34.4435	Condition 2	Condition 1	2.67552e-08	13.5547	3.44445e+06	2.82367e+06	3.5321e+06	1.13156e+08	1.2744e+08	9.69572e+07	7.9701e+07	7.94883e+07	7.70059e+07	8.21888e+06	7.27569e+06	8.20426e+06	1.03539e+08	9.46892e+07	9.69572e+07	4.61574e+07	4.66414e+07	4.48944e+07	4	4	4	3	2	7	8	9	4
509	37.7702	2	452.26	902.505	-0.00234964	-2.60346	45.95	VISSIEQK		1433G_HUMAN	14-3-3 protein gamma OS=Homo sapiens GN=YWHAG PE=1 SV=2	FALSE	2.13224	Condition 2	Condition 1	0.00514962	21.6122	1.09675e+07	9.99344e+06	1.48712e+07	2.70824e+07	2.96329e+07	1.96878e+07	1.64669e+07	1.67352e+07	1.71868e+07	2.61698e+07	2.57499e+07	3.45424e+07	2.47805e+07	2.20175e+07	1.96878e+07	9.53648e+06	9.81969e+06	1.00199e+07	0	0	0	0	0	2	2	2	2
9080	40.8721	2	452.253	902.492	-0.0149638	-16.5802	38.94	VISSIEQK		1433G_HUMAN	14-3-3 protein gamma OS=Homo sapiens GN=YWHAG PE=1 SV=2	FALSE	4.15668	Condition 2	Condition 1	0.00348715	45.0409	1.66232e+06	652712	1.06575e+06	5.59993e+06	3.52963e+06	4.92328e+06	2.23851e+06	2.89958e+06	2.3178e+06	3.96651e+06	1.68183e+06	2.4755e+06	5.12397e+06	2.62255e+06	4.92328e+06	1.29639e+06	1.70139e+06	1.35128e+06	0	0	0	1	0	2	0	0	0
815	74.8074	2	508.215	1014.41	-0.000491	-0.484023	47.06	YDDMAAAMK		1433G_HUMAN	14-3-3 protein gamma OS=Homo sapiens GN=YWHAG PE=1 SV=2	FALSE	2.01795	Condition 2	Condition 1	0.0024487	21.5903	1.71736e+07	1.72122e+07	1.81081e+07	3.64364e+07	3.70246e+07	3.24687e+07	2.4469e+07	1.64865e+07	2.49059e+07	4.09782e+07	4.43503e+07	4.20608e+07	3.33395e+07	2.75096e+07	3.24687e+07	1.41708e+07	9.67377e+06	1.45201e+07	0	0	0	0	0	4	3	2	2
898	26.9942	3	378.852	1133.53	-0.00061651	-0.543883	---	AYSEAHEISK		1433G_HUMAN	14-3-3 protein gamma OS=Homo sapiens GN=YWHAG PE=1 SV=2	FALSE	5.18356	Condition 3	Condition 1	0.0327359	88.2158	5.22249e+06	4.86249e+06	6.69746e+06	1.0717e+07	1.2615e+07	1.07104e+07	5.85292e+07	1.47546e+07	1.3709e+07	1.24615e+07	1.25291e+07	1.55566e+07	9.80609e+06	9.37307e+06	1.07104e+07	3.38961e+07	8.65756e+06	7.99232e+06	0	0	0	0	0	0	0	0	0
12659	26.9942	2	567.775	1133.54	-0.000209712	-0.185007	40.67	AYSEAHEISK		1433G_HUMAN	14-3-3 protein gamma OS=Homo sapiens GN=YWHAG PE=1 SV=2	FALSE	1.78727	Condition 2	Condition 1	0.582731	72.8644	1.00271e+06	826838	1.02745e+06	1.3093e+06	1.4226e+06	2.37433e+06	271104	2.22599e+06	1.62616e+06	2.39258e+06	2.1305e+06	2.38652e+06	1.19802e+06	1.057e+06	2.37433e+06	157005	1.30614e+06	948051	0	0	0	0	0	1	0	2	1
66339	22.7264	2	567.774	1133.53	-0.00215369	-1.89997	15.27	AYSEAHEISK		1433G_HUMAN	14-3-3 protein gamma OS=Homo sapiens GN=YWHAG PE=1 SV=2	TRUE	117.872	Condition 3	Condition 1	0.0984908	163.557	4147.82	10638.1	9559.51	17922.1	28900.9	20738.5	2.76271e+06	84911.4	22022.7	9897.22	27411	22204.5	16398.9	21473.6	20738.5	1.59997e+06	49823.5	12839.2	0	0	0	0	0	0	2	0	0
919	253.722	2	595.333	1188.65	-0.0023384	-1.96727	35.93	DSTLIMQLLR		1433G_HUMAN	14-3-3 protein gamma OS=Homo sapiens GN=YWHAG PE=1 SV=2	FALSE	11.4113	Condition 2	Condition 1	0.000564061	52.0185	8.78216e+06	9.58095e+06	2.8487e+06	7.81054e+07	9.59412e+07	6.80086e+07	4.58113e+07	4.602e+07	4.58603e+07	2.09553e+07	2.46871e+07	6.61686e+06	7.14669e+07	7.12852e+07	6.80086e+07	2.65308e+07	2.70032e+07	2.67366e+07	0	0	0	0	0	0	3	2	2
2775	113.621	2	822.397	1642.78	-0.00125496	-0.763926	76.6	NVTELNEPLSNEER		1433G_HUMAN	14-3-3 protein gamma OS=Homo sapiens GN=YWHAG PE=1 SV=2	TRUE	7.7985	Condition 2	Condition 3	1.31624e-06	14.6028	9.53095e+06	9.15535e+06	9.37266e+06	1.85779e+07	2.06245e+07	1.53565e+07	2.41352e+06	2.54699e+06	2.03557e+06	2.2742e+07	2.35904e+07	2.17705e+07	1.69989e+07	1.53242e+07	1.53565e+07	1.39775e+06	1.4945e+06	1.18674e+06	5	0	0	0	0	3	4	2	2
3337	69.7973	2	540.778	1079.54	-0.00870861	-8.06689	65.22	YLAEVATGEK		1433G_HUMAN	14-3-3 protein gamma OS=Homo sapiens GN=YWHAG PE=1 SV=2	TRUE	2.99179	Condition 2	Condition 1	0.000396682	20.9165	6.79824e+06	6.71041e+06	6.90944e+06	2.0188e+07	2.47057e+07	1.61929e+07	8.15681e+06	1.09135e+07	1.0761e+07	1.62214e+07	1.72906e+07	1.6049e+07	1.84721e+07	1.83565e+07	1.61929e+07	4.72387e+06	6.4037e+06	6.27369e+06	1	0	0	0	0	3	2	2	2
4765	25.2894	2	623.256	1244.5	-0.000286633	-0.230321	60.75	NCSETQYESK		1433G_HUMAN	14-3-3 protein gamma OS=Homo sapiens GN=YWHAG PE=1 SV=2	TRUE	83.0611	Condition 1	Condition 3	0.0247908	173.205	2.61254e+06	1.69957e+06	1.82645e+06	599944	936597	524506	73904.3	0	0	6.23385e+06	4.37926e+06	4.24242e+06	548953	695900	524506	42800.3	0	0	0	0	0	0	0	1	0	0	0
17110	266.754	2	1065.99	2129.96	-0.00683846	-3.2106	72.14	TAFDDAIAELDTLNEDSYK		1433G_HUMAN	14-3-3 protein gamma OS=Homo sapiens GN=YWHAG PE=1 SV=2	TRUE	8.02321	Condition 2	Condition 3	0.000465068	43.0274	1.31423e+06	1.11502e+06	506126	5.16897e+06	6.07913e+06	4.45058e+06	546689	634427	775542	3.13592e+06	2.87304e+06	1.17561e+06	4.72964e+06	4.51685e+06	4.45058e+06	316605	372263	452141	2	1	2	1	0	1	2	2	2
24452	38.0523	2	333.682	665.349	-0.000731894	-1.10001	17.28	AYREK		1433G_HUMAN	14-3-3 protein gamma OS=Homo sapiens GN=YWHAG PE=1 SV=2	FALSE	3.15021	Condition 3	Condition 1	0.0629859	88.8171	908709	183157	256907	1.18319e+06	1.38497e+06	1.11909e+06	703201	2.26631e+06	1.27941e+06	2.16829e+06	471938	596736	1.08262e+06	1.02905e+06	1.11909e+06	407246	1.3298e+06	745896	1	0	0	0	0	0	0	0	0
158	119.142	2	454.265	906.516	-0.00127574	-1.4073	40.57	NLLSVAYK		1433F_HUMAN	14-3-3 protein eta OS=Homo sapiens GN=YWHAH PE=1 SV=4	FALSE	240.508	Condition 1	Condition 2	0.00233806	155.569	5.31173e+07	4.93345e+07	5.88587e+07	260667	230487	179553	129093	262417	5.36343e+06	1.26744e+08	1.27119e+08	1.36715e+08	238512	171253	179553	74761.8	153979	3.12688e+06	1	2	2	0	1	1	0	0	4
237	120.758	2	454.265	906.516	-0.00179744	-1.9828	42.02	NLLSVAYK		1433F_HUMAN	14-3-3 protein eta OS=Homo sapiens GN=YWHAH PE=1 SV=4	FALSE	34.4435	Condition 2	Condition 1	2.67552e-08	13.5547	3.44445e+06	2.82367e+06	3.5321e+06	1.13156e+08	1.2744e+08	9.69572e+07	7.9701e+07	7.94883e+07	7.70059e+07	8.21888e+06	7.27569e+06	8.20426e+06	1.03539e+08	9.46892e+07	9.69572e+07	4.61574e+07	4.66414e+07	4.48944e+07	4	4	4	3	2	7	8	9	4
509	37.7702	2	452.26	902.505	-0.00234964	-2.60346	45.95	VISSIEQK		1433F_HUMAN	14-3-3 protein eta OS=Homo sapiens GN=YWHAH PE=1 SV=4	FALSE	2.13224	Condition 2	Condition 1	0.00514962	21.6122	1.09675e+07	9.99344e+06	1.48712e+07	2.70824e+07	2.96329e+07	1.96878e+07	1.64669e+07	1.67352e+07	1.71868e+07	2.61698e+07	2.57499e+07	3.45424e+07	2.47805e+07	2.20175e+07	1.96878e+07	9.53648e+06	9.81969e+06	1.00199e+07	0	0	0	0	0	2	2	2	2
9080	40.8721	2	452.253	902.492	-0.0149638	-16.5802	38.94	VISSIEQK		1433F_HUMAN	14-3-3 protein eta OS=Homo sapiens GN=YWHAH PE=1 SV=4	FALSE	4.15668	Condition 2	Condition 1	0.00348715	45.0409	1.66232e+06	652712	1.06575e+06	5.59993e+06	3.52963e+06	4.92328e+06	2.23851e+06	2.89958e+06	2.3178e+06	3.96651e+06	1.68183e+06	2.4755e+06	5.12397e+06	2.62255e+06	4.92328e+06	1.29639e+06	1.70139e+06	1.35128e+06	0	0	0	1	0	2	0	0	0
919	253.722	2	595.333	1188.65	-0.0023384	-1.96727	35.93	DSTLIMQLLR		1433F_HUMAN	14-3-3 protein eta OS=Homo sapiens GN=YWHAH PE=1 SV=4	FALSE	11.4113	Condition 2	Condition 1	0.000564061	52.0185	8.78216e+06	9.58095e+06	2.8487e+06	7.81054e+07	9.59412e+07	6.80086e+07	4.58113e+07	4.602e+07	4.58603e+07	2.09553e+07	2.46871e+07	6.61686e+06	7.14669e+07	7.12852e+07	6.80086e+07	2.65308e+07	2.70032e+07	2.67366e+07	0	0	0	0	0	0	3	2	2
1644	64.5742	2	412.214	822.412	0.000170895	0.207797	25.48	EAFEISK		1433F_HUMAN	14-3-3 protein eta OS=Homo sapiens GN=YWHAH PE=1 SV=4	TRUE	2.37042	Condition 2	Condition 1	0.0058498	33.4108	1.18228e+07	1.17914e+07	1.3927e+07	2.44756e+07	4.10902e+07	2.34223e+07	1.46003e+07	1.57668e+07	1.82472e+07	2.82106e+07	3.03826e+07	3.23491e+07	2.23953e+07	3.05304e+07	2.34223e+07	8.45551e+06	9.25152e+06	1.06381e+07	2	0	0	2	2	2	0	2	2
2993	79.3767	2	634.31	1266.61	-0.00312586	-2.46789	57.14	NSVVEASEAAYK		1433F_HUMAN	14-3-3 protein eta OS=Homo sapiens GN=YWHAH PE=1 SV=4	TRUE	3.5885	Condition 2	Condition 3	0.0245597	65.5125	1.09454e+07	1.0546e+07	1.1037e+07	1.36845e+07	3.33028e+07	1.0142e+07	6.34413e+06	5.25474e+06	4.32125e+06	2.6117e+07	2.71737e+07	2.56364e+07	1.25214e+07	2.47442e+07	1.0142e+07	3.67408e+06	3.08332e+06	2.51929e+06	0	0	1	1	0	4	1	2	2
3669	60.7521	2	533.772	1065.53	-0.00488128	-4.58107	51.65	YLAEVASGEK		1433F_HUMAN	14-3-3 protein eta OS=Homo sapiens GN=YWHAH PE=1 SV=4	TRUE	1.97907	Condition 2	Condition 3	0.000230217	14.0452	6.13878e+06	5.91693e+06	6.33146e+06	7.43639e+06	6.71428e+06	7.42584e+06	3.73811e+06	4.08453e+06	3.07971e+06	1.46479e+07	1.52461e+07	1.47065e+07	6.80435e+06	4.98877e+06	7.42584e+06	2.16486e+06	2.39668e+06	1.79547e+06	0	0	0	0	0	4	1	2	0
3882	69.1345	2	516.212	1030.41	-0.000234178	-0.227267	20.62	YDDMASAMK		1433F_HUMAN	14-3-3 protein eta OS=Homo sapiens GN=YWHAH PE=1 SV=4	TRUE	2.82667	Condition 2	Condition 3	0.000354497	18.9388	4.69905e+06	4.17423e+06	4.28235e+06	6.60494e+06	8.54526e+06	5.98808e+06	2.84341e+06	2.53968e+06	2.09508e+06	1.12125e+07	1.07557e+07	9.94691e+06	6.04356e+06	6.3492e+06	5.98808e+06	1.64671e+06	1.49021e+06	1.22143e+06	0	0	0	0	0	2	0	0	0
7127	53.6562	2	652.766	1303.52	0.00305471	2.34345	44.6	NCNDFQYESK		1433F_HUMAN	14-3-3 protein eta OS=Homo sapiens GN=YWHAH PE=1 SV=4	TRUE	2.07443	Condition 2	Condition 3	0.0970525	53.2462	3.41824e+06	3.4326e+06	4.42699e+06	4.57471e+06	5.14909e+06	4.08211e+06	3.08666e+06	2.69531e+06	873305	8.15634e+06	8.84473e+06	1.02829e+07	4.18589e+06	3.82582e+06	4.08211e+06	1.78758e+06	1.58153e+06	509136	1	0	0	0	0	2	1	1	0
7174	111.523	2	793.886	1585.76	-0.00120764	-0.761551	96.95	AVTELNEPLSNEDR		1433F_HUMAN	14-3-3 protein eta OS=Homo sapiens GN=YWHAH PE=1 SV=4	TRUE	80.6265	Condition 2	Condition 3	3.24512e-06	54.7023	8.07889e+06	7.79607e+06	8.12831e+06	8.53334e+06	1.06082e+07	7.24623e+06	68848.6	177659	80776.4	1.92772e+07	2.0088e+07	1.88802e+07	7.80806e+06	7.88198e+06	7.24623e+06	39872.4	104245	47092.6	0	0	0	0	0	2	2	2	2
50059	111.523	3	529.597	1585.77	0.0119391	7.52895	---	AVTELNEPLSNEDR		1433F_HUMAN	14-3-3 protein eta OS=Homo sapiens GN=YWHAH PE=1 SV=4	TRUE	9.37332	Condition 1	Condition 3	0.272076	173.205	385660	379890	488429	0	0	691948	0	82136.3	51645.4	920231	978856	1.13451e+06	0	0	691948	0	48195.1	30109.2	0	0	0	0	0	0	0	0	0
8374	261.411	2	874.44	1746.87	-0.00483026	-2.76509	79.9	ELETVCNDVLSLLDK		1433F_HUMAN	14-3-3 protein eta OS=Homo sapiens GN=YWHAH PE=1 SV=4	TRUE	3.79837	Condition 2	Condition 3	0.0391809	61.3804	3.59802e+06	3.9403e+06	821479	7.19501e+06	8.56066e+06	6.31349e+06	2.2149e+06	1.70919e+06	1.88608e+06	8.58531e+06	1.01529e+07	1.90811e+06	6.58348e+06	6.36064e+06	6.31349e+06	1.28272e+06	1.0029e+06	1.09958e+06	1	0	0	0	2	2	2	2	2
12198	40.49	2	393.73	785.445	0.00542294	6.90434	17.21	EQLLQR		1433F_HUMAN	14-3-3 protein eta OS=Homo sapiens GN=YWHAH PE=1 SV=4	TRUE	3.53902	Condition 3	Condition 2	0.0235561	50.3337	264041	751647	846064	317814	302034	492984	1.16072e+06	1.19738e+06	1.58023e+06	630035	1.93676e+06	1.96521e+06	290802	224414	492984	672207	702589	921276	0	0	0	0	0	0	0	0	2
24452	38.0523	2	333.682	665.349	-0.000731894	-1.10001	17.28	AYREK		1433F_HUMAN	14-3-3 protein eta OS=Homo sapiens GN=YWHAH PE=1 SV=4	FALSE	3.15021	Condition 3	Condition 1	0.0629859	88.8171	908709	183157	256907	1.18319e+06	1.38497e+06	1.11909e+06	703201	2.26631e+06	1.27941e+06	2.16829e+06	471938	596736	1.08262e+06	1.02905e+06	1.11909e+06	407246	1.3298e+06	745896	1	0	0	0	0	0	0	0	0
158	119.142	2	454.265	906.516	-0.00127574	-1.4073	40.57	NLLSVAYK		1433E_HUMAN	14-3-3 protein epsilon OS=Homo sapiens GN=YWHAE PE=1 SV=1	FALSE	240.508	Condition 1	Condition 2	0.00233806	155.569	5.31173e+07	4.93345e+07	5.88587e+07	260667	230487	179553	129093	262417	5.36343e+06	1.26744e+08	1.27119e+08	1.36715e+08	238512	171253	179553	74761.8	153979	3.12688e+06	1	2	2	0	1	1	0	0	4
237	120.758	2	454.265	906.516	-0.00179744	-1.9828	42.02	NLLSVAYK		1433E_HUMAN	14-3-3 protein epsilon OS=Homo sapiens GN=YWHAE PE=1 SV=1	FALSE	34.4435	Condition 2	Condition 1	2.67552e-08	13.5547	3.44445e+06	2.82367e+06	3.5321e+06	1.13156e+08	1.2744e+08	9.69572e+07	7.9701e+07	7.94883e+07	7.70059e+07	8.21888e+06	7.27569e+06	8.20426e+06	1.03539e+08	9.46892e+07	9.69572e+07	4.61574e+07	4.66414e+07	4.48944e+07	4	4	4	3	2	7	8	9	4
621	84.8826	2	597.802	1193.59	-0.0031018	-2.59871	92.19	EAAENSLVAYK		1433E_HUMAN	14-3-3 protein epsilon OS=Homo sapiens GN=YWHAE PE=1 SV=1	FALSE	2.45663	Condition 3	Condition 2	3.18416e-05	14.1976	2.91726e+07	2.64942e+07	2.9017e+07	1.25345e+07	1.62702e+07	1.32193e+07	3.49079e+07	3.45625e+07	3.37671e+07	6.96093e+07	6.82671e+07	6.73998e+07	1.14692e+07	1.20889e+07	1.32193e+07	2.02163e+07	2.02803e+07	1.96862e+07	0	0	0	0	0	4	10	11	9
919	253.722	2	595.333	1188.65	-0.0023384	-1.96727	35.93	DSTLIMQLLR		1433E_HUMAN	14-3-3 protein epsilon OS=Homo sapiens GN=YWHAE PE=1 SV=1	FALSE	11.4113	Condition 2	Condition 1	0.000564061	52.0185	8.78216e+06	9.58095e+06	2.8487e+06	7.81054e+07	9.59412e+07	6.80086e+07	4.58113e+07	4.602e+07	4.58603e+07	2.09553e+07	2.46871e+07	6.61686e+06	7.14669e+07	7.12852e+07	6.80086e+07	2.65308e+07	2.70032e+07	2.67366e+07	0	0	0	0	0	0	3	2	2
1230	59.9809	2	489.251	976.488	-0.00219099	-2.24374	38.41	QMVETELK		1433E_HUMAN	14-3-3 protein epsilon OS=Homo sapiens GN=YWHAE PE=1 SV=1	FALSE	1.12106	Condition 1	Condition 3	0.121836	8.6583	1.85023e+07	1.76624e+07	1.97288e+07	1.74235e+07	1.67822e+07	1.61386e+07	1.64347e+07	1.81415e+07	1.52814e+07	4.41487e+07	4.55104e+07	4.58255e+07	1.59426e+07	1.24694e+07	1.61386e+07	9.51787e+06	1.06449e+07	8.90903e+06	4	0	1	4	1	3	4	3	3
1318	47.4256	2	459.267	916.519	-0.00406298	-4.43304	44.76	IISSIEQK		1433E_HUMAN	14-3-3 protein epsilon OS=Homo sapiens GN=YWHAE PE=1 SV=1	TRUE	1.61925	Condition 3	Condition 1	0.0036678	15.6637	1.0216e+07	1.04214e+07	9.72375e+06	1.37088e+07	1.6749e+07	1.23863e+07	1.55303e+07	1.54761e+07	1.8156e+07	2.43767e+07	2.68527e+07	2.2586e+07	1.25436e+07	1.24446e+07	1.23863e+07	8.9941e+06	9.08094e+06	1.05849e+07	0	0	0	0	0	2	2	1	2
1641	112.096	2	628.799	1255.58	0.000700491	0.557901	45.81	YLAEFATGNDR		1433E_HUMAN	14-3-3 protein epsilon OS=Homo sapiens GN=YWHAE PE=1 SV=1	TRUE	2.6884	Condition 2	Condition 3	1.069e-05	11.1381	1.00289e+07	9.98446e+06	1.01954e+07	1.64218e+07	1.82984e+07	1.4634e+07	6.53379e+06	6.04045e+06	5.78394e+06	2.39303e+07	2.57268e+07	2.36815e+07	1.5026e+07	1.35959e+07	1.4634e+07	3.78392e+06	3.54436e+06	3.37204e+06	0	0	0	0	1	0	2	2	2
2022	88.7771	2	566.239	1130.46	0.000276257	0.244375	46.75	YDEMVESMK		1433E_HUMAN	14-3-3 protein epsilon OS=Homo sapiens GN=YWHAE PE=1 SV=1	TRUE	1.33	Condition 3	Condition 2	0.651271	83.5785	1.33733e+07	1.25826e+07	1.40565e+07	1.18038e+07	1.03618e+06	1.80462e+07	3.62082e+06	1.88676e+07	1.85903e+07	3.19103e+07	3.24214e+07	3.26499e+07	1.08006e+07	769892	1.80462e+07	2.09693e+06	1.1071e+07	1.08381e+07	0	0	0	0	0	2	0	2	2
29625	87.0668	2	566.239	1130.46	0.000257896	0.228133	46.92	YDEMVESMK		1433E_HUMAN	14-3-3 protein epsilon OS=Homo sapiens GN=YWHAE PE=1 SV=1	TRUE	25.5708	Condition 2	Condition 1	0.960389	170.427	362933	347896	241477	26167.2	2.40904e+07	234692	1.30133e+07	126989	86351.4	866003	896416	560896	23943.1	1.78994e+07	234692	7.53641e+06	74513.4	50342.8	0	0	0	0	0	0	2	0	0
2480	59.41	2	360.192	718.37	0.00119457	1.66289	15.85	VFYYK		1433E_HUMAN	14-3-3 protein epsilon OS=Homo sapiens GN=YWHAE PE=1 SV=1	TRUE	11.5264	Condition 1	Condition 2	0.000524624	70.3729	6.16748e+06	6.25619e+06	7.30126e+06	1.03149e+06	298600	381184	2.35905e+06	2.62143e+06	2.1525e+06	1.47164e+07	1.61202e+07	1.69591e+07	943823	221863	381184	1.3662e+06	1.53818e+06	1.25491e+06	1	0	1	0	0	1	0	0	0
2568	247.886	2	738.874	1475.73	-0.00307434	-2.08326	74.81	LICCDILDVLDK		1433E_HUMAN	14-3-3 protein epsilon OS=Homo sapiens GN=YWHAE PE=1 SV=1	TRUE	2.7407	Condition 2	Condition 1	0.00211128	26.9236	1.12528e+07	1.19009e+07	6.93375e+06	2.62618e+07	3.27377e+07	2.34612e+07	1.87143e+07	1.76662e+07	1.79457e+07	2.68505e+07	3.06649e+07	1.61055e+07	2.40297e+07	2.43244e+07	2.34612e+07	1.0838e+07	1.0366e+07	1.04623e+07	1	0	0	2	2	2	4	7	7
3935	72.4355	3	462.237	1383.69	0.0108145	7.81573	41.44	YLAEFATGNDRK		1433E_HUMAN	14-3-3 protein epsilon OS=Homo sapiens GN=YWHAE PE=1 SV=1	TRUE	1.81493	Condition 2	Condition 3	0.0629262	39.849	6.39461e+06	5.84643e+06	6.53923e+06	8.8351e+06	1.03765e+07	7.50486e+06	4.83212e+06	2.98988e+06	6.89836e+06	1.52583e+07	1.50644e+07	1.51891e+07	8.08418e+06	7.7098e+06	7.50486e+06	2.79844e+06	1.75438e+06	4.02174e+06	2	0	1	2	2	2	0	0	0
4546	268.129	2	1044.48	2086.95	-0.00695362	-3.33194	80.67	AAFDDAIAELDTLSEESYK		1433E_HUMAN	14-3-3 protein epsilon OS=Homo sapiens GN=YWHAE PE=1 SV=1	TRUE	2.20023	Condition 2	Condition 1	0.0321049	36.8427	6.27644e+06	6.45372e+06	3.01865e+06	1.08098e+07	1.44997e+07	9.34164e+06	9.52622e+06	7.63819e+06	8.84571e+06	1.49764e+07	1.66292e+07	7.01162e+06	9.89101e+06	1.07734e+07	9.34164e+06	5.51694e+06	4.48186e+06	5.15705e+06	0	0	0	0	0	0	2	2	2
23791	26.5871	2	315.188	628.362	-0.00326507	-5.19614	16.34	NVIGAR		1433E_HUMAN	14-3-3 protein epsilon OS=Homo sapiens GN=YWHAE PE=1 SV=1	TRUE	6.58567	Condition 3	Condition 2	0.0443592	79.9464	597509	386945	924419	219483	175592	68200.8	1.89942e+06	298211	853352	1.42573e+06	997034	2.14721e+06	200828	130466	68200.8	1.10001e+06	174981	497504	0	2	0	0	1	0	0	0	0
158	119.142	2	454.265	906.516	-0.00127574	-1.4073	40.57	NLLSVAYK		1433S_HUMAN	14-3-3 protein sigma OS=Homo sapiens GN=SFN PE=1 SV=1	FALSE	240.508	Condition 1	Condition 2	0.00233806	155.569	5.31173e+07	4.93345e+07	5.88587e+07	260667	230487	179553	129093	262417	5.36343e+06	1.26744e+08	1.27119e+08	1.36715e+08	238512	171253	179553	74761.8	153979	3.12688e+06	1	2	2	0	1	1	0	0	4
237	120.758	2	454.265	906.516	-0.00179744	-1.9828	42.02	NLLSVAYK		1433S_HUMAN	14-3-3 protein sigma OS=Homo sapiens GN=SFN PE=1 SV=1	FALSE	34.4435	Condition 2	Condition 1	2.67552e-08	13.5547	3.44445e+06	2.82367e+06	3.5321e+06	1.13156e+08	1.2744e+08	9.69572e+07	7.9701e+07	7.94883e+07	7.70059e+07	8.21888e+06	7.27569e+06	8.20426e+06	1.03539e+08	9.46892e+07	9.69572e+07	4.61574e+07	4.66414e+07	4.48944e+07	0	1	0	0	0	0	5	4	2
509	37.7702	2	452.26	902.505	-0.00234964	-2.60346	43.26	VLSSIEQK		1433S_HUMAN	14-3-3 protein sigma OS=Homo sapiens GN=SFN PE=1 SV=1	FALSE	2.13224	Condition 2	Condition 1	0.00514962	21.6122	1.09675e+07	9.99344e+06	1.48712e+07	2.70824e+07	2.96329e+07	1.96878e+07	1.64669e+07	1.67352e+07	1.71868e+07	2.61698e+07	2.57499e+07	3.45424e+07	2.47805e+07	2.20175e+07	1.96878e+07	9.53648e+06	9.81969e+06	1.00199e+07	0	0	0	0	0	0	2	2	2
9080	40.8721	2	452.253	902.492	-0.0149638	-16.5802	38.94	VLSSIEQK		1433S_HUMAN	14-3-3 protein sigma OS=Homo sapiens GN=SFN PE=1 SV=1	FALSE	4.15668	Condition 2	Condition 1	0.00348715	45.0409	1.66232e+06	652712	1.06575e+06	5.59993e+06	3.52963e+06	4.92328e+06	2.23851e+06	2.89958e+06	2.3178e+06	3.96651e+06	1.68183e+06	2.4755e+06	5.12397e+06	2.62255e+06	4.92328e+06	1.29639e+06	1.70139e+06	1.35128e+06	0	0	0	1	0	2	0	0	0
919	253.722	2	595.333	1188.65	-0.0023384	-1.96727	35.93	DSTLIMQLLR		1433S_HUMAN	14-3-3 protein sigma OS=Homo sapiens GN=SFN PE=1 SV=1	FALSE	11.4113	Condition 2	Condition 1	0.000564061	52.0185	8.78216e+06	9.58095e+06	2.8487e+06	7.81054e+07	9.59412e+07	6.80086e+07	4.58113e+07	4.602e+07	4.58603e+07	2.09553e+07	2.46871e+07	6.61686e+06	7.14669e+07	7.12852e+07	6.80086e+07	2.65308e+07	2.70032e+07	2.67366e+07	0	0	0	0	0	0	3	2	2
4401	67.1442	2	415.751	829.488	0.0108438	13.0731	15.56	RIIDSAR		1433S_HUMAN	14-3-3 protein sigma OS=Homo sapiens GN=SFN PE=1 SV=1	FALSE	6.89684	Condition 2	Condition 3	1.51104e-05	25.0839	5.12849e+06	5.58649e+06	5.22326e+06	1.02282e+07	1.33336e+07	8.07204e+06	1.39275e+06	1.6279e+06	1.56606e+06	1.22372e+07	1.43946e+07	1.21324e+07	9.35886e+06	9.90696e+06	8.07204e+06	806588	955205	913010	1	0	1	2	2	2	0	0	0
12156	148.544	2	553.239	1104.46	0.00123044	1.11407	38.97	YEDMAAFMK		1433S_HUMAN	14-3-3 protein sigma OS=Homo sapiens GN=SFN PE=1 SV=1	TRUE	36.9547	Condition 2	Condition 3	0.00170193	90.8385	1.48743e+06	1.44194e+06	1.64747e+06	5.76611e+06	6.41867e+06	5.11442e+06	23686.1	305603	138830	3.54919e+06	3.71541e+06	3.82668e+06	5.27602e+06	4.76913e+06	5.11442e+06	13717.4	179319	80937.8	2	0	2	2	0	2	0	0	0
17123	75.861	2	591.288	1180.56	0.000883663	0.748511	60.02	YLAEVATGDDK		1433S_HUMAN	14-3-3 protein sigma OS=Homo sapiens GN=SFN PE=1 SV=1	TRUE	14.4994	Condition 2	Condition 3	0.00924608	84.1663	1.2269e+06	1.28327e+06	1.1382e+06	5.44607e+06	4.78639e+06	4.11348e+06	596896	42800.7	349716	2.92754e+06	3.30657e+06	2.64377e+06	4.98319e+06	3.55633e+06	4.11348e+06	345682	25114.2	203884	0	0	0	0	0	4	0	0	0
23892	48.6718	3	531.582	1591.72	0.0100274	6.29974	29.9	GAVEKGEELSCEER		1433S_HUMAN	14-3-3 protein sigma OS=Homo sapiens GN=SFN PE=1 SV=1	TRUE	10.1729	Condition 1	Condition 3	0.206116	87.5468	898677	1.12356e+06	1.17076e+06	1.26197e+06	1.70965e+06	22783	92931.6	126838	94104.1	2.14435e+06	2.89506e+06	2.7194e+06	1.15471e+06	1.27028e+06	22783	53819.6	74424.6	54862.6	0	0	1	0	2	0	0	0	0
158	119.142	2	454.265	906.516	-0.00127574	-1.4073	40.57	NLLSVAYK		1433Z_HUMAN	14-3-3 protein zeta/delta OS=Homo sapiens GN=YWHAZ PE=1 SV=1	FALSE	240.508	Condition 1	Condition 2	0.00233806	155.569	5.31173e+07	4.93345e+07	5.88587e+07	260667	230487	179553	129093	262417	5.36343e+06	1.26744e+08	1.27119e+08	1.36715e+08	238512	171253	179553	74761.8	153979	3.12688e+06	1	2	2	0	1	1	0	0	4
237	120.758	2	454.265	906.516	-0.00179744	-1.9828	42.02	NLLSVAYK		1433Z_HUMAN	14-3-3 protein zeta/delta OS=Homo sapiens GN=YWHAZ PE=1 SV=1	FALSE	34.4435	Condition 2	Condition 1	2.67552e-08	13.5547	3.44445e+06	2.82367e+06	3.5321e+06	1.13156e+08	1.2744e+08	9.69572e+07	7.9701e+07	7.94883e+07	7.70059e+07	8.21888e+06	7.27569e+06	8.20426e+06	1.03539e+08	9.46892e+07	9.69572e+07	4.61574e+07	4.66414e+07	4.48944e+07	4	4	4	3	2	7	8	9	4
464	30.1222	2	445.252	888.489	-0.00274006	-3.08394	46.05	VVSSIEQK		1433Z_HUMAN	14-3-3 protein zeta/delta OS=Homo sapiens GN=YWHAZ PE=1 SV=1	TRUE	1.53394	Condition 2	Condition 1	0.641407	78.4578	1.64938e+07	1.80973e+07	2.0813e+07	2.66528e+07	3.23758e+07	2.59581e+07	2.39348e+06	3.62817e+07	3.12381e+07	3.93563e+07	4.6631e+07	4.83436e+07	2.43875e+07	2.40555e+07	2.59581e+07	1.38614e+06	2.1289e+07	1.82118e+07	0	1	0	0	1	2	0	4	4
7115	25.7899	2	445.251	888.487	-0.00492029	-5.5378	46.13	VVSSIEQK		1433Z_HUMAN	14-3-3 protein zeta/delta OS=Homo sapiens GN=YWHAZ PE=1 SV=1	TRUE	50.7625	Condition 3	Condition 2	0.864056	172.022	250250	246172	309465	152288	159491	183885	2.50466e+07	36196.2	78402.9	597126	634307	718815	139344	118503	183885	1.45053e+07	21238.9	45708.8	0	0	0	0	0	0	2	0	0
548	66.858	2	774.86	1547.7	-0.00165508	-1.06938	99.2	SVTEQGAELSNEER		1433Z_HUMAN	14-3-3 protein zeta/delta OS=Homo sapiens GN=YWHAZ PE=1 SV=1	TRUE	2.08617	Condition 2	Condition 3	0.00236314	23.7543	3.72334e+07	3.54064e+07	3.78278e+07	6.67092e+07	8.8499e+07	5.5685e+07	3.81083e+07	3.32309e+07	2.97517e+07	8.88434e+07	9.12311e+07	8.78652e+07	6.10393e+07	6.57555e+07	5.5685e+07	2.20697e+07	1.94989e+07	1.73452e+07	0	0	0	0	0	6	5	5	8
581	269.042	2	709.861	1417.71	-0.00520737	-3.67308	67.72	DICNDVLSLLEK		1433Z_HUMAN	14-3-3 protein zeta/delta OS=Homo sapiens GN=YWHAZ PE=1 SV=1	TRUE	9.56671	Condition 3	Condition 1	0.329872	87.9864	7.68995e+06	8.3532e+06	1.77182e+06	246086	6.75353e+07	5.28566e+07	5.69804e+07	5.48642e+07	5.8586e+07	1.83492e+07	2.15235e+07	4.11553e+06	225170	5.01793e+07	5.28566e+07	3.29992e+07	3.21927e+07	3.41556e+07	0	0	0	0	0	0	1	3	2
1814	270.049	2	709.86	1417.71	-0.00596899	-4.2103	58.68	DICNDVLSLLEK		1433Z_HUMAN	14-3-3 protein zeta/delta OS=Homo sapiens GN=YWHAZ PE=1 SV=1	TRUE	1192.17	Condition 2	Condition 1	0.00114742	148.978	25278.1	25524.2	3690.01	5.89011e+07	3.5778e+06	2.48536e+06	4.41622e+06	2.90998e+06	4.11936e+06	60316.7	65767.7	8571.04	5.38948e+07	2.65834e+06	2.48536e+06	2.55757e+06	1.70749e+06	2.40158e+06	0	0	0	0	0	0	6	4	4
777	41.0686	2	380.713	759.412	-0.000448606	-0.590727	32.87	IETELR		1433Z_HUMAN	14-3-3 protein zeta/delta OS=Homo sapiens GN=YWHAZ PE=1 SV=1	TRUE	2.71212	Condition 3	Condition 1	0.000267002	23.2333	2.09412e+07	1.93651e+07	2.31881e+07	3.22388e+07	2.33113e+07	2.10147e+07	5.53423e+07	5.8689e+07	5.81734e+07	4.99684e+07	4.98976e+07	5.38605e+07	2.94987e+07	1.73205e+07	2.10147e+07	3.20505e+07	3.44369e+07	3.3915e+07	0	0	2	0	2	0	6	4	5
906	71.7858	2	552.711	1103.41	-0.00144078	-1.30576	61.63	YDDMAACMK		1433Z_HUMAN	14-3-3 protein zeta/delta OS=Homo sapiens GN=YWHAZ PE=1 SV=1	TRUE	2.53598	Condition 2	Condition 1	0.000718464	19.7693	1.81729e+07	1.80176e+07	2.4759e+07	4.79407e+07	6.3015e+07	4.36113e+07	4.19317e+07	4.01251e+07	4.09363e+07	4.33627e+07	4.64256e+07	5.75095e+07	4.3866e+07	4.68207e+07	4.36113e+07	2.4284e+07	2.35442e+07	2.38659e+07	4	1	5	4	4	4	4	6	4
919	253.722	2	595.333	1188.65	-0.0023384	-1.96727	35.93	DSTLIMQLLR		1433Z_HUMAN	14-3-3 protein zeta/delta OS=Homo sapiens GN=YWHAZ PE=1 SV=1	FALSE	11.4113	Condition 2	Condition 1	0.000564061	52.0185	8.78216e+06	9.58095e+06	2.8487e+06	7.81054e+07	9.59412e+07	6.80086e+07	4.58113e+07	4.602e+07	4.58603e+07	2.09553e+07	2.46871e+07	6.61686e+06	7.14669e+07	7.12852e+07	6.80086e+07	2.65308e+07	2.70032e+07	2.67366e+07	0	0	0	0	0	0	3	2	2
924	125.191	2	652.845	1303.68	-0.00191973	-1.47255	63.28	FLIPNASQAESK		1433Z_HUMAN	14-3-3 protein zeta/delta OS=Homo sapiens GN=YWHAZ PE=1 SV=1	TRUE	2.08806	Condition 2	Condition 1	0.00101987	22.1986	1.96737e+07	1.9175e+07	1.9272e+07	3.85394e+07	5.02357e+07	3.25842e+07	2.21783e+07	1.97655e+07	2.17807e+07	4.69438e+07	4.94079e+07	4.47644e+07	3.52638e+07	3.73256e+07	3.25842e+07	1.28442e+07	1.15978e+07	1.26981e+07	0	0	0	0	1	4	6	4	4
1256	45.8027	3	427.221	1278.64	-0.00454117	-3.55154	61.04	YLAEVAAGDDKK		1433Z_HUMAN	14-3-3 protein zeta/delta OS=Homo sapiens GN=YWHAZ PE=1 SV=1	TRUE	1.60366	Condition 2	Condition 1	0.0174551	19.0687	1.89642e+07	1.75699e+07	2.34138e+07	2.85995e+07	3.91007e+07	2.84359e+07	2.51832e+07	2.8101e+07	2.59458e+07	4.52508e+07	4.52721e+07	5.43848e+07	2.61687e+07	2.90522e+07	2.84359e+07	1.45844e+07	1.64888e+07	1.51264e+07	2	0	2	1	2	2	0	1	0
60298	44.8337	2	640.331	1278.65	0.00165957	1.29791	65.78	YLAEVAAGDDKK		1433Z_HUMAN	14-3-3 protein zeta/delta OS=Homo sapiens GN=YWHAZ PE=1 SV=1	TRUE	156.044	Condition 2	Condition 3	0.0254057	173.205	51785.1	62151.5	57295.8	869131	83160.5	1.20904e+06	0	0	13850.8	123566	160145	133085	795260	61788.9	1.20904e+06	0	0	8075	1	1	0	2	0	1	0	0	0
66521	45.9896	2	640.329	1278.64	-0.0017872	-1.39773	40.45	YLAEVAAGDDKK		1433Z_HUMAN	14-3-3 protein zeta/delta OS=Homo sapiens GN=YWHAZ PE=1 SV=1	TRUE	8.91564	Condition 1	Condition 3	0.0903549	173.205	380222	343457	570782	17432.6	949879	6480.29	145190	0	0	907256	884980	1.32579e+06	15951	705768	6480.29	84084	0	0	0	0	0	0	0	0	2	2	2
1277	219.761	2	1021	2039.98	-0.000784782	-0.384701	143.65	GIVDQSQQAYQEAFEISK		1433Z_HUMAN	14-3-3 protein zeta/delta OS=Homo sapiens GN=YWHAZ PE=1 SV=1	TRUE	8.63248	Condition 2	Condition 3	0.0646675	97.9528	3.57147e+07	3.52301e+07	3.16639e+07	6.66188e+07	8.9822e+06	5.82442e+07	356265	1.04487e+07	4.69991e+06	8.52198e+07	9.07767e+07	7.35478e+07	6.09566e+07	6.67385e+06	5.82442e+07	206324	6.13097e+06	2.74005e+06	5	0	4	4	0	4	3	3	5
3444	218.735	2	1020.99	2039.98	-0.00494742	-2.42523	124.26	GIVDQSQQAYQEAFEISK		1433Z_HUMAN	14-3-3 protein zeta/delta OS=Homo sapiens GN=YWHAZ PE=1 SV=1	TRUE	5998.37	Condition 3	Condition 1	0.138873	173.205	6779.85	13919.6	0	0	6.97958e+07	0	4.66328e+07	3.68245e+07	4.07056e+07	16177.6	35866.4	0	0	5.18588e+07	0	2.70065e+07	2.16076e+07	2.37314e+07	0	0	0	0	0	0	5	3	3
6783	219.854	3	681.001	2039.98	0.000951463	0.466408	78.03	GIVDQSQQAYQEAFEISK		1433Z_HUMAN	14-3-3 protein zeta/delta OS=Homo sapiens GN=YWHAZ PE=1 SV=1	TRUE	18.0149	Condition 2	Condition 3	0.0163452	73.1328	5.81651e+06	5.53557e+06	3.69232e+06	2.06066e+07	2.21544e+06	1.9678e+07	583907	882367	892897	1.38789e+07	1.42634e+07	8.5764e+06	1.88552e+07	1.64609e+06	1.9678e+07	338159	517747	520558	0	0	0	0	0	2	0	0	0
16240	218.641	3	681	2039.98	-0.000839309	-0.41143	30.03	GIVDQSQQAYQEAFEISK		1433Z_HUMAN	14-3-3 protein zeta/delta OS=Homo sapiens GN=YWHAZ PE=1 SV=1	TRUE	39.1973	Condition 2	Condition 1	0.474933	171.969	152532	317055	126273	80043	2.32449e+07	31142.8	2.47357e+06	1.73645e+06	1.02479e+06	363960	816951	293302	73239.9	1.72712e+07	31142.8	1.43252e+06	1.0189e+06	597450	0	0	0	0	0	1	2	2	0
2484	31.3061	3	370.191	1107.55	0.000674689	0.609173	29.47	EMQPTHPIR		1433Z_HUMAN	14-3-3 protein zeta/delta OS=Homo sapiens GN=YWHAZ PE=1 SV=1	FALSE	2.52867	Condition 3	Condition 1	0.143282	61.3312	4.77676e+06	4.84567e+06	4.94867e+06	1.07701e+07	1.17465e+07	1.06437e+07	4.0132e+06	1.40789e+07	1.87533e+07	1.13979e+07	1.24857e+07	1.14946e+07	9.85469e+06	8.72774e+06	1.06437e+07	2.32417e+06	8.2611e+06	1.09332e+07	0	1	0	2	2	2	0	1	1
22444	31.3061	2	554.782	1107.55	-0.00079958	-0.721936	34.57	EMQPTHPIR		1433Z_HUMAN	14-3-3 protein zeta/delta OS=Homo sapiens GN=YWHAZ PE=1 SV=1	FALSE	3.41348	Condition 2	Condition 1	0.573809	139.047	46249	56218	676588	791876	48379.2	1.81903e+06	81323.9	1.20905e+06	979318	110356	144856	1.57156e+06	724571	35946.1	1.81903e+06	47097.2	709432	570942	0	0	0	0	0	2	0	2	2
82405	27.588	2	554.779	1107.54	-0.00514687	-4.64708	24.87	EMQPTHPIR		1433Z_HUMAN	14-3-3 protein zeta/delta OS=Homo sapiens GN=YWHAZ PE=1 SV=1	FALSE	64.3064	Condition 3	Condition 1	0.11049	161.39	5403.94	15326.3	994.637	34230.1	18656.6	54929.2	1.33341e+06	43629.1	20011.7	12894.5	39491.1	2310.31	31320.8	13862	54929.2	772220	25600.3	11666.8	0	0	0	0	0	0	2	0	0
2879	273.016	2	1066.5	2130.98	-0.00621352	-2.9158	103.59	TAFDEAIAELDTLSEESYK		1433Z_HUMAN	14-3-3 protein zeta/delta OS=Homo sapiens GN=YWHAZ PE=1 SV=1	TRUE	5.21534	Condition 2	Condition 1	0.00628887	52.1014	7.79421e+06	8.29856e+06	2.47743e+06	3.19385e+07	4.04721e+07	2.44393e+07	1.7084e+07	1.45785e+07	1.52362e+07	1.85979e+07	2.13828e+07	5.75449e+06	2.92239e+07	3.00711e+07	2.44393e+07	9.89388e+06	8.55424e+06	8.88269e+06	0	0	0	0	0	0	4	3	3
17951	37.4804	2	509.276	1016.54	-0.0137074	-13.4843	24.79	EKIETELR		1433Z_HUMAN	14-3-3 protein zeta/delta OS=Homo sapiens GN=YWHAZ PE=1 SV=1	TRUE	5.07751	Condition 2	Condition 1	0.0904723	113.82	451606	192154	272542	1.38771e+06	1.88027e+06	1.38455e+06	184805	2.12279e+06	457486	1.07759e+06	495120	633051	1.26976e+06	1.39706e+06	1.38455e+06	107027	1.24559e+06	266714	0	0	0	0	0	2	0	1	0
35336	238.486	2	1205	2407.98	-0.00622115	-2.58354	24.53	DNLTLWTSDTQGDEAEAGEGGEN		1433Z_HUMAN	14-3-3 protein zeta/delta OS=Homo sapiens GN=YWHAZ PE=1 SV=1	TRUE	Infinity	Condition 2	Condition 1	0.421875	173.205	0	0	0	0	0	1.48977e+07	0	0	0	0	0	0	0	0	1.48977e+07	0	0	0	0	0	0	0	0	1	0	0	0
158	119.142	2	454.265	906.516	-0.00127574	-1.4073	40.57	NLLSVAYK		1433B_HUMAN	14-3-3 protein beta/alpha OS=Homo sapiens GN=YWHAB PE=1 SV=3	FALSE	240.508	Condition 1	Condition 2	0.00233806	155.569	5.31173e+07	4.93345e+07	5.88587e+07	260667	230487	179553	129093	262417	5.36343e+06	1.26744e+08	1.27119e+08	1.36715e+08	238512	171253	179553	74761.8	153979	3.12688e+06	1	2	2	0	1	1	0	0	4
237	120.758	2	454.265	906.516	-0.00179744	-1.9828	42.02	NLLSVAYK		1433B_HUMAN	14-3-3 protein beta/alpha OS=Homo sapiens GN=YWHAB PE=1 SV=3	FALSE	34.4435	Condition 2	Condition 1	2.67552e-08	13.5547	3.44445e+06	2.82367e+06	3.5321e+06	1.13156e+08	1.2744e+08	9.69572e+07	7.9701e+07	7.94883e+07	7.70059e+07	8.21888e+06	7.27569e+06	8.20426e+06	1.03539e+08	9.46892e+07	9.69572e+07	4.61574e+07	4.66414e+07	4.48944e+07	4	4	4	3	2	7	8	9	4
509	37.7702	2	452.26	902.505	-0.00234964	-2.60346	45.95	VISSIEQK		1433B_HUMAN	14-3-3 protein beta/alpha OS=Homo sapiens GN=YWHAB PE=1 SV=3	FALSE	2.13224	Condition 2	Condition 1	0.00514962	21.6122	1.09675e+07	9.99344e+06	1.48712e+07	2.70824e+07	2.96329e+07	1.96878e+07	1.64669e+07	1.67352e+07	1.71868e+07	2.61698e+07	2.57499e+07	3.45424e+07	2.47805e+07	2.20175e+07	1.96878e+07	9.53648e+06	9.81969e+06	1.00199e+07	0	0	0	0	0	2	2	2	2
9080	40.8721	2	452.253	902.492	-0.0149638	-16.5802	38.94	VISSIEQK		1433B_HUMAN	14-3-3 protein beta/alpha OS=Homo sapiens GN=YWHAB PE=1 SV=3	FALSE	4.15668	Condition 2	Condition 1	0.00348715	45.0409	1.66232e+06	652712	1.06575e+06	5.59993e+06	3.52963e+06	4.92328e+06	2.23851e+06	2.89958e+06	2.3178e+06	3.96651e+06	1.68183e+06	2.4755e+06	5.12397e+06	2.62255e+06	4.92328e+06	1.29639e+06	1.70139e+06	1.35128e+06	0	0	0	1	0	2	0	0	0
815	74.8074	2	508.215	1014.41	-0.000491	-0.484023	47.06	YDDMAAAMK		1433B_HUMAN	14-3-3 protein beta/alpha OS=Homo sapiens GN=YWHAB PE=1 SV=3	FALSE	2.01795	Condition 2	Condition 1	0.0024487	21.5903	1.71736e+07	1.72122e+07	1.81081e+07	3.64364e+07	3.70246e+07	3.24687e+07	2.4469e+07	1.64865e+07	2.49059e+07	4.09782e+07	4.43503e+07	4.20608e+07	3.33395e+07	2.75096e+07	3.24687e+07	1.41708e+07	9.67377e+06	1.45201e+07	0	0	0	0	0	4	3	2	2
919	253.722	2	595.333	1188.65	-0.0023384	-1.96727	35.93	DSTLIMQLLR		1433B_HUMAN	14-3-3 protein beta/alpha OS=Homo sapiens GN=YWHAB PE=1 SV=3	FALSE	11.4113	Condition 2	Condition 1	0.000564061	52.0185	8.78216e+06	9.58095e+06	2.8487e+06	7.81054e+07	9.59412e+07	6.80086e+07	4.58113e+07	4.602e+07	4.58603e+07	2.09553e+07	2.46871e+07	6.61686e+06	7.14669e+07	7.12852e+07	6.80086e+07	2.65308e+07	2.70032e+07	2.67366e+07	0	0	0	0	0	0	3	2	2
1492	34.6411	3	533.584	1597.73	-0.00219224	-1.37209	59.66	AVTEQGHELSNEER		1433B_HUMAN	14-3-3 protein beta/alpha OS=Homo sapiens GN=YWHAB PE=1 SV=3	TRUE	5.57736	Condition 2	Condition 3	0.0257532	135.014	1.21496e+07	1.10097e+07	1.42775e+07	1.87272e+07	2.34333e+07	1.6812e+07	735721	9.01904e+06	818776	2.89905e+07	2.83686e+07	3.31634e+07	1.71355e+07	1.74111e+07	1.6812e+07	426080	5.29211e+06	477346	1	0	0	2	1	5	0	0	0
1493	51.6469	2	591.784	1181.55	-0.00315365	-2.66907	67.02	YLSEVASGDNK		1433B_HUMAN	14-3-3 protein beta/alpha OS=Homo sapiens GN=YWHAB PE=1 SV=3	TRUE	2.80514	Condition 2	Condition 3	0.00121352	26.0316	1.12619e+07	1.08417e+07	1.16772e+07	2.01002e+07	2.69019e+07	1.60735e+07	8.52334e+06	7.73085e+06	6.2315e+06	2.68722e+07	2.79356e+07	2.71233e+07	1.83918e+07	1.99884e+07	1.60735e+07	4.93613e+06	4.53624e+06	3.63296e+06	0	0	0	0	1	4	5	6	3
2484	31.3061	3	370.191	1107.55	0.000674689	0.609173	29.47	EMQPTHPIR		1433B_HUMAN	14-3-3 protein beta/alpha OS=Homo sapiens GN=YWHAB PE=1 SV=3	FALSE	2.52867	Condition 3	Condition 1	0.143282	61.3312	4.77676e+06	4.84567e+06	4.94867e+06	1.07701e+07	1.17465e+07	1.06437e+07	4.0132e+06	1.40789e+07	1.87533e+07	1.13979e+07	1.24857e+07	1.14946e+07	9.85469e+06	8.72774e+06	1.06437e+07	2.32417e+06	8.2611e+06	1.09332e+07	0	1	0	2	2	2	0	1	1
22444	31.3061	2	554.782	1107.55	-0.00079958	-0.721936	34.57	EMQPTHPIR		1433B_HUMAN	14-3-3 protein beta/alpha OS=Homo sapiens GN=YWHAB PE=1 SV=3	FALSE	3.41348	Condition 2	Condition 1	0.573809	139.047	46249	56218	676588	791876	48379.2	1.81903e+06	81323.9	1.20905e+06	979318	110356	144856	1.57156e+06	724571	35946.1	1.81903e+06	47097.2	709432	570942	0	0	0	0	0	2	0	2	2
82405	27.588	2	554.779	1107.54	-0.00514687	-4.64708	24.87	EMQPTHPIR		1433B_HUMAN	14-3-3 protein beta/alpha OS=Homo sapiens GN=YWHAB PE=1 SV=3	FALSE	64.3064	Condition 3	Condition 1	0.11049	161.39	5403.94	15326.3	994.637	34230.1	18656.6	54929.2	1.33341e+06	43629.1	20011.7	12894.5	39491.1	2310.31	31320.8	13862	54929.2	772220	25600.3	11666.8	0	0	0	0	0	0	2	0	0
4006	109.639	2	680.858	1359.7	-0.00168005	-1.2356	42.52	YLIPNATQPESK		1433B_HUMAN	14-3-3 protein beta/alpha OS=Homo sapiens GN=YWHAB PE=1 SV=3	TRUE	4.57027	Condition 2	Condition 3	1.15919e-05	20.4658	5.49189e+06	5.56908e+06	5.67698e+06	1.65021e+07	2.08344e+07	1.39147e+07	3.72149e+06	3.63286e+06	3.85967e+06	1.31043e+07	1.43498e+07	1.31863e+07	1.50995e+07	1.54801e+07	1.39147e+07	2.15524e+06	2.13166e+06	2.25019e+06	0	0	0	1	0	3	2	2	2
4935	277.779	3	796.401	2386.18	-0.0113407	-4.75262	36.73	EKIEAELQDICNDVLELLDK		1433B_HUMAN	14-3-3 protein beta/alpha OS=Homo sapiens GN=YWHAB PE=1 SV=3	TRUE	80.8803	Condition 2	Condition 1	0.0183178	148.675	161768	801755	50527.4	2.79387e+07	2.91773e+07	2.49007e+07	2.68369e+06	15701	271185	385999	2.06587e+06	117363	2.55641e+07	2.1679e+07	2.49007e+07	1.55421e+06	9212.87	158100	0	0	0	0	0	0	2	2	2
5939	162.562	2	1080.01	2158.01	-0.00291855	-1.35242	105.74	QTTVSNSQQAYQEAFEISK		1433B_HUMAN	14-3-3 protein beta/alpha OS=Homo sapiens GN=YWHAB PE=1 SV=3	TRUE	Infinity	Condition 2	Condition 3	2.8586e-12	18.0516	9.59884e+06	1.05184e+07	1.16351e+07	1.69204e+07	2.05967e+07	1.43854e+07	0	0	0	2.2904e+07	2.71026e+07	2.70256e+07	1.54823e+07	1.53035e+07	1.43854e+07	0	0	0	0	0	0	0	0	4	0	0	0
7641	162.562	3	720.345	2158.01	-0.00466766	-2.16294	55.98	QTTVSNSQQAYQEAFEISK		1433B_HUMAN	14-3-3 protein beta/alpha OS=Homo sapiens GN=YWHAB PE=1 SV=3	TRUE	44.793	Condition 2	Condition 3	8.03402e-06	38.0488	4.46942e+06	3.93274e+06	5.18158e+06	1.35252e+07	1.60338e+07	1.20196e+07	380789	373920	173531	1.06646e+07	1.01334e+07	1.20356e+07	1.23756e+07	1.19133e+07	1.20196e+07	220527	219405	101168	2	0	0	2	1	4	0	0	0
7087	267.391	2	1080	2157.99	-0.00810289	-3.75482	59.34	TAFDEAIAELDTLNEESYK		1433B_HUMAN	14-3-3 protein beta/alpha OS=Homo sapiens GN=YWHAB PE=1 SV=3	TRUE	15.6798	Condition 2	Condition 3	0.000199708	45.2528	3.19063e+06	4.20701e+06	1.53685e+06	1.02731e+07	1.37004e+07	8.41316e+06	682207	598536	784757	7.61324e+06	1.08401e+07	3.56974e+06	9.39992e+06	1.01795e+07	8.41316e+06	395088	351203	457513	0	0	0	0	0	0	2	2	2
9516	279.165	2	1065.53	2129.05	-0.0100542	-4.7224	82.81	IEAELQDICNDVLELLDK		1433B_HUMAN	14-3-3 protein beta/alpha OS=Homo sapiens GN=YWHAB PE=1 SV=3	TRUE	35.2533	Condition 2	Condition 3	0.210229	92.821	790893	1.55636e+06	156159	1.92956e+07	2.30524e+07	1.66593e+07	1.02327e+06	0	650539	1.88717e+06	4.01024e+06	362722	1.76556e+07	1.71282e+07	1.66593e+07	592609	0	379264	0	0	0	0	0	0	2	2	2
75057	279.25	3	710.692	2129.05	-0.00297278	-1.39629	---	IEAELQDICNDVLELLDK		1433B_HUMAN	14-3-3 protein beta/alpha OS=Homo sapiens GN=YWHAB PE=1 SV=3	TRUE	Infinity	Condition 2	Condition 1	0.0102084	173.205	0	0	0	923047	1.21048e+06	804149	67311	0	0	0	0	0	844594	899393	804149	38981.9	0	0	0	0	0	0	0	0	0	0	0
159	209.988	2	713.366	1424.72	-0.00129397	-0.90823	63.96	YISPDQLADLYK		ENOA_HUMAN	Alpha-enolase OS=Homo sapiens GN=ENO1 PE=1 SV=2	TRUE	2.49935	Condition 2	Condition 1	7.75781e-05	13.2721	8.51688e+07	8.37872e+07	6.95393e+07	1.95543e+08	2.265e+08	1.74041e+08	1.61279e+08	1.56009e+08	1.57583e+08	2.03223e+08	2.15893e+08	1.61524e+08	1.78923e+08	1.68291e+08	1.74041e+08	9.34015e+07	9.15415e+07	9.18711e+07	0	0	1	0	0	4	8	9	8
197	176.612	2	703.861	1405.71	-0.000821654	-0.584512	82.95	GNPTVEVDLFTSK		ENOA_HUMAN	Alpha-enolase OS=Homo sapiens GN=ENO1 PE=1 SV=2	FALSE	2.39932	Condition 2	Condition 1	6.81123e-05	14.3347	8.09711e+07	7.53901e+07	8.82572e+07	1.81305e+08	2.27954e+08	1.77659e+08	1.56336e+08	1.56143e+08	1.6597e+08	1.93207e+08	1.94256e+08	2.05001e+08	1.65896e+08	1.69372e+08	1.77659e+08	9.05389e+07	9.16201e+07	9.67602e+07	1	0	0	0	0	5	9	9	8
7429	140.214	2	703.861	1405.71	-0.00197759	-1.40683	56.5	GNPTVEVDLFTSK		ENOA_HUMAN	Alpha-enolase OS=Homo sapiens GN=ENO1 PE=1 SV=2	FALSE	1.71766	Condition 2	Condition 1	2.02858e-05	6.87526	3.89995e+06	3.5575e+06	4.07758e+06	6.79672e+06	6.42154e+06	6.59504e+06	5.77481e+06	5.80925e+06	6.15775e+06	9.30575e+06	9.16655e+06	9.47126e+06	6.21904e+06	4.77126e+06	6.59504e+06	3.34438e+06	3.4087e+06	3.58996e+06	0	0	0	1	0	3	4	4	4
238	37.7702	2	452.734	903.453	-0.00175161	-1.93879	46.39	IEEELGSK		ENOA_HUMAN	Alpha-enolase OS=Homo sapiens GN=ENO1 PE=1 SV=2	FALSE	2.97562	Condition 3	Condition 2	0.000881928	34.3987	4.08006e+07	4.15086e+07	3.9619e+07	2.58975e+07	4.212e+07	2.27224e+07	9.11176e+07	9.09954e+07	8.78942e+07	9.73553e+07	1.06954e+08	9.20257e+07	2.36964e+07	3.12955e+07	2.27224e+07	5.27691e+07	5.33934e+07	5.12423e+07	0	1	2	0	0	1	4	5	6
242	78.5288	2	450.28	898.546	-0.00253296	-2.81894	38.07	TIAPALVSK		ENOA_HUMAN	Alpha-enolase OS=Homo sapiens GN=ENO1 PE=1 SV=2	TRUE	2.46206	Condition 3	Condition 1	1.30997e-05	12.7239	4.00448e+07	4.00418e+07	4.14281e+07	8.64002e+07	9.94417e+07	7.72383e+07	1.02106e+08	1.00178e+08	9.68926e+07	9.55518e+07	1.03175e+08	9.62279e+07	7.90567e+07	7.38861e+07	7.72383e+07	5.91325e+07	5.87816e+07	5.64883e+07	0	0	0	0	0	7	11	8	10
258	52.7028	2	403.729	805.443	-0.0014766	-1.83327	33.65	YNQLLR		ENOA_HUMAN	Alpha-enolase OS=Homo sapiens GN=ENO1 PE=1 SV=2	TRUE	2.71531	Condition 3	Condition 1	2.36915e-05	13.8631	2.97427e+07	2.59169e+07	3.067e+07	7.23579e+07	8.42378e+07	6.39535e+07	8.02772e+07	7.80215e+07	7.61133e+07	7.09698e+07	6.67797e+07	7.12393e+07	6.62079e+07	6.25894e+07	6.39535e+07	4.64911e+07	4.57807e+07	4.4374e+07	0	0	0	0	0	3	2	4	2
280	118.573	2	400.695	799.375	-0.000432442	-0.540975	30.81	YDLDFK		ENOA_HUMAN	Alpha-enolase OS=Homo sapiens GN=ENO1 PE=1 SV=2	FALSE	6.11042	Condition 3	Condition 1	2.48929e-07	11.0695	1.95082e+07	1.84691e+07	2.04409e+07	6.907e+07	7.04861e+07	5.72595e+07	1.16169e+08	1.19763e+08	1.21028e+08	4.65489e+07	4.75891e+07	4.74796e+07	6.31994e+07	5.23718e+07	5.72595e+07	6.72774e+07	7.02733e+07	7.05592e+07	4	0	4	4	4	2	4	2	2
321	33.0532	2	480.752	959.49	-0.00253847	-2.64563	58.1	LNVTEQEK		ENOA_HUMAN	Alpha-enolase OS=Homo sapiens GN=ENO1 PE=1 SV=2	TRUE	2.87304	Condition 3	Condition 1	0.321291	72.3666	1.4179e+07	1.25014e+07	1.10691e+07	3.04321e+07	4.29118e+07	2.62371e+07	6.09842e+06	4.85261e+07	5.38313e+07	3.38329e+07	3.22122e+07	2.57109e+07	2.78456e+07	3.18838e+07	2.62371e+07	3.53179e+06	2.84737e+07	3.13837e+07	0	0	0	0	1	2	3	6	7
624	40.9716	2	480.756	959.498	0.00571131	5.95243	15.67	LNVTEQEK		ENOA_HUMAN	Alpha-enolase OS=Homo sapiens GN=ENO1 PE=1 SV=2	FALSE	1.69931	Condition 3	Condition 1	0.0194676	31.7017	2.58073e+07	2.63377e+07	3.19899e+07	3.95596e+07	2.38221e+07	2.34987e+07	4.639e+07	4.9978e+07	4.66036e+07	6.15794e+07	6.78638e+07	7.4305e+07	3.61973e+07	1.77e+07	2.34987e+07	2.68659e+07	2.93256e+07	2.71699e+07	0	0	0	0	0	0	2	1	1
4307	29.129	2	480.752	959.489	-0.00347292	-3.61954	57.36	LNVTEQEK		ENOA_HUMAN	Alpha-enolase OS=Homo sapiens GN=ENO1 PE=1 SV=2	FALSE	3.49449	Condition 3	Condition 2	0.549477	126.442	5.12367e+06	5.33029e+06	7.35564e+06	5.04288e+06	6.2273e+06	4.57928e+06	4.53889e+07	3.93752e+06	6.0593e+06	1.22257e+07	1.37345e+07	1.70854e+07	4.61427e+06	4.62693e+06	4.57928e+06	2.62862e+07	2.31042e+06	3.53257e+06	0	0	0	0	0	0	5	0	0
328	54.2495	2	383.691	765.367	0.00179813	2.34937	37.81	EIFDSR		ENOA_HUMAN	Alpha-enolase OS=Homo sapiens GN=ENO1 PE=1 SV=2	TRUE	2.68595	Condition 3	Condition 1	9.22985e-07	6.29458	2.80623e+07	2.7437e+07	3.06337e+07	3.65891e+07	3.63805e+07	3.26506e+07	7.76898e+07	7.85361e+07	7.51234e+07	6.69601e+07	7.06964e+07	7.1155e+07	3.34793e+07	2.7031e+07	3.26506e+07	4.49926e+07	4.60827e+07	4.37969e+07	3	2	4	2	2	7	7	7	5
331	119.9	2	401.239	800.464	-1.01509e-05	-0.0126812	51.87	EGLELLK		ENOA_HUMAN	Alpha-enolase OS=Homo sapiens GN=ENO1 PE=1 SV=2	TRUE	3.07534	Condition 3	Condition 1	1.52253e-05	14.5216	3.06679e+07	3.21763e+07	3.14964e+07	5.97737e+07	5.88863e+07	4.55814e+07	9.73638e+07	9.78672e+07	9.48988e+07	7.31773e+07	8.29081e+07	7.31589e+07	5.46933e+07	4.3753e+07	4.55814e+07	5.63865e+07	5.74256e+07	5.53259e+07	4	0	0	4	6	6	9	10	16
369	59.5987	3	381.877	1142.61	-0.000226575	-0.198297	32.65	IGAEVYHNLK		ENOA_HUMAN	Alpha-enolase OS=Homo sapiens GN=ENO1 PE=1 SV=2	TRUE	2.67858	Condition 3	Condition 1	0.358991	82.0127	2.62405e+07	2.51947e+07	2.99629e+07	5.95834e+07	2.21343e+06	5.33357e+07	7.66097e+07	7.61943e+07	6.52276e+07	6.26129e+07	6.49187e+07	6.95969e+07	5.45192e+07	1.6446e+06	5.33357e+07	4.43671e+07	4.47086e+07	3.80277e+07	2	0	2	2	1	2	1	1	0
14333	60.1759	2	572.31	1142.61	-0.00240514	-2.10496	61.61	IGAEVYHNLK		ENOA_HUMAN	Alpha-enolase OS=Homo sapiens GN=ENO1 PE=1 SV=2	TRUE	4.38602	Condition 3	Condition 1	0.0433642	68.5181	2.17999e+06	2.14903e+06	2.7854e+06	3.98818e+06	668072	4.58724e+06	1.1439e+07	1.11649e+07	8.60002e+06	5.20173e+06	5.53736e+06	6.46983e+06	3.64921e+06	496383	4.58724e+06	6.62468e+06	6.55126e+06	5.01381e+06	0	0	0	1	0	2	5	4	2
395	77.9643	2	504.253	1006.49	-0.00165979	-1.64909	21.37	SCNCLLLK		ENOA_HUMAN	Alpha-enolase OS=Homo sapiens GN=ENO1 PE=1 SV=2	TRUE	4.42825	Condition 1	Condition 3	0.225432	150.302	3.31237e+07	3.17219e+07	3.43772e+07	3.06296e+06	3.39536e+06	6.67978e+07	1.04131e+07	7.44435e+06	4.54929e+06	7.90372e+07	8.17373e+07	7.98503e+07	2.80263e+06	2.52278e+06	6.67978e+07	6.03057e+06	4.36813e+06	2.65223e+06	0	0	0	0	0	1	1	0	0
647	79.1858	2	504.253	1006.49	-0.00303765	-3.01805	27.57	SCNCLLLK		ENOA_HUMAN	Alpha-enolase OS=Homo sapiens GN=ENO1 PE=1 SV=2	TRUE	14.9319	Condition 2	Condition 1	0.0319868	79.6788	4.42851e+06	3.94249e+06	4.0381e+06	8.07291e+07	9.86726e+07	5.89024e+06	4.33316e+07	5.15623e+07	4.66098e+07	1.0567e+07	1.01585e+07	9.37957e+06	7.38676e+07	7.33146e+07	5.89024e+06	2.50947e+07	3.02552e+07	2.71735e+07	0	0	0	0	0	1	1	2	2
457	120.661	2	640.797	1279.58	-0.000119057	-0.0930437	73.68	LMIEMDGTENK		ENOA_HUMAN	Alpha-enolase OS=Homo sapiens GN=ENO1 PE=1 SV=2	TRUE	1.98262	Condition 2	Condition 1	0.000655112	16.5298	3.92332e+07	3.65608e+07	4.30414e+07	7.36089e+07	9.3259e+07	6.87378e+07	5.66472e+07	5.43901e+07	5.48424e+07	9.36153e+07	9.42056e+07	9.99753e+07	6.73526e+07	6.92923e+07	6.87378e+07	3.28062e+07	3.19145e+07	3.19731e+07	0	0	0	0	0	7	10	11	8
601	273.288	3	837.373	2509.1	-0.00913526	-3.64084	---	DYPVVSIEDPFDQDDWGAWQK		ENOA_HUMAN	Alpha-enolase OS=Homo sapiens GN=ENO1 PE=1 SV=2	TRUE	1435.98	Condition 2	Condition 3	0.0342725	130.63	4.30889e+06	3.37046e+06	1.43995e+06	6.87078e+07	8.71406e+07	6.08641e+07	26261	124655	0	1.02815e+07	8.6846e+06	3.34467e+06	6.28681e+07	6.47462e+07	6.08641e+07	15208.6	73143.8	0	0	0	0	0	0	0	0	0	0
2299	273.288	2	1255.56	2509.1	-0.0078804	-3.14072	65.32	DYPVVSIEDPFDQDDWGAWQK		ENOA_HUMAN	Alpha-enolase OS=Homo sapiens GN=ENO1 PE=1 SV=2	TRUE	Infinity	Condition 2	Condition 3	8.10778e-10	41.1054	6.95851e+06	7.58139e+06	3.11494e+06	3.12448e+07	3.92586e+07	2.72228e+07	0	0	0	1.66039e+07	1.95348e+07	7.23527e+06	2.85892e+07	2.91695e+07	2.72228e+07	0	0	0	0	0	0	0	0	0	1	1	2
7251	273.288	4	628.286	2509.11	0.0073893	2.94499	24.98	DYPVVSIEDPFDQDDWGAWQK		ENOA_HUMAN	Alpha-enolase OS=Homo sapiens GN=ENO1 PE=1 SV=2	TRUE	2008.43	Condition 2	Condition 1	0.0169133	94.5083	4924.21	8246.75	0	8.46719e+06	9.48846e+06	8.49732e+06	377430	615382	814244	11749.8	21249.3	0	7.74753e+06	7.05001e+06	8.49732e+06	218582	361088	474704	0	0	0	0	0	1	0	0	0
684	217.716	2	902.973	1803.93	-0.00508731	-2.82012	118.38	AAVPSGASTGIYEALELR		ENOA_HUMAN	Alpha-enolase OS=Homo sapiens GN=ENO1 PE=1 SV=2	FALSE	1.30715	Condition 2	Condition 3	0.117151	21.2825	6.09295e+07	5.85106e+07	5.90626e+07	6.0769e+07	8.05544e+07	5.38779e+07	5.45214e+07	4.74926e+07	4.73193e+07	1.45385e+08	1.50763e+08	1.37189e+08	5.5604e+07	5.98526e+07	5.38779e+07	3.15751e+07	2.78672e+07	2.75871e+07	1	0	2	0	0	1	10	9	11
4314	218.548	3	602.319	1803.93	-0.00282136	-1.564	40.23	AAVPSGASTGIYEALELR		ENOA_HUMAN	Alpha-enolase OS=Homo sapiens GN=ENO1 PE=1 SV=2	FALSE	3.86586	Condition 2	Condition 1	0.00213653	43.0158	1.7403e+07	1.26029e+07	6.84858e+06	4.17375e+07	5.41534e+07	4.65836e+07	1.66211e+07	1.35473e+07	1.45845e+07	4.15258e+07	3.24736e+07	1.59077e+07	3.819e+07	4.02364e+07	4.65836e+07	9.6258e+06	7.94915e+06	8.50275e+06	0	0	0	0	0	3	0	0	0
800	129.929	2	817.414	1632.81	-0.00148254	-0.907964	105.89	VNQIGSVTESLQACK		ENOA_HUMAN	Alpha-enolase OS=Homo sapiens GN=ENO1 PE=1 SV=2	FALSE	4.09832	Condition 2	Condition 3	1.82799e-06	11.7657	3.03576e+07	2.90314e+07	3.27109e+07	5.04572e+07	5.83035e+07	4.63295e+07	1.26115e+07	1.31284e+07	1.21025e+07	7.24371e+07	7.48046e+07	7.59798e+07	4.61686e+07	4.332e+07	4.63295e+07	7.30375e+06	7.70336e+06	7.05572e+06	1	0	0	0	0	6	4	5	6
1251	129.929	3	545.279	1632.81	0.000163301	0.100012	70.77	VNQIGSVTESLQACK		ENOA_HUMAN	Alpha-enolase OS=Homo sapiens GN=ENO1 PE=1 SV=2	FALSE	24.0633	Condition 2	Condition 3	8.20562e-06	35.8725	1.12613e+07	8.87903e+06	1.08158e+07	3.33313e+07	3.35563e+07	2.9327e+07	1.8087e+06	852518	1.33718e+06	2.68709e+07	2.28784e+07	2.51226e+07	3.04984e+07	2.49326e+07	2.9327e+07	1.04748e+06	500233	779574	0	0	0	0	0	2	0	0	0
1019	205.653	3	654.313	1959.92	-0.000489113	-0.249558	56.65	DATNVGDEGGFAPNILENK		ENOA_HUMAN	Alpha-enolase OS=Homo sapiens GN=ENO1 PE=1 SV=2	TRUE	20.3197	Condition 2	Condition 3	4.9893e-06	20.8825	2.29996e+07	1.94653e+07	1.50149e+07	6.31224e+07	8.16562e+07	5.91676e+07	3.71501e+06	3.73514e+06	2.58674e+06	5.48798e+07	5.01558e+07	3.48762e+07	5.77573e+07	6.06713e+07	5.91676e+07	2.15148e+06	2.19167e+06	1.50807e+06	2	0	2	1	3	5	1	1	1
2069	205.749	2	980.964	1959.91	-0.00317635	-1.62066	106.77	DATNVGDEGGFAPNILENK		ENOA_HUMAN	Alpha-enolase OS=Homo sapiens GN=ENO1 PE=1 SV=2	TRUE	3.13535	Condition 2	Condition 3	4.89045e-05	16.9309	2.5703e+07	2.59062e+07	2.45984e+07	3.4108e+07	4.37568e+07	3.21612e+07	1.27097e+07	1.201e+07	1.03725e+07	6.13304e+07	6.6752e+07	5.71363e+07	3.1209e+07	3.25117e+07	3.21612e+07	7.36059e+06	7.04711e+06	6.04714e+06	0	0	0	0	1	5	4	4	4
1030	55.2967	2	352.707	703.4	-0.00153217	-2.17823	20.45	GVPLYR		ENOA_HUMAN	Alpha-enolase OS=Homo sapiens GN=ENO1 PE=1 SV=2	FALSE	3.73245	Condition 3	Condition 2	1.3455e-06	9.0455	1.21382e+07	1.23671e+07	1.37246e+07	1.20923e+07	1.21981e+07	1.0339e+07	4.55732e+07	3.9754e+07	4.39254e+07	2.89632e+07	3.1866e+07	3.1879e+07	1.10645e+07	9.06327e+06	1.0339e+07	2.63929e+07	2.33265e+07	2.56085e+07	0	0	0	0	0	0	5	4	5
1091	72.8993	3	358.182	1071.53	0.00137064	1.27915	22.68	SGKYDLDFK		ENOA_HUMAN	Alpha-enolase OS=Homo sapiens GN=ENO1 PE=1 SV=2	TRUE	3.63801	Condition 2	Condition 3	8.27611e-06	12.0419	1.19811e+07	1.09187e+07	1.14453e+07	1.81274e+07	1.89767e+07	1.58073e+07	5.16965e+06	4.17414e+06	5.20025e+06	2.85884e+07	2.8134e+07	2.65847e+07	1.65866e+07	1.40999e+07	1.58073e+07	2.99391e+06	2.44926e+06	3.03174e+06	0	0	0	0	1	2	0	0	0
1444	248.074	2	770.894	1539.77	-0.0029602	-1.92249	94.21	VVIGMDVAASEFFR		ENOA_HUMAN	Alpha-enolase OS=Homo sapiens GN=ENO1 PE=1 SV=2	TRUE	6.48721	Condition 2	Condition 1	0.000155528	31.9838	4.18724e+07	4.3975e+07	2.29213e+07	2.25933e+08	2.73089e+08	2.06584e+08	8.70488e+07	7.82237e+07	8.3293e+07	9.99127e+07	1.1331e+08	5.32409e+07	2.0673e+08	2.02907e+08	2.06584e+08	5.04127e+07	4.58994e+07	4.85598e+07	3	1	3	1	0	2	14	15	19
1446	276.561	3	785.055	2352.14	-0.00866583	-3.68421	62.32	SGETEDTFIADLVVGLCTGQIK		ENOA_HUMAN	Alpha-enolase OS=Homo sapiens GN=ENO1 PE=1 SV=2	FALSE	94.3007	Condition 2	Condition 1	0.000961813	80.5424	2.11984e+06	3.06234e+06	216861	1.67718e+08	2.12989e+08	1.28427e+08	6.1635e+06	4.16258e+06	4.01682e+06	5.05821e+06	7.89069e+06	503717	1.53463e+08	1.58252e+08	1.28427e+08	3.56948e+06	2.44248e+06	2.3418e+06	2	0	2	11	13	11	2	2	2
8179	275.862	2	1177.08	2352.15	-0.00381056	-1.62003	122.44	SGETEDTFIADLVVGLCTGQIK		ENOA_HUMAN	Alpha-enolase OS=Homo sapiens GN=ENO1 PE=1 SV=2	FALSE	4.34848	Condition 2	Condition 3	0.0215217	65.9262	5.87532e+06	8.84487e+06	1.67445e+06	1.80091e+07	2.13956e+07	1.59234e+07	5.14275e+06	3.92696e+06	3.65384e+06	1.40192e+07	2.27904e+07	3.88935e+06	1.64784e+07	1.58971e+07	1.59234e+07	2.97833e+06	2.30422e+06	2.13019e+06	0	0	0	0	0	3	2	2	2
1481	228.673	4	753.646	3010.56	-0.00742038	-2.46478	74.42	HIADLAGNSEVILPVPAFNVINGGSHAGNK		ENOA_HUMAN	Alpha-enolase OS=Homo sapiens GN=ENO1 PE=1 SV=2	TRUE	2.66248	Condition 3	Condition 1	0.303394	76.7563	2.9901e+07	2.98683e+07	1.60366e+07	5.14426e+07	4.2289e+06	5.45824e+07	6.91599e+07	6.39413e+07	6.87308e+07	7.13475e+07	7.69612e+07	3.72492e+07	4.70703e+07	3.14211e+06	5.45824e+07	4.00527e+07	3.75189e+07	4.007e+07	0	0	0	1	0	0	3	2	2
52412	228.673	3	1004.52	3010.54	-0.0209935	-6.97329	51.6	HIADLAGNSEVILPVPAFNVINGGSHAGNK		ENOA_HUMAN	Alpha-enolase OS=Homo sapiens GN=ENO1 PE=1 SV=2	TRUE	9.01028	Condition 1	Condition 2	0.0602051	173.205	1.34652e+06	1.59078e+06	1.28279e+06	0	0	468365	1.15068e+06	480751	519840	3.21297e+06	4.09895e+06	2.97963e+06	0	0	468365	666395	282091	303067	0	0	0	0	0	0	2	2	2
2591	207.819	3	678.355	2032.04	-0.00455346	-2.24082	67.84	FTASAGIQVVGDDLTVTNPK		ENOA_HUMAN	Alpha-enolase OS=Homo sapiens GN=ENO1 PE=1 SV=2	TRUE	8.26983	Condition 2	Condition 3	2.57963e-05	24.1464	3.82006e+07	3.21241e+07	2.32289e+07	1.35442e+08	1.65079e+08	1.16665e+08	1.88176e+07	1.67144e+07	1.49148e+07	9.11514e+07	8.27737e+07	5.39554e+07	1.2393e+08	1.22655e+08	1.16665e+08	1.08979e+07	9.8075e+06	8.69532e+06	2	1	3	0	5	9	3	2	2
6642	207.819	2	1017.03	2032.04	-0.00365183	-1.79712	104.18	FTASAGIQVVGDDLTVTNPK		ENOA_HUMAN	Alpha-enolase OS=Homo sapiens GN=ENO1 PE=1 SV=2	TRUE	3.4699	Condition 2	Condition 3	2.45459e-05	14.9926	2.99303e+07	2.85132e+07	2.79875e+07	4.58599e+07	5.59511e+07	4.20363e+07	1.56387e+07	1.28314e+07	1.29856e+07	7.14174e+07	7.34695e+07	6.50083e+07	4.19621e+07	4.15722e+07	4.20363e+07	9.05687e+06	7.52911e+06	7.57062e+06	0	0	0	0	0	0	4	5	4
49445	223.347	3	678.356	2032.05	-0.00174755	-0.859995	14.62	FTASAGIQVVGDDLTVTNPK		ENOA_HUMAN	Alpha-enolase OS=Homo sapiens GN=ENO1 PE=1 SV=2	TRUE	35.1963	Condition 2	Condition 3	0.0494832	173.205	252517	38911	103426	2.31996e+06	2.73561e+06	2.24063e+06	207300	0	0	602537	100261	240236	2.12278e+06	2.03258e+06	2.24063e+06	120054	0	0	0	0	0	3	1	3	0	0	0
4458	115.141	3	509.265	1524.77	0.0123217	8.08109	48.37	LAQANGWGVMVSHR		ENOA_HUMAN	Alpha-enolase OS=Homo sapiens GN=ENO1 PE=1 SV=2	TRUE	1.21011	Condition 3	Condition 1	0.80167	56.5374	1.34619e+07	1.13535e+07	1.35294e+07	2.11885e+07	5.3784e+06	1.65717e+07	1.75281e+07	1.46497e+07	1.42236e+07	3.21218e+07	2.92544e+07	3.14256e+07	1.93876e+07	3.9962e+06	1.65717e+07	1.01511e+07	8.59602e+06	8.29237e+06	0	0	0	0	0	0	2	3	3
6238	25.1904	2	544.801	1087.59	0.00102282	0.940447	55.63	KLNVTEQEK		ENOA_HUMAN	Alpha-enolase OS=Homo sapiens GN=ENO1 PE=1 SV=2	TRUE	3.18718	Condition 3	Condition 1	0.0516059	65.6244	1.21373e+06	821821	1.40742e+06	2.04988e+06	2.6074e+06	4.31707e+06	2.06931e+06	2.48492e+06	6.41912e+06	2.89611e+06	2.11757e+06	3.26911e+06	1.87565e+06	1.93732e+06	4.31707e+06	1.1984e+06	1.45808e+06	3.74234e+06	0	0	0	0	0	2	0	0	0
15009	20.5255	3	363.534	1087.58	-0.0064192	-5.90224	---	KLNVTEQEK		ENOA_HUMAN	Alpha-enolase OS=Homo sapiens GN=ENO1 PE=1 SV=2	TRUE	38.1912	Condition 3	Condition 2	0.0508657	149.474	614510	613705	596769	255255	174776	101253	1.84358e+07	1.07736e+06	777238	1.4663e+06	1.58132e+06	1.38616e+06	233560	129860	101253	1.06767e+07	632163	453130	0	0	0	0	0	0	0	0	0
39934	20.5255	2	544.805	1087.6	0.00805501	7.40631	26.7	KLNVTEQEK		ENOA_HUMAN	Alpha-enolase OS=Homo sapiens GN=ENO1 PE=1 SV=2	TRUE	222.044	Condition 3	Condition 1	0.000427995	99.4834	26077.2	12502.5	19896.3	15429.1	41409.8	138105	8.42017e+06	2.04522e+06	2.51887e+06	62223.4	32214.9	46214.5	14117.7	30767.8	138105	4.87639e+06	1.20007e+06	1.4685e+06	0	0	0	0	0	0	1	0	0
14308	266.2	2	954.495	1906.98	-0.00438494	-2.29942	48.24	LAMQEFMILPVGAANFR		ENOA_HUMAN	Alpha-enolase OS=Homo sapiens GN=ENO1 PE=1 SV=2	TRUE	226.34	Condition 3	Condition 2	0.047243	87.951	3.53476e+06	3.79705e+06	1.36948e+06	25640.1	31482.6	0	4.65351e+06	4.12308e+06	4.15254e+06	8.43437e+06	9.78378e+06	3.18099e+06	23460.9	23391.9	0	2.695e+06	2.4193e+06	2.42093e+06	0	0	0	0	0	0	2	2	2
30694	226.241	2	760.415	1518.82	-0.006543	-4.30794	41.45	FGANAILGVSLAVCK		ENOA_HUMAN	Alpha-enolase OS=Homo sapiens GN=ENO1 PE=1 SV=2	FALSE	16.0064	Condition 3	Condition 2	2.32515e-08	11.9845	2.74337e+06	2.47471e+06	2.5878e+06	403171	509553	439889	7.32153e+06	7.0882e+06	7.24077e+06	6.54601e+06	6.37654e+06	6.01086e+06	368904	378602	439889	4.24013e+06	4.15914e+06	4.22137e+06	0	1	0	0	0	0	7	5	4
164	106.114	2	510.261	1018.51	-0.00127611	-1.25292	41.93	GDYPLEAVR		KPYM_HUMAN	Pyruvate kinase PKM OS=Homo sapiens GN=PKM PE=1 SV=4	TRUE	16.0492	Condition 2	Condition 3	6.9118e-06	31.2301	5.33128e+07	5.341e+07	5.76646e+07	9.8345e+07	1.28171e+08	8.88468e+07	8.89309e+06	5.63621e+06	5.12049e+06	1.27211e+08	1.37621e+08	1.33941e+08	8.99863e+07	9.52324e+07	8.88468e+07	5.15027e+06	3.30716e+06	2.98524e+06	6	1	4	6	5	4	4	4	4
1266	108.216	2	510.263	1018.51	0.00363065	3.56467	22.01	GDYPLEAVR		KPYM_HUMAN	Pyruvate kinase PKM OS=Homo sapiens GN=PKM PE=1 SV=4	TRUE	10.3762	Condition 3	Condition 1	1.68624e-08	9.70321	8.9691e+06	8.43162e+06	8.69285e+06	1.79793e+07	1.60175e+07	1.4853e+07	8.71976e+07	9.31936e+07	9.03597e+07	2.14014e+07	2.17256e+07	2.01915e+07	1.64512e+07	1.19011e+07	1.4853e+07	5.04989e+07	5.46833e+07	5.26797e+07	0	1	0	1	0	0	4	5	4
202	151.667	2	571.308	1140.6	-0.00159575	-1.39904	52.34	GDLGIEIPAEK		KPYM_HUMAN	Pyruvate kinase PKM OS=Homo sapiens GN=PKM PE=1 SV=4	FALSE	1.50081	Condition 3	Condition 1	0.558017	75.3333	4.70462e+07	4.49039e+07	5.77424e+07	8.7133e+07	8.08525e+06	7.14478e+07	7.6987e+07	7.66261e+07	7.10477e+07	1.12258e+08	1.15703e+08	1.34122e+08	7.97273e+07	6.00741e+06	7.14478e+07	4.45856e+07	4.49619e+07	4.14208e+07	1	1	3	3	1	4	8	9	8
1734	149.876	2	571.309	1140.6	0.0004595	0.402857	47.78	GDLGIEIPAEK		KPYM_HUMAN	Pyruvate kinase PKM OS=Homo sapiens GN=PKM PE=1 SV=4	FALSE	71.7572	Condition 2	Condition 3	0.00417117	132.471	1.17557e+07	1.1736e+07	1.28648e+07	1.23696e+07	1.03221e+08	6.9174e+06	325186	856735	525329	2.80506e+07	3.024e+07	2.98819e+07	1.13183e+07	7.66937e+07	6.9174e+06	188326	502707	306267	0	0	0	0	0	2	0	2	0
298	142.928	2	599.326	1196.64	-0.00256573	-2.14411	73.13	LDIDSPPITAR		KPYM_HUMAN	Pyruvate kinase PKM OS=Homo sapiens GN=PKM PE=1 SV=4	TRUE	1.35495	Condition 3	Condition 1	0.736363	76.0599	5.74104e+07	6.34659e+07	6.76256e+07	1.19405e+08	9.98944e+06	1.05946e+08	8.76421e+07	8.26461e+07	8.51224e+07	1.36988e+08	1.63532e+08	1.57078e+08	1.09256e+08	7.42224e+06	1.05946e+08	5.07563e+07	4.84943e+07	4.96263e+07	1	0	0	1	1	8	12	10	10
312	51.176	2	366.201	730.388	0.00175556	2.40361	27.05	DIQDLK		KPYM_HUMAN	Pyruvate kinase PKM OS=Homo sapiens GN=PKM PE=1 SV=4	FALSE	2.34749	Condition 3	Condition 2	6.94203e-06	8.92897	2.12701e+07	2.19347e+07	2.42428e+07	2.30973e+07	2.28597e+07	1.9605e+07	5.10005e+07	5.27542e+07	5.01511e+07	5.07532e+07	5.65187e+07	5.63104e+07	2.11342e+07	1.6985e+07	1.9605e+07	2.9536e+07	3.09546e+07	2.92381e+07	2	2	1	3	5	3	2	1	0
317	121.33	2	680.355	1358.7	-0.00151967	-1.11848	62.12	NTGIICTIGPASR		KPYM_HUMAN	Pyruvate kinase PKM OS=Homo sapiens GN=PKM PE=1 SV=4	TRUE	3.60148	Condition 2	Condition 3	5.60129e-05	15.9984	5.94047e+07	5.73306e+07	6.3037e+07	1.01286e+08	1.19384e+08	9.01961e+07	3.2787e+07	2.97809e+07	2.37482e+07	1.41747e+08	1.47723e+08	1.4642e+08	9.26772e+07	8.8703e+07	9.01961e+07	1.8988e+07	1.74746e+07	1.38452e+07	5	0	0	7	5	10	6	5	5
362	121.807	2	599.295	1196.58	0.000789497	0.659797	76.13	ITLDNAYMEK		KPYM_HUMAN	Pyruvate kinase PKM OS=Homo sapiens GN=PKM PE=1 SV=4	FALSE	1.71755	Condition 2	Condition 1	0.00393954	16.2777	3.28709e+07	3.26629e+07	3.65595e+07	5.74068e+07	6.84433e+07	4.95006e+07	4.22933e+07	4.10482e+07	3.4319e+07	7.84341e+07	8.4162e+07	8.49192e+07	5.25276e+07	5.08539e+07	4.95006e+07	2.44934e+07	2.40859e+07	2.0008e+07	5	0	4	4	5	4	5	4	4
501	219.668	2	731.91	1461.81	-0.00160276	-1.09643	94.28	IYVDDGLISLQVK		KPYM_HUMAN	Pyruvate kinase PKM OS=Homo sapiens GN=PKM PE=1 SV=4	TRUE	3.54997	Condition 2	Condition 1	4.05664e-05	15.3254	3.17716e+07	3.22846e+07	2.42291e+07	1.01536e+08	1.18784e+08	9.30897e+07	4.7169e+07	4.26199e+07	4.66513e+07	7.58108e+07	8.31872e+07	5.62786e+07	9.29058e+07	8.82578e+07	9.30897e+07	2.73171e+07	2.50081e+07	2.71977e+07	0	0	0	0	0	0	7	7	6
3957	219.854	3	488.276	1461.81	-0.00249811	-1.70892	63.65	IYVDDGLISLQVK		KPYM_HUMAN	Pyruvate kinase PKM OS=Homo sapiens GN=PKM PE=1 SV=4	TRUE	132.477	Condition 2	Condition 3	6.05956e-06	46.4486	2.50862e+06	1.9385e+06	882346	2.61456e+07	3.05252e+07	2.37082e+07	169994	227688	209058	5.98588e+06	4.99489e+06	2.04949e+06	2.39234e+07	2.26805e+07	2.37082e+07	98449	133601	121881	0	0	0	0	5	6	0	0	0
574	227.841	3	822.433	2464.28	-0.00789833	-3.20512	47.68	TATESFASDPILYRPVAVALDTK		KPYM_HUMAN	Pyruvate kinase PKM OS=Homo sapiens GN=PKM PE=1 SV=4	TRUE	1.45114	Condition 3	Condition 2	0.481044	82.6365	5.9094e+07	5.76043e+07	4.87966e+07	7.06657e+07	2.21933e+06	6.52776e+07	6.8612e+07	6.36718e+07	6.82088e+07	1.41006e+08	1.48428e+08	1.13343e+08	6.46596e+07	1.64898e+06	6.52776e+07	3.97354e+07	3.73607e+07	3.97657e+07	0	0	0	0	0	0	4	6	6
623	43.6798	2	495.757	989.5	-0.00308384	-3.11655	53.63	GSGTAEVELK		KPYM_HUMAN	Pyruvate kinase PKM OS=Homo sapiens GN=PKM PE=1 SV=4	TRUE	2.05652	Condition 3	Condition 1	0.426463	74.3433	1.98769e+07	1.80221e+07	2.10185e+07	4.97679e+06	4.706e+07	3.60003e+07	4.06464e+07	3.96295e+07	4.08891e+07	4.74287e+07	4.64373e+07	4.8821e+07	4.5538e+06	3.4966e+07	3.60003e+07	2.35396e+07	2.32534e+07	2.38383e+07	1	0	1	0	0	2	3	3	3
870	29.2255	3	373.54	1117.6	-0.00104045	-0.930968	---	GSGTAEVELKK		KPYM_HUMAN	Pyruvate kinase PKM OS=Homo sapiens GN=PKM PE=1 SV=4	TRUE	2.02747	Condition 2	Condition 1	0.142916	59.2532	8.87494e+06	8.37512e+06	9.49745e+06	1.67596e+07	2.01885e+07	1.72817e+07	2.91531e+06	1.28054e+07	1.16086e+07	2.11767e+07	2.158e+07	2.20604e+07	1.53352e+07	1.50002e+07	1.72817e+07	1.68835e+06	7.51383e+06	6.7678e+06	0	0	0	0	0	0	0	0	0
[truncated: 14,392 more rows]
