# Supplementary material for: Proteomic and Bioinformatic Studies for the Characterization of Response to Pemetrexed in Platinum Drug Resistant Ovarian Cancer
Source: Front Pharmacol. 2018 May 8;9:454. doi: 10.3389/fphar.2018.00454 (PMC5952181; doi:10.3389/fphar.2018.00454)
Supplement: Table S7 — List of proteins measurements from Progenesis QI. [file Table_7.XLSX]

## Sheet: protein measurements
									Normalized abundance									Raw abundance									Spectral counts
Accession	Peptide count	Unique peptides	Confidence score	Anova (p)	Max fold change	Highest mean condition	Lowest mean condition	Description	MODENA 701 11A inj1_68ug 3_RB3_01_266	MODENA 701 11A inj1_68ug 4_RB1_01_267	MODENA 701 11A inj1_68ug 2_RB2_01_265	MODENA 669-7C 1_68ug 2_RB2_01_81	MODENA 669-7C 1_68ug 3_RB3_01_82	MODENA 669-7C 1_68ug 1_RB1_01_80	LEDA MODENA 650 11C 5_RB1_01_643	LEDA MODENA 650 11C 6_RB2_01_644	LEDA MODENA 650 11C 7_RB3_01_645	MODENA 701 11A inj1_68ug 3_RB3_01_266	MODENA 701 11A inj1_68ug 4_RB1_01_267	MODENA 701 11A inj1_68ug 2_RB2_01_265	MODENA 669-7C 1_68ug 2_RB2_01_81	MODENA 669-7C 1_68ug 3_RB3_01_82	MODENA 669-7C 1_68ug 1_RB1_01_80	LEDA MODENA 650 11C 5_RB1_01_643	LEDA MODENA 650 11C 6_RB2_01_644	LEDA MODENA 650 11C 7_RB3_01_645	MODENA 701 11A inj1_68ug 3_RB3_01_266	MODENA 701 11A inj1_68ug 4_RB1_01_267	MODENA 701 11A inj1_68ug 2_RB2_01_265	MODENA 669-7C 1_68ug 2_RB2_01_81	MODENA 669-7C 1_68ug 3_RB3_01_82	MODENA 669-7C 1_68ug 1_RB1_01_80	LEDA MODENA 650 11C 5_RB1_01_643	LEDA MODENA 650 11C 6_RB2_01_644	LEDA MODENA 650 11C 7_RB3_01_645	Anova p-value <= 0.05	Max fold change >= 1.5	Power >0.8	Anova p-value <= 0.05	Max fold change >= 1.5
PLEC_HUMAN	134	108	5189.68	2.70378e-07	4.79079	Condition 2	Condition 3	Plectin OS=Homo sapiens GN=PLEC PE=1 SV=3	2.8096e+08	2.7405e+08	2.88739e+08	7.54142e+08	8.01148e+08	7.04557e+08	1.67737e+08	1.61666e+08	1.42303e+08	6.70405e+08	7.0614e+08	6.70674e+08	6.90045e+08	5.9526e+08	7.04557e+08	9.71417e+07	9.48608e+07	8.29629e+07	65	32	41	67	71	226	22	18	13			x	x	x
AHNK_HUMAN	91	76	3712.06	7.20128e-07	3.34418	Condition 2	Condition 3	Neuroblast differentiation-associated protein AHNAK OS=Homo sapiens GN=AHNAK PE=1 SV=2	3.21448e+08	3.08166e+08	3.24555e+08	4.12192e+08	4.83244e+08	4.16339e+08	1.29519e+08	1.37007e+08	1.25731e+08	7.67014e+08	7.94045e+08	7.53866e+08	3.77158e+08	3.59055e+08	4.16339e+08	7.50083e+07	8.03918e+07	7.3301e+07	69	11	49	36	55	136	9	6	11			x	x	x
FLNA_HUMAN	92	73	4528.84	6.8613e-08	4.08518	Condition 2	Condition 3	Filamin-A OS=Homo sapiens GN=FLNA PE=1 SV=4	6.97124e+08	6.8534e+08	6.89366e+08	1.27022e+09	1.28244e+09	1.13197e+09	3.00401e+08	3.11469e+08	2.90079e+08	1.66342e+09	1.7659e+09	1.60124e+09	1.16225e+09	9.52862e+08	1.13197e+09	1.73972e+08	1.82761e+08	1.69116e+08	42	9	23	38	36	173	111	98	91			x	x	x
COCA1_HUMAN	64	55	3014.34	1.44286e-07	8.96363	Condition 1	Condition 3	Collagen alpha-1(XII) chain OS=Homo sapiens GN=COL12A1 PE=1 SV=2	5.0484e+08	4.94837e+08	5.09545e+08	4.29662e+08	4.82237e+08	4.08336e+08	5.94681e+07	6.07537e+07	4.815e+07	1.20461e+09	1.27504e+09	1.18355e+09	3.93144e+08	3.58306e+08	4.08336e+08	3.44399e+07	3.56485e+07	2.80714e+07	47	9	36	33	32	136	0	1	0			x	x	x
TLN1_HUMAN	69	55	2937.5	1.18087e-05	2.14872	Condition 2	Condition 3	Talin-1 OS=Homo sapiens GN=TLN1 PE=1 SV=3	1.89334e+08	1.84336e+08	1.86644e+08	2.21502e+08	2.14215e+08	2.07796e+08	9.47226e+07	1.11917e+08	9.28473e+07	4.51773e+08	4.74975e+08	4.3353e+08	2.02676e+08	1.59164e+08	2.07796e+08	5.48568e+07	6.56697e+07	5.413e+07	27	11	9	24	20	83	58	52	49			x	x	x
CO3_HUMAN	54	48	2728.95	0.0914633	1.12132	Condition 2	Condition 3	Complement C3 OS=Homo sapiens GN=C3 PE=1 SV=2	3.20642e+08	3.07903e+08	3.01401e+08	3.25759e+08	3.42009e+08	2.89507e+08	2.84506e+08	2.874e+08	2.81801e+08	7.65091e+08	7.93368e+08	7.00084e+08	2.98072e+08	2.54116e+08	2.89507e+08	1.64767e+08	1.68638e+08	1.6429e+08	34	5	19	13	18	67	107	117	110
FINC_HUMAN	49	46	2147.26	2.59386e-06	3.99606	Condition 1	Condition 3	Fibronectin OS=Homo sapiens GN=FN1 PE=1 SV=4	4.25028e+08	3.95093e+08	4.28963e+08	3.86168e+08	4.199e+08	3.59833e+08	9.05023e+07	1.04051e+08	1.18025e+08	1.01417e+09	1.01803e+09	9.96382e+08	3.53346e+08	3.11989e+08	3.59833e+08	5.24127e+07	6.10542e+07	6.88087e+07	44	13	31	36	37	111	10	12	13			x	x	x
PRKDC_HUMAN	48	46	1695.01	0.057054	1.25238	Condition 3	Condition 2	DNA-dependent protein kinase catalytic subunit OS=Homo sapiens GN=PRKDC PE=1 SV=3	9.49721e+07	9.65562e+07	9.55733e+07	8.07457e+07	9.10637e+07	7.39625e+07	1.03403e+08	9.02196e+07	1.14176e+08	2.26615e+08	2.48795e+08	2.21995e+08	7.38828e+07	6.76611e+07	7.39625e+07	5.98842e+07	5.29382e+07	6.65644e+07	30	8	21	14	11	40	49	53	57
ALBU_HUMAN	47	43	3548.5	0.593144	1.06325	Condition 3	Condition 2	Serum albumin OS=Homo sapiens GN=ALB PE=1 SV=2	1.09533e+10	1.06281e+10	1.11194e+10	1.01759e+10	1.19668e+10	9.14021e+09	1.13068e+10	1.11025e+10	1.08523e+10	2.61358e+10	2.73852e+10	2.58278e+10	9.31104e+09	8.89147e+09	9.14021e+09	6.5481e+09	6.5146e+09	6.32691e+09	112	25	67	76	94	272	430	408	444
SPTN1_HUMAN	51	41	1944.26	4.84834e-07	4.22398	Condition 2	Condition 3	Spectrin alpha chain, non-erythrocytic 1 OS=Homo sapiens GN=SPTAN1 PE=1 SV=3	7.909e+07	7.7698e+07	7.26013e+07	1.53202e+08	1.64321e+08	1.4529e+08	3.82584e+07	3.81014e+07	3.32082e+07	1.88719e+08	2.00203e+08	1.68636e+08	1.40181e+08	1.22092e+08	1.4529e+08	2.21567e+07	2.23568e+07	1.93604e+07	13	2	4	23	18	72	14	20	20			x	x	x
MYH9_HUMAN	61	40	2774.71	3.37227e-08	4.74907	Condition 2	Condition 3	Myosin-9 OS=Homo sapiens GN=MYH9 PE=1 SV=4	1.12858e+08	1.08092e+08	1.12554e+08	3.08798e+08	2.96099e+08	3.12418e+08	6.47417e+07	6.8587e+07	5.98281e+07	2.69292e+08	2.78518e+08	2.61437e+08	2.82552e+08	2.20004e+08	3.12418e+08	3.7494e+07	4.02448e+07	3.48798e+07	16	0	8	12	19	94	24	25	22			x	x	x
DYHC1_HUMAN	46	40	1374.33	1.40666e-06	3.6789	Condition 1	Condition 3	Cytoplasmic dynein 1 heavy chain 1 OS=Homo sapiens GN=DYNC1H1 PE=1 SV=5	1.9933e+08	2.38109e+08	2.09309e+08	1.29743e+08	1.17314e+08	1.35329e+08	5.68819e+07	5.99432e+07	5.89744e+07	4.75627e+08	6.13531e+08	4.86177e+08	1.18715e+08	8.71653e+07	1.35329e+08	3.29421e+07	3.51729e+07	3.43821e+07	19	5	17	13	11	59	14	12	11			x	x	x
FLNB_HUMAN	49	35	2254.29	9.64547e-07	2.75254	Condition 2	Condition 3	Filamin-B OS=Homo sapiens GN=FLNB PE=1 SV=2	1.37819e+08	1.32057e+08	1.3795e+08	1.95402e+08	2.02875e+08	1.88454e+08	7.24868e+07	7.55711e+07	6.51019e+07	3.28853e+08	3.40268e+08	3.20427e+08	1.78794e+08	1.50738e+08	1.88454e+08	4.19794e+07	4.43429e+07	3.79544e+07	15	6	8	19	20	64	20	17	21			x	x	x
TRFE_HUMAN	36	35	2190.62	0.0842981	1.17831	Condition 2	Condition 3	Serotransferrin OS=Homo sapiens GN=TF PE=1 SV=3	8.8358e+08	8.48858e+08	9.1009e+08	9.04079e+08	1.0231e+09	8.03576e+08	7.79227e+08	7.94821e+08	7.43463e+08	2.10833e+09	2.18724e+09	2.11393e+09	8.27238e+08	7.60169e+08	8.03576e+08	4.51275e+08	4.66377e+08	4.33439e+08	41	4	21	29	36	114	120	108	111
CO6A3_HUMAN	37	34	1402.56	6.82552e-06	4.00015	Condition 2	Condition 3	Collagen alpha-3(VI) chain OS=Homo sapiens GN=COL6A3 PE=1 SV=5	7.84063e+07	7.90708e+07	6.78873e+07	9.81387e+07	1.24451e+08	9.43286e+07	2.61936e+07	2.62206e+07	2.68125e+07	1.87087e+08	2.0374e+08	1.57686e+08	8.97975e+07	9.24681e+07	9.43286e+07	1.51696e+07	1.53855e+07	1.56317e+07	16	7	11	20	11	51	24	16	22			x	x	x
VINC_HUMAN	40	33	1845.02	4.14452e-06	2.48011	Condition 2	Condition 3	Vinculin OS=Homo sapiens GN=VCL PE=1 SV=4	1.4086e+08	1.346e+08	1.32385e+08	3.273e+08	3.54803e+08	3.02115e+08	1.21839e+08	1.41153e+08	1.33853e+08	3.3611e+08	3.46822e+08	3.07501e+08	2.99481e+08	2.63621e+08	3.02115e+08	7.05606e+07	8.28245e+07	7.80363e+07	20	10	9	19	19	75	36	41	44			x	x	x
LMNA_HUMAN	37	32	2078.86	0.00852018	1.31975	Condition 3	Condition 1	Prelamin-A/C OS=Homo sapiens GN=LMNA PE=1 SV=1	3.26033e+08	3.17061e+08	3.34482e+08	3.87696e+08	4.58089e+08	3.60559e+08	4.35845e+08	4.30306e+08	4.24007e+08	7.77954e+08	8.16966e+08	7.76923e+08	3.54745e+08	3.40364e+08	3.60559e+08	2.52411e+08	2.52491e+08	2.47196e+08	31	7	13	24	23	76	79	76	68				x
UBA1_HUMAN	33	29	1501.55	1.49669e-06	3.36916	Condition 1	Condition 3	Ubiquitin-like modifier-activating enzyme 1 OS=Homo sapiens GN=UBA1 PE=1 SV=3	2.84102e+08	2.82694e+08	2.62697e+08	2.48129e+08	2.84329e+08	2.28849e+08	7.8758e+07	8.1472e+07	8.59715e+07	6.77901e+08	7.28413e+08	6.10185e+08	2.27039e+08	2.11259e+08	2.28849e+08	4.56112e+07	4.78053e+07	5.01214e+07	29	4	13	9	16	50	35	36	37			x	x	x
EF2_HUMAN	31	29	1580.07	1.02159e-05	2.24665	Condition 2	Condition 1	Elongation factor 2 OS=Homo sapiens GN=EEF2 PE=1 SV=4	2.03614e+08	2.01128e+08	2.00041e+08	4.30377e+08	5.05945e+08	4.22411e+08	2.77012e+08	2.66748e+08	2.58454e+08	4.85849e+08	5.18243e+08	4.64648e+08	3.93798e+08	3.75922e+08	4.22411e+08	1.60426e+08	1.5652e+08	1.50679e+08	14	0	8	12	13	65	73	76	73			x	x	x
IQGA1_HUMAN	35	28	1505.22	1.80034e-06	2.77985	Condition 1	Condition 3	Ras GTPase-activating-like protein IQGAP1 OS=Homo sapiens GN=IQGAP1 PE=1 SV=1	1.42646e+08	1.40196e+08	1.43559e+08	1.27027e+08	1.28294e+08	1.16451e+08	5.59885e+07	5.08085e+07	4.65929e+07	3.40372e+08	3.61239e+08	3.33453e+08	1.1623e+08	9.53232e+07	1.16451e+08	3.24247e+07	2.98129e+07	2.71636e+07	34	8	21	16	19	41	22	25	20			x	x	x
ENPL_HUMAN	38	28	2230.15	2.24863e-05	1.41122	Condition 3	Condition 1	Endoplasmin OS=Homo sapiens GN=HSP90B1 PE=1 SV=1	3.85173e+08	3.74606e+08	3.83249e+08	4.22092e+08	4.30702e+08	4.15398e+08	5.53245e+08	5.50554e+08	5.09261e+08	9.19071e+08	9.65242e+08	8.90197e+08	3.86217e+08	3.20016e+08	4.15398e+08	3.20402e+08	3.23049e+08	2.96899e+08	18	7	9	16	19	56	81	82	84				x
CLH1_HUMAN	41	28	1657.36	4.79122e-05	2.21929	Condition 2	Condition 3	Clathrin heavy chain 1 OS=Homo sapiens GN=CLTC PE=1 SV=5	1.15347e+08	1.13549e+08	1.09378e+08	1.47795e+08	1.7901e+08	1.42786e+08	7.07237e+07	7.38716e+07	6.69999e+07	2.75231e+08	2.92579e+08	2.54059e+08	1.35233e+08	1.33006e+08	1.42786e+08	4.09583e+07	4.33457e+07	3.90609e+07	22	9	18	18	14	32	38	36	37			x	x	x
TERA_HUMAN	31	28	1606.12	0.000237719	1.67304	Condition 2	Condition 1	Transitional endoplasmic reticulum ATPase OS=Homo sapiens GN=VCP PE=1 SV=4	1.5562e+08	1.53335e+08	1.47781e+08	2.60159e+08	2.74141e+08	2.29839e+08	1.75254e+08	1.58426e+08	1.48791e+08	3.71328e+08	3.95096e+08	3.4326e+08	2.38047e+08	2.03689e+08	2.29839e+08	1.01495e+08	9.29596e+07	8.6745e+07	18	4	6	16	9	46	50	60	47			x	x	x
GRP78_HUMAN	32	26	1745.83	0.000638008	1.64723	Condition 2	Condition 1	78 kDa glucose-regulated protein OS=Homo sapiens GN=HSPA5 PE=1 SV=2	4.07386e+08	3.97618e+08	4.32585e+08	6.69449e+08	7.65925e+08	6.03223e+08	5.30228e+08	5.057e+08	4.95645e+08	9.72073e+08	1.02453e+09	1.00479e+09	6.1255e+08	5.69089e+08	6.03223e+08	3.07072e+08	2.9673e+08	2.88961e+08	22	3	14	15	16	77	90	90	100			x	x	x
KPYM_HUMAN	29	25	2057.23	5.42153e-06	2.38324	Condition 2	Condition 1	Pyruvate kinase PKM OS=Homo sapiens GN=PKM PE=1 SV=4	6.16617e+08	6.10662e+08	5.40179e+08	1.40066e+09	1.49818e+09	1.31344e+09	7.53232e+08	7.07384e+08	7.08498e+08	1.47132e+09	1.57348e+09	1.25471e+09	1.28161e+09	1.11316e+09	1.31344e+09	4.36221e+08	4.15072e+08	4.13054e+08	33	6	27	55	76	131	102	91	98			x	x	x
VIME_HUMAN	37	25	1975.76	5.53471e-06	3.0125	Condition 2	Condition 3	Vimentin OS=Homo sapiens GN=VIM PE=1 SV=4	5.66346e+08	5.63234e+08	5.66966e+08	6.63354e+08	8.29696e+08	6.60058e+08	2.32773e+08	2.35139e+08	2.46813e+08	1.35137e+09	1.45128e+09	1.31693e+09	6.06973e+08	6.16472e+08	6.60058e+08	1.34806e+08	1.37972e+08	1.43892e+08	22	4	16	8	12	58	44	46	49			x	x	x
RRBP1_HUMAN	30	25	1362.71	2.04213e-05	1.86431	Condition 2	Condition 3	Ribosome-binding protein 1 OS=Homo sapiens GN=RRBP1 PE=1 SV=4	7.29893e+07	6.91198e+07	7.43872e+07	9.83908e+07	9.31012e+07	8.5102e+07	4.74798e+07	4.96627e+07	5.12198e+07	1.74161e+08	1.781e+08	1.72784e+08	9.00282e+07	6.9175e+07	8.5102e+07	2.74971e+07	2.91406e+07	2.98611e+07	12	2	5	9	11	50	20	22	21			x	x	x
SPTB2_HUMAN	29	25	1129.5	4.75646e-05	2.4632	Condition 2	Condition 3	Spectrin beta chain, non-erythrocytic 1 OS=Homo sapiens GN=SPTBN1 PE=1 SV=2	3.51819e+07	3.47219e+07	3.56488e+07	4.99376e+07	6.01717e+07	4.53885e+07	1.99662e+07	2.16581e+07	2.15041e+07	8.39484e+07	8.94673e+07	8.28038e+07	4.56932e+07	4.47081e+07	4.53885e+07	1.15631e+07	1.27083e+07	1.25369e+07	13	2	9	9	13	41	5	7	11			x	x	x
MYH11_HUMAN	42	25	1766.19	0.000181084	8.0919	Condition 2	Condition 1	Myosin-11 OS=Homo sapiens GN=MYH11 PE=1 SV=3	1.89256e+07	1.81869e+07	1.9166e+07	1.14052e+08	2.43609e+08	9.77393e+07	1.90487e+07	1.83027e+07	1.93657e+07	4.51588e+07	4.6862e+07	4.45182e+07	1.04359e+08	1.81004e+08	9.77393e+07	1.10317e+07	1.07395e+07	1.12902e+07	2	0	0	18	23	48	13	14	11			x	x	x
ANXA6_HUMAN	26	24	964.41	4.5362e-07	2.11962	Condition 2	Condition 3	Annexin A6 OS=Homo sapiens GN=ANXA6 PE=1 SV=3	1.27871e+08	1.26515e+08	1.24351e+08	2.70578e+08	2.6012e+08	2.42674e+08	1.24875e+08	1.22347e+08	1.17642e+08	3.05115e+08	3.2599e+08	2.88838e+08	2.47581e+08	1.93272e+08	2.42674e+08	7.23188e+07	7.17898e+07	6.85855e+07	12	4	11	8	13	47	29	26	27			x	x	x
GANAB_HUMAN	26	24	1034.32	0.169919	1.1591	Condition 2	Condition 1	Neutral alpha-glucosidase AB OS=Homo sapiens GN=GANAB PE=1 SV=3	1.19753e+08	1.15376e+08	1.17866e+08	1.30658e+08	1.59269e+08	1.19227e+08	1.1656e+08	1.23746e+08	1.13113e+08	2.85744e+08	2.97287e+08	2.73774e+08	1.19553e+08	1.18338e+08	1.19227e+08	6.75038e+07	7.26105e+07	6.5945e+07	14	0	14	9	13	34	32	33	35
COEA1_HUMAN	28	23	1093.65	4.94323e-08	5.34371	Condition 2	Condition 3	Collagen alpha-1(XIV) chain OS=Homo sapiens GN=COL14A1 PE=1 SV=3	4.5577e+07	4.55596e+07	4.56138e+07	1.58214e+08	1.50747e+08	1.37648e+08	2.94523e+07	2.78185e+07	2.63059e+07	1.08752e+08	1.17393e+08	1.0595e+08	1.44767e+08	1.12007e+08	1.37648e+08	1.70568e+07	1.63231e+07	1.53363e+07	7	6	7	18	12	56	1	4	3			x	x	x
ACTN4_HUMAN	37	23	1645.45	2.82597e-06	2.44615	Condition 1	Condition 3	Alpha-actinin-4 OS=Homo sapiens GN=ACTN4 PE=1 SV=2	1.67041e+08	1.68857e+08	1.68282e+08	1.53537e+08	1.32679e+08	1.58928e+08	7.10049e+07	6.79625e+07	6.7144e+07	3.9858e+08	4.35092e+08	3.9088e+08	1.40488e+08	9.85813e+07	1.58928e+08	4.11212e+07	3.98784e+07	3.91449e+07	17	11	15	9	19	38	20	21	20			x	x	x
PDIA1_HUMAN	24	23	1230.01	0.000205149	1.69852	Condition 3	Condition 1	Protein disulfide-isomerase OS=Homo sapiens GN=P4HB PE=1 SV=3	2.19935e+08	2.12493e+08	2.23413e+08	3.29219e+08	4.05089e+08	3.26702e+08	3.77471e+08	3.62494e+08	3.73991e+08	5.24791e+08	5.47526e+08	5.18935e+08	3.01237e+08	3.00985e+08	3.26702e+08	2.18606e+08	2.12701e+08	2.18036e+08	21	1	11	11	14	51	55	61	66			x	x	x
GRP75_HUMAN	26	23	1244.32	0.00285376	1.39831	Condition 1	Condition 3	Stress-70 protein, mitochondrial OS=Homo sapiens GN=HSPA9 PE=1 SV=2	1.40042e+08	1.34953e+08	1.37952e+08	9.98904e+07	1.23109e+08	1.00998e+08	9.52731e+07	9.95476e+07	1.00498e+08	3.34157e+08	3.47731e+08	3.2043e+08	9.14003e+07	9.14713e+07	1.00998e+08	5.51757e+07	5.84116e+07	5.85904e+07	16	4	9	10	10	31	40	40	37				x
NUMA1_HUMAN	30	23	1151.19	0.0144633	1.48599	Condition 2	Condition 3	Nuclear mitotic apparatus protein 1 OS=Homo sapiens GN=NUMA1 PE=1 SV=2	3.08286e+07	2.81231e+07	2.93324e+07	3.74252e+07	5.00899e+07	3.82051e+07	3.06424e+07	2.96575e+07	2.43035e+07	7.35609e+07	7.24643e+07	6.81323e+07	3.42443e+07	3.72173e+07	3.82051e+07	1.7746e+07	1.74022e+07	1.41689e+07	16	4	9	8	15	35	10	19	16				x
APOB_HUMAN	31	22	927.71	8.74737e-06	4.80087	Condition 1	Condition 3	Apolipoprotein B-100 OS=Homo sapiens GN=APOB PE=1 SV=2	3.87991e+07	3.78039e+07	3.6214e+07	2.16539e+07	2.77764e+07	2.54319e+07	7.41542e+06	6.82105e+06	9.26282e+06	9.25795e+07	9.74086e+07	8.41167e+07	1.98134e+07	2.06381e+07	2.54319e+07	4.2945e+06	4.00239e+06	5.40022e+06	19	2	15	5	10	29	0	0	0			x	x	x
A2MG_HUMAN	25	21	984.43	1.95297e-06	3.96579	Condition 1	Condition 3	Alpha-2-macroglobulin OS=Homo sapiens GN=A2M PE=1 SV=3	1.8737e+08	1.81084e+08	1.74653e+08	7.88642e+07	9.66214e+07	8.7087e+07	4.14912e+07	4.77199e+07	4.7737e+07	4.47089e+08	4.66596e+08	4.05678e+08	7.21612e+07	7.17906e+07	8.7087e+07	2.40288e+07	2.80006e+07	2.78307e+07	15	1	12	9	11	30	22	25	30			x	x	x
EPIPL_HUMAN	30	21	983.43	5.33541e-06	3.84202	Condition 2	Condition 3	Epiplakin OS=Homo sapiens GN=EPPK1 PE=1 SV=2	2.38818e+07	2.41265e+07	2.15739e+07	1.01722e+08	7.42084e+07	8.49072e+07	2.36527e+07	2.27868e+07	2.14513e+07	5.6985e+07	6.21662e+07	5.01112e+07	9.30764e+07	5.51375e+07	8.49072e+07	1.3698e+07	1.33706e+07	1.25061e+07	2	2	3	7	9	40	0	0	0			x	x	x
HSP74_HUMAN	24	21	995.66	5.3575e-05	2.10385	Condition 1	Condition 3	Heat shock 70 kDa protein 4 OS=Homo sapiens GN=HSPA4 PE=1 SV=4	7.23499e+07	7.07485e+07	6.86064e+07	4.24716e+07	4.71279e+07	3.86691e+07	3.65289e+07	3.116e+07	3.29382e+07	1.72636e+08	1.82297e+08	1.59357e+08	3.88617e+07	3.50164e+07	3.86691e+07	2.11551e+07	1.82837e+07	1.9203e+07	6	2	6	6	5	28	28	25	24			x	x	x
ATPB_HUMAN	22	21	1103.97	0.000205051	1.81106	Condition 2	Condition 1	ATP synthase subunit beta, mitochondrial OS=Homo sapiens GN=ATP5B PE=1 SV=3	1.91827e+08	1.97262e+08	1.82707e+08	3.41354e+08	3.83085e+08	3.11118e+08	2.71915e+08	2.40468e+08	2.48646e+08	4.57723e+08	5.08283e+08	4.24385e+08	3.12341e+08	2.84635e+08	3.11118e+08	1.57475e+08	1.41099e+08	1.44961e+08	8	1	6	6	4	25	60	59	65			x	x	x
CH60_HUMAN	26	21	1723.72	0.000487432	1.80551	Condition 3	Condition 2	60 kDa heat shock protein, mitochondrial OS=Homo sapiens GN=HSPD1 PE=1 SV=2	2.51598e+08	2.48922e+08	2.35569e+08	2.16894e+08	2.66556e+08	1.95351e+08	4.19399e+08	4.03725e+08	4.02459e+08	6.00345e+08	6.41392e+08	5.47173e+08	1.98459e+08	1.98053e+08	1.95351e+08	2.42888e+08	2.36894e+08	2.34633e+08	26	7	22	14	10	31	67	75	72			x	x	x
PDIA4_HUMAN	25	21	1283.47	0.00454225	1.31131	Condition 1	Condition 3	Protein disulfide-isomerase A4 OS=Homo sapiens GN=PDIA4 PE=1 SV=2	2.3945e+08	2.30906e+08	2.46383e+08	2.32479e+08	2.50378e+08	2.07592e+08	1.92103e+08	1.81803e+08	1.72677e+08	5.71358e+08	5.94972e+08	5.7229e+08	2.1272e+08	1.86033e+08	2.07592e+08	1.11253e+08	1.06676e+08	1.00671e+08	21	4	22	25	16	45	43	47	46				x
TSP2_HUMAN	20	20	933.42	3.80214e-06	9.15517	Condition 1	Condition 3	Thrombospondin-2 OS=Homo sapiens GN=THBS2 PE=1 SV=2	2.01219e+08	1.94199e+08	1.92243e+08	7.20241e+07	7.03897e+07	7.44249e+07	1.95186e+07	1.72209e+07	2.74495e+07	4.80134e+08	5.0039e+08	4.46536e+08	6.59025e+07	5.23001e+07	7.44249e+07	1.13038e+07	1.01047e+07	1.60031e+07	25	7	13	10	12	29	0	0	0			x	x	x
CFAH_HUMAN	24	20	944.92	1.48328e-05	5.40655	Condition 1	Condition 3	Complement factor H OS=Homo sapiens GN=CFH PE=1 SV=4	1.04775e+08	9.96683e+07	1.06815e+08	7.22266e+07	9.8383e+07	6.45522e+07	1.72747e+07	2.15889e+07	1.8707e+07	2.50005e+08	2.56814e+08	2.48107e+08	6.60878e+07	7.30994e+07	6.45522e+07	1.00043e+07	1.26677e+07	1.09062e+07	17	0	14	8	14	32	9	9	8			x	x	x
PDIA3_HUMAN	20	20	1085.67	0.000115772	1.74057	Condition 3	Condition 1	Protein disulfide-isomerase A3 OS=Homo sapiens GN=PDIA3 PE=1 SV=4	2.55124e+08	2.55976e+08	2.55815e+08	4.41515e+08	4.90593e+08	3.92209e+08	4.71054e+08	4.39561e+08	4.24255e+08	6.08757e+08	6.59568e+08	5.942e+08	4.03989e+08	3.64515e+08	3.92209e+08	2.72802e+08	2.57921e+08	2.47341e+08	15	9	10	13	16	47	86	100	84			x	x	x
ANXA1_HUMAN	19	19	1027.46	1.33964e-06	4.44546	Condition 2	Condition 3	Annexin A1 OS=Homo sapiens GN=ANXA1 PE=1 SV=2	2.38912e+08	2.34812e+08	2.14802e+08	5.20072e+08	4.10586e+08	4.56831e+08	1.08331e+08	1.01746e+08	1.02037e+08	5.70073e+08	6.05035e+08	4.98934e+08	4.75869e+08	3.05069e+08	4.56831e+08	6.27377e+07	5.97018e+07	5.94874e+07	15	4	9	9	4	36	30	26	25			x	x	x
APOA1_HUMAN	20	19	1075.16	0.012862	1.34543	Condition 2	Condition 3	Apolipoprotein A-I OS=Homo sapiens GN=APOA1 PE=1 SV=1	5.14249e+08	4.94403e+08	5.09128e+08	4.94511e+08	6.06894e+08	4.60377e+08	4.04036e+08	3.93625e+08	3.63146e+08	1.22706e+09	1.27392e+09	1.18259e+09	4.52481e+08	4.50927e+08	4.60377e+08	2.3399e+08	2.30968e+08	2.11714e+08	19	5	13	13	17	44	59	50	53				x
HNRPM_HUMAN	23	19	917.83	0.227201	1.12509	Condition 3	Condition 2	Heterogeneous nuclear ribonucleoprotein M OS=Homo sapiens GN=HNRNPM PE=1 SV=3	8.93054e+07	8.50609e+07	8.95084e+07	8.02575e+07	9.87341e+07	8.17113e+07	9.46385e+07	1.06559e+08	9.21171e+07	2.13094e+08	2.19175e+08	2.07907e+08	7.34361e+07	7.33603e+07	8.17113e+07	5.48081e+07	6.25257e+07	5.37042e+07	18	4	8	10	16	26	25	33	26
PLSL_HUMAN	24	18	971.42	1.10227e-06	5.08147	Condition 2	Condition 3	Plastin-2 OS=Homo sapiens GN=LCP1 PE=1 SV=6	8.28908e+07	8.13392e+07	7.91048e+07	1.23921e+08	1.53178e+08	1.16792e+08	2.66684e+07	2.55832e+07	2.52635e+07	1.97788e+08	2.09585e+08	1.83742e+08	1.13389e+08	1.13812e+08	1.16792e+08	1.54445e+07	1.50115e+07	1.47286e+07	14	4	6	9	10	30	11	11	10			x	x	x
ENOA_HUMAN	26	18	2041.94	7.70746e-06	2.63328	Condition 2	Condition 1	Alpha-enolase OS=Homo sapiens GN=ENO1 PE=1 SV=2	5.65382e+08	5.41389e+08	4.93139e+08	1.41038e+09	1.53616e+09	1.26648e+09	9.88382e+08	9.77125e+08	9.61781e+08	1.34907e+09	1.39499e+09	1.14545e+09	1.2905e+09	1.14138e+09	1.26648e+09	5.72403e+08	5.73348e+08	5.60718e+08	16	4	15	15	21	71	95	99	101			x	x	x
FBN1_HUMAN	21	18	752.52	0.00011172	2.82468	Condition 1	Condition 3	Fibrillin-1 OS=Homo sapiens GN=FBN1 PE=1 SV=3	3.38554e+07	3.20792e+07	3.02033e+07	2.91872e+07	2.87996e+07	3.04879e+07	9.6092e+06	1.00763e+07	1.43495e+07	8.07832e+07	8.26579e+07	7.01553e+07	2.67065e+07	2.13984e+07	3.04879e+07	5.56499e+06	5.91246e+06	8.36576e+06	14	3	6	8	6	24	0	0	1			x	x	x
PGM1_HUMAN	18	18	748.1	0.00126225	1.53705	Condition 2	Condition 3	Phosphoglucomutase-1 OS=Homo sapiens GN=PGM1 PE=1 SV=3	4.80971e+07	4.78542e+07	4.76633e+07	6.5598e+07	7.50381e+07	5.94229e+07	4.554e+07	4.01927e+07	4.44252e+07	1.14766e+08	1.23305e+08	1.10711e+08	6.00226e+07	5.5754e+07	5.94229e+07	2.63737e+07	2.35839e+07	2.58999e+07	3	0	1	6	8	32	24	16	23			x	x	x
LMNB1_HUMAN	23	18	1173.47	0.342394	1.05454	Condition 1	Condition 2	Lamin-B1 OS=Homo sapiens GN=LMNB1 PE=1 SV=2	1.09998e+08	1.09964e+08	1.11198e+08	1.08315e+08	1.06697e+08	9.90205e+07	1.13054e+08	1.02273e+08	1.02713e+08	2.62468e+08	2.83343e+08	2.58286e+08	9.9109e+07	7.92764e+07	9.90205e+07	6.54732e+07	6.00107e+07	5.98818e+07	10	0	7	8	9	33	41	40	39
CALD1_HUMAN	20	17	827.45	9.17639e-07	2.36616	Condition 2	Condition 3	Caldesmon OS=Homo sapiens GN=CALD1 PE=1 SV=3	1.00983e+08	9.63573e+07	1.05627e+08	1.11118e+08	1.06193e+08	1.00343e+08	4.23777e+07	4.577e+07	4.61011e+07	2.40957e+08	2.48282e+08	2.45346e+08	1.01674e+08	7.8902e+07	1.00343e+08	2.45423e+07	2.68565e+07	2.68769e+07	9	2	1	3	7	21	9	14	14			x	x	x
K2C8_HUMAN	26	17	1476.55	2.7637e-05	1.63516	Condition 3	Condition 1	Keratin, type II cytoskeletal 8 OS=Homo sapiens GN=KRT8 PE=1 SV=7	2.25088e+08	2.19553e+08	2.28652e+08	2.21927e+08	2.46232e+08	2.10224e+08	3.76375e+08	3.58793e+08	3.65772e+08	5.37088e+08	5.65718e+08	5.31105e+08	2.03065e+08	1.82952e+08	2.10224e+08	2.1797e+08	2.10529e+08	2.13245e+08	20	6	21	18	15	50	65	58	60			x	x	x
CERU_HUMAN	17	17	816.24	3.4446e-05	3.09493	Condition 1	Condition 3	Ceruloplasmin OS=Homo sapiens GN=CP PE=1 SV=1	7.94077e+07	7.94063e+07	7.55404e+07	6.73868e+07	8.51552e+07	6.13935e+07	2.59588e+07	2.73228e+07	2.24406e+07	1.89477e+08	2.04605e+08	1.75463e+08	6.16593e+07	6.3271e+07	6.13935e+07	1.50335e+07	1.60322e+07	1.30829e+07	11	1	4	4	5	37	14	20	16			x	x	x
NUCL_HUMAN	19	17	994.2	0.000183246	1.84267	Condition 3	Condition 1	Nucleolin OS=Homo sapiens GN=NCL PE=1 SV=3	1.32674e+08	1.22818e+08	1.08491e+08	1.8788e+08	1.72493e+08	1.6236e+08	2.13573e+08	2.27977e+08	2.29152e+08	3.16575e+08	3.16464e+08	2.51999e+08	1.71911e+08	1.28164e+08	1.6236e+08	1.23687e+08	1.3377e+08	1.33595e+08	18	2	10	14	13	30	40	38	40			x	x	x
G6PI_HUMAN	19	17	821.61	0.00120002	1.61181	Condition 2	Condition 1	Glucose-6-phosphate isomerase OS=Homo sapiens GN=GPI PE=1 SV=4	1.83146e+08	1.81486e+08	1.72743e+08	2.87493e+08	3.30218e+08	2.48433e+08	2.69902e+08	2.57791e+08	2.83139e+08	4.37008e+08	4.67632e+08	4.01242e+08	2.63058e+08	2.45355e+08	2.48433e+08	1.56309e+08	1.51264e+08	1.6507e+08	7	4	9	12	14	33	43	42	38			x	x	x
CKAP4_HUMAN	23	17	1290.94	0.00133474	1.30369	Condition 3	Condition 2	Cytoskeleton-associated protein 4 OS=Homo sapiens GN=CKAP4 PE=1 SV=2	1.19734e+08	1.16542e+08	1.20905e+08	9.84153e+07	1.09304e+08	9.57258e+07	1.28446e+08	1.37689e+08	1.29463e+08	2.857e+08	3.00292e+08	2.80833e+08	9.00506e+07	8.12135e+07	9.57258e+07	7.43872e+07	8.07918e+07	7.54766e+07	11	2	6	6	11	30	48	50	46				x
CALR_HUMAN	17	17	777.43	0.00172108	1.74504	Condition 2	Condition 3	Calreticulin OS=Homo sapiens GN=CALR PE=1 SV=1	2.56595e+08	2.40247e+08	2.50674e+08	3.46449e+08	4.23384e+08	3.06527e+08	2.03712e+08	1.93583e+08	2.19517e+08	6.12266e+08	6.1904e+08	5.82258e+08	3.17003e+08	3.14578e+08	3.06527e+08	1.17976e+08	1.13589e+08	1.27978e+08	26	5	13	13	13	29	33	34	35			x	x	x
HNRPK_HUMAN	17	17	857.04	0.00956652	1.2943	Condition 3	Condition 2	Heterogeneous nuclear ribonucleoprotein K OS=Homo sapiens GN=HNRNPK PE=1 SV=1	2.00738e+08	1.97065e+08	2.0014e+08	1.876e+08	2.08787e+08	1.65359e+08	2.44122e+08	2.49906e+08	2.33039e+08	4.78985e+08	5.07773e+08	4.64878e+08	1.71655e+08	1.5513e+08	1.65359e+08	1.41379e+08	1.46637e+08	1.35861e+08	18	7	13	9	10	22	60	62	58				x
FIBB_HUMAN	18	16	869.25	1.71571e-06	3.17632	Condition 2	Condition 3	Fibrinogen beta chain OS=Homo sapiens GN=FGB PE=1 SV=2	1.98813e+08	1.92511e+08	2.03857e+08	1.9884e+08	2.44818e+08	2.01469e+08	6.81371e+07	6.57756e+07	6.91925e+07	4.74392e+08	4.96039e+08	4.73513e+08	1.8194e+08	1.81902e+08	2.01469e+08	3.94603e+07	3.85952e+07	4.03392e+07	20	3	4	10	14	38	22	20	20			x	x	x
K2C1_HUMAN	21	16	1115.18	8.5163e-06	2.475	Condition 2	Condition 1	Keratin, type II cytoskeletal 1 OS=Homo sapiens GN=KRT1 PE=1 SV=6	3.48852e+07	3.50754e+07	3.58101e+07	9.20243e+07	9.09149e+07	7.88426e+07	8.04841e+07	6.85748e+07	7.79722e+07	8.32404e+07	9.0378e+07	8.31784e+07	8.42028e+07	6.75505e+07	7.88426e+07	4.66109e+07	4.02377e+07	4.54577e+07	5	0	0	12	11	29	27	25	28			x	x	x
LDHA_HUMAN	20	16	998.93	1.8887e-05	2.01124	Condition 3	Condition 1	L-lactate dehydrogenase A chain OS=Homo sapiens GN=LDHA PE=1 SV=2	2.82201e+08	2.90855e+08	2.95303e+08	5.01217e+08	5.34626e+08	4.38828e+08	5.84552e+08	5.89072e+08	5.72856e+08	6.73366e+08	7.4944e+08	6.85921e+08	4.58617e+08	3.97232e+08	4.38828e+08	3.38533e+08	3.4565e+08	3.33975e+08	16	7	12	18	15	31	68	64	62			x	x	x
ANXA5_HUMAN	19	16	1156.64	6.67154e-05	2.29724	Condition 3	Condition 1	Annexin A5 OS=Homo sapiens GN=ANXA5 PE=1 SV=2	1.59158e+08	1.51871e+08	1.44551e+08	2.71847e+08	3.32223e+08	2.5344e+08	3.65966e+08	3.4067e+08	3.39939e+08	3.79771e+08	3.91324e+08	3.35757e+08	2.48741e+08	2.46845e+08	2.5344e+08	2.11942e+08	1.99895e+08	1.98184e+08	9	3	7	1	9	36	46	50	56			x	x	x
ANXA4_HUMAN	17	16	1048.14	0.000675813	1.60516	Condition 2	Condition 1	Annexin A4 OS=Homo sapiens GN=ANXA4 PE=1 SV=4	7.61904e+07	7.3435e+07	7.07287e+07	1.2142e+08	1.2954e+08	1.02743e+08	9.99025e+07	9.57284e+07	9.81171e+07	1.818e+08	1.89219e+08	1.64286e+08	1.111e+08	9.62496e+07	1.02743e+08	5.78567e+07	5.61706e+07	5.72022e+07	12	5	14	7	8	25	22	22	27			x	x	x
ALDOA_HUMAN	22	16	1454.23	0.0131954	1.36753	Condition 3	Condition 1	Fructose-bisphosphate aldolase A OS=Homo sapiens GN=ALDOA PE=1 SV=2	3.7152e+08	3.56976e+08	3.54663e+08	4.65236e+08	5.78638e+08	4.18023e+08	4.99804e+08	4.96214e+08	4.85233e+08	8.86493e+08	9.19814e+08	8.23799e+08	4.25694e+08	4.29933e+08	4.18023e+08	2.89452e+08	2.91164e+08	2.82891e+08	13	4	13	17	23	65	61	62	65				x
PGK1_HUMAN	24	16	1595.69	0.0220296	1.3186	Condition 2	Condition 1	Phosphoglycerate kinase 1 OS=Homo sapiens GN=PGK1 PE=1 SV=3	5.11297e+08	4.93151e+08	4.79428e+08	6.25744e+08	7.5477e+08	5.76121e+08	5.62256e+08	5.53234e+08	5.19467e+08	1.22002e+09	1.27069e+09	1.1136e+09	5.72559e+08	5.60801e+08	5.76121e+08	3.2562e+08	3.24622e+08	3.02849e+08	23	2	13	19	25	46	58	49	58				x
CO4A_HUMAN	22	16	1008.1	0.0352947	2.09794	Condition 1	Condition 3	Complement C4-A OS=Homo sapiens GN=C4A PE=1 SV=2	7.88498e+07	7.67955e+07	7.51374e+07	4.52485e+07	6.84128e+07	8.40616e+07	5.41862e+07	2.59932e+07	2.98251e+07	1.88145e+08	1.97878e+08	1.74527e+08	4.14026e+07	5.08313e+07	8.40616e+07	3.13809e+07	1.52521e+07	1.7388e+07	9	0	7	8	10	21	11	15	20				x	x
HNRPU_HUMAN	19	16	731.37	0.0430984	1.20525	Condition 2	Condition 3	Heterogeneous nuclear ribonucleoprotein U OS=Homo sapiens GN=HNRNPU PE=1 SV=6	1.0446e+08	1.06643e+08	1.00795e+08	1.14466e+08	1.41388e+08	1.14687e+08	1.02853e+08	1.05546e+08	9.9039e+07	2.49255e+08	2.74786e+08	2.34124e+08	1.04737e+08	1.05053e+08	1.14687e+08	5.95656e+07	6.19314e+07	5.77397e+07	6	2	4	6	7	27	23	24	21				x
SND1_HUMAN	20	16	747.85	0.363745	1.10567	Condition 3	Condition 1	Staphylococcal nuclease domain-containing protein 1 OS=Homo sapiens GN=SND1 PE=1 SV=1	4.07318e+07	3.96679e+07	3.76503e+07	3.91071e+07	4.53132e+07	4.26513e+07	3.85454e+07	4.41195e+07	4.78597e+07	9.7191e+07	1.02212e+08	8.74529e+07	3.57832e+07	3.36681e+07	4.26513e+07	2.23229e+07	2.5888e+07	2.79022e+07	6	2	5	6	5	24	21	20	20
TSP1_HUMAN	18	15	835.72	1.7341e-07	12.8715	Condition 1	Condition 3	Thrombospondin-1 OS=Homo sapiens GN=THBS1 PE=1 SV=2	2.66379e+08	2.51235e+08	2.81576e+08	8.8095e+07	7.75392e+07	7.28012e+07	2.2693e+07	2.14366e+07	1.79605e+07	6.35613e+08	6.47353e+08	6.54036e+08	8.06075e+07	5.76123e+07	7.28012e+07	1.31423e+07	1.25784e+07	1.0471e+07	16	4	16	9	6	31	0	0	0			x	x	x
MOES_HUMAN	25	15	1164.74	2.76215e-06	2.14022	Condition 2	Condition 3	Moesin OS=Homo sapiens GN=MSN PE=1 SV=3	1.03557e+08	1.02916e+08	1.07375e+08	1.54943e+08	1.77965e+08	1.59991e+08	7.84896e+07	7.65202e+07	7.52932e+07	2.471e+08	2.65181e+08	2.49408e+08	1.41774e+08	1.32229e+08	1.59991e+08	4.54558e+07	4.48998e+07	4.38959e+07	15	4	13	7	7	29	19	17	14			x	x	x
CAND1_HUMAN	17	15	609.64	2.98607e-06	1.4587	Condition 3	Condition 2	Cullin-associated NEDD8-dissociated protein 1 OS=Homo sapiens GN=CAND1 PE=1 SV=2	4.41319e+07	4.18194e+07	4.35317e+07	4.02792e+07	4.17156e+07	4.10348e+07	6.09453e+07	6.05588e+07	5.79594e+07	1.05304e+08	1.07755e+08	1.01114e+08	3.68557e+07	3.09951e+07	4.10348e+07	3.52954e+07	3.55341e+07	3.37903e+07	4	2	0	1	5	22	21	32	26				x
AEBP1_HUMAN	16	15	597.43	8.53459e-06	6.11728	Condition 1	Condition 3	Adipocyte enhancer-binding protein 1 OS=Homo sapiens GN=AEBP1 PE=1 SV=1	1.40243e+08	1.32099e+08	1.41472e+08	5.1247e+07	6.17863e+07	5.41652e+07	1.95496e+07	2.81131e+07	1.99841e+07	3.34638e+08	3.40378e+08	3.28607e+08	4.68913e+07	4.59078e+07	5.41652e+07	1.13218e+07	1.64959e+07	1.16507e+07	24	3	7	2	7	18	1	1	0			x	x	x
LPPRC_HUMAN	19	15	762.04	7.20513e-05	2.98489	Condition 2	Condition 3	Leucine-rich PPR motif-containing protein, mitochondrial OS=Homo sapiens GN=LRPPRC PE=1 SV=3	2.56922e+07	2.53771e+07	2.55617e+07	3.54313e+07	4.4933e+07	3.10216e+07	1.3295e+07	1.23634e+07	1.16581e+07	6.13048e+07	6.53888e+07	5.93739e+07	3.24198e+07	3.33856e+07	3.10216e+07	7.69958e+06	7.25448e+06	6.79666e+06	10	0	2	7	6	28	7	8	9			x	x	x
TKT_HUMAN	19	15	781.19	0.000221284	2.15118	Condition 2	Condition 3	Transketolase OS=Homo sapiens GN=TKT PE=1 SV=3	1.18626e+08	1.10996e+08	1.11155e+08	1.4705e+08	1.72821e+08	1.25025e+08	6.88471e+07	7.11693e+07	6.67985e+07	2.83056e+08	2.86001e+08	2.58187e+08	1.34552e+08	1.28408e+08	1.25025e+08	3.98716e+07	4.176e+07	3.89435e+07	9	3	4	6	10	30	15	14	14			x	x	x
CAN1_HUMAN	18	15	595.44	0.000246451	3.01613	Condition 2	Condition 3	Calpain-1 catalytic subunit OS=Homo sapiens GN=CAPN1 PE=1 SV=1	4.78964e+07	4.72202e+07	4.84506e+07	7.48598e+07	9.1833e+07	6.9954e+07	3.13604e+07	2.62557e+07	2.08443e+07	1.14287e+08	1.21671e+08	1.12539e+08	6.84972e+07	6.82327e+07	6.9954e+07	1.81618e+07	1.54061e+07	1.21522e+07	6	1	4	8	4	24	7	9	4			x	x	x
HNRL2_HUMAN	16	15	612.92	0.000377515	1.55695	Condition 2	Condition 3	Heterogeneous nuclear ribonucleoprotein U-like protein 2 OS=Homo sapiens GN=HNRNPUL2 PE=1 SV=1	6.06715e+07	5.69632e+07	5.43919e+07	8.05126e+07	7.06431e+07	7.29232e+07	5.14181e+07	4.56373e+07	4.68661e+07	1.4477e+08	1.46776e+08	1.2634e+08	7.36696e+07	5.24884e+07	7.29232e+07	2.97778e+07	2.67786e+07	2.73229e+07	22	8	10	7	13	20	21	23	24			x	x	x
HSP7C_HUMAN	30	15	1701.19	0.000406847	1.536	Condition 2	Condition 1	Heat shock cognate 71 kDa protein OS=Homo sapiens GN=HSPA8 PE=1 SV=1	3.02309e+08	2.9285e+08	2.99102e+08	4.52934e+08	5.05462e+08	4.15192e+08	3.88965e+08	3.66904e+08	3.7167e+08	7.21348e+08	7.54582e+08	6.94743e+08	4.14438e+08	3.75562e+08	4.15192e+08	2.25262e+08	2.15288e+08	2.16684e+08	12	4	10	20	17	40	58	62	64			x	x	x
A1AT_HUMAN	16	15	815.76	0.000423383	1.47094	Condition 3	Condition 1	Alpha-1-antitrypsin OS=Homo sapiens GN=SERPINA1 PE=1 SV=3	3.3631e+08	3.26901e+08	3.54119e+08	3.41706e+08	3.77353e+08	3.24231e+08	5.32271e+08	4.92665e+08	4.715e+08	8.02476e+08	8.42321e+08	8.22537e+08	3.12664e+08	2.80377e+08	3.24231e+08	3.08255e+08	2.89081e+08	2.74884e+08	4	2	1	9	11	33	51	56	50				x
COPA_HUMAN	16	15	535.75	0.00434599	1.75173	Condition 2	Condition 3	Coatomer subunit alpha OS=Homo sapiens GN=COPA PE=1 SV=2	4.04688e+07	3.90161e+07	4.09543e+07	4.71976e+07	5.26104e+07	5.21086e+07	2.68611e+07	3.59893e+07	2.38734e+07	9.65634e+07	1.00532e+08	9.51272e+07	4.31861e+07	3.909e+07	5.21086e+07	1.55561e+07	2.11175e+07	1.39182e+07	15	8	6	6	11	24	6	7	8			x	x	x
ATPA_HUMAN	22	15	1407.58	0.949361	1.04037	Condition 2	Condition 3	ATP synthase subunit alpha, mitochondrial OS=Homo sapiens GN=ATP5A1 PE=1 SV=1	1.85892e+08	1.80042e+08	1.79374e+08	1.79194e+08	2.30174e+08	1.56918e+08	1.85965e+08	1.81999e+08	1.76349e+08	4.43561e+08	4.63911e+08	4.16643e+08	1.63964e+08	1.71021e+08	1.56918e+08	1.07698e+08	1.06792e+08	1.02812e+08	19	2	16	13	19	31	49	44	48
ACTN1_HUMAN	30	14	1434.82	7.32839e-08	3.61335	Condition 2	Condition 3	Alpha-actinin-1 OS=Homo sapiens GN=ACTN1 PE=1 SV=2	8.49388e+07	8.41946e+07	7.93517e+07	1.2356e+08	1.10468e+08	1.21274e+08	3.36078e+07	3.20581e+07	3.26643e+07	2.02674e+08	2.16943e+08	1.84316e+08	1.13058e+08	8.20789e+07	1.21274e+08	1.94633e+07	1.88107e+07	1.90433e+07	5	0	7	6	9	22	13	10	15			x	x	x
MVP_HUMAN	15	14	523.41	8.71432e-06	2.92804	Condition 2	Condition 3	Major vault protein OS=Homo sapiens GN=MVP PE=1 SV=4	4.84512e+07	4.75125e+07	4.69102e+07	6.09568e+07	5.79152e+07	6.40215e+07	2.32205e+07	2.13164e+07	1.79258e+07	1.15611e+08	1.22425e+08	1.08962e+08	5.57759e+07	4.30315e+07	6.40215e+07	1.34478e+07	1.25078e+07	1.04507e+07	14	1	11	7	8	23	6	8	6			x	x	x
PEPL_HUMAN	16	14	503.59	3.95216e-05	3.14345	Condition 2	Condition 3	Periplakin OS=Homo sapiens GN=PPL PE=1 SV=4	2.02206e+07	1.99394e+07	2.22501e+07	4.46875e+07	5.04882e+07	3.72862e+07	1.52408e+07	1.42232e+07	1.26751e+07	4.82488e+07	5.13776e+07	5.16819e+07	4.08893e+07	3.75132e+07	3.72862e+07	8.8264e+06	8.34576e+06	7.38959e+06	5	2	3	4	6	21	1	0	1			x	x	x
XRCC5_HUMAN	15	14	607.74	0.000266258	1.7829	Condition 2	Condition 1	X-ray repair cross-complementing protein 5 OS=Homo sapiens GN=XRCC5 PE=1 SV=3	2.61157e+07	2.83688e+07	2.33844e+07	4.6769e+07	5.03225e+07	4.17413e+07	4.27706e+07	4.81091e+07	4.40953e+07	6.23154e+07	7.30975e+07	5.43166e+07	4.27939e+07	3.739e+07	4.17413e+07	2.47698e+07	2.8229e+07	2.57076e+07	2	2	2	3	7	15	13	13	17			x	x	x
ACON_HUMAN	18	14	867.27	0.000337834	2.54489	Condition 2	Condition 3	Aconitate hydratase, mitochondrial OS=Homo sapiens GN=ACO2 PE=1 SV=2	6.35067e+07	6.20253e+07	6.55735e+07	7.21779e+07	9.66866e+07	6.19085e+07	3.1421e+07	2.92444e+07	3.00157e+07	1.51535e+08	1.5982e+08	1.52312e+08	6.60432e+07	7.1839e+07	6.19085e+07	1.81969e+07	1.71598e+07	1.74991e+07	4	4	6	7	11	26	17	15	18			x	x	x
TPIS_HUMAN	15	14	1100.23	0.000456053	1.62791	Condition 3	Condition 1	Triosephosphate isomerase OS=Homo sapiens GN=TPI1 PE=1 SV=3	5.42377e+08	5.19944e+08	5.22638e+08	6.08589e+08	6.80988e+08	5.4221e+08	9.03927e+08	8.51966e+08	8.24286e+08	1.29418e+09	1.33973e+09	1.21397e+09	5.56862e+08	5.0598e+08	5.4221e+08	5.23493e+08	4.99909e+08	4.80558e+08	11	7	6	7	11	45	92	86	74			x	x	x
ITB1_HUMAN	15	14	528.22	0.000802127	2.12294	Condition 2	Condition 3	Integrin beta-1 OS=Homo sapiens GN=ITGB1 PE=1 SV=2	4.54104e+07	4.5357e+07	4.73898e+07	5.41631e+07	6.56417e+07	6.27672e+07	2.94637e+07	3.3402e+07	2.31339e+07	1.08355e+08	1.16871e+08	1.10076e+08	4.95596e+07	4.87724e+07	6.27672e+07	1.70633e+07	1.95993e+07	1.3487e+07	13	4	7	9	12	24	10	13	6			x	x	x
ECHA_HUMAN	16	14	764.43	0.00129885	1.9318	Condition 2	Condition 3	Trifunctional enzyme subunit alpha, mitochondrial OS=Homo sapiens GN=HADHA PE=1 SV=2	6.49233e+07	6.58948e+07	5.89534e+07	7.75887e+07	1.03301e+08	7.30855e+07	4.25826e+07	4.3802e+07	4.50863e+07	1.54915e+08	1.6979e+08	1.36935e+08	7.09941e+07	7.67532e+07	7.30855e+07	2.46609e+07	2.57017e+07	2.62853e+07	11	6	6	15	11	23	14	17	15			x	x	x
AMPL_HUMAN	16	13	924.39	1.28054e-06	4.99931	Condition 1	Condition 3	Cytosol aminopeptidase OS=Homo sapiens GN=LAP3 PE=1 SV=3	1.5399e+08	1.47609e+08	1.47308e+08	9.15326e+07	7.55555e+07	7.16011e+07	3.21614e+07	2.93481e+07	2.82841e+07	3.67439e+08	3.80341e+08	3.42161e+08	8.37529e+07	5.61384e+07	7.16011e+07	1.86257e+07	1.72206e+07	1.64896e+07	25	3	20	12	12	21	16	8	15			x	x	x
P4HA1_HUMAN	13	13	409.51	9.50027e-06	2.64255	Condition 3	Condition 1	Prolyl 4-hydroxylase subunit alpha-1 OS=Homo sapiens GN=P4HA1 PE=1 SV=2	2.23658e+07	2.09568e+07	2.1181e+07	2.51856e+07	2.54031e+07	2.27806e+07	5.58936e+07	5.07915e+07	6.3769e+07	5.33675e+07	5.39991e+07	4.91986e+07	2.30449e+07	1.88747e+07	2.27806e+07	3.23697e+07	2.9803e+07	3.71773e+07	0	0	0	0	1	8	25	22	18			x	x	x
DPYL3_HUMAN	16	13	769.61	1.63787e-05	3.85934	Condition 1	Condition 3	Dihydropyrimidinase-related protein 3 OS=Homo sapiens GN=DPYSL3 PE=1 SV=1	2.04958e+08	1.9095e+08	1.94587e+08	1.68384e+08	1.48618e+08	1.37051e+08	6.12909e+07	4.67813e+07	4.49321e+07	4.89055e+08	4.92017e+08	4.51981e+08	1.54073e+08	1.10424e+08	1.37051e+08	3.54955e+07	2.74499e+07	2.61954e+07	7	5	7	11	13	20	22	17	15			x	x	x
LDHB_HUMAN	16	13	819.41	2.07154e-05	2.73181	Condition 3	Condition 2	L-lactate dehydrogenase B chain OS=Homo sapiens GN=LDHB PE=1 SV=2	1.10737e+08	1.07309e+08	1.06376e+08	8.03192e+07	9.74094e+07	7.24777e+07	2.32765e+08	2.25641e+08	2.25111e+08	2.64231e+08	2.76501e+08	2.47087e+08	7.34925e+07	7.2376e+07	7.24777e+07	1.34801e+08	1.324e+08	1.3124e+08	10	1	5	1	7	15	40	43	47			x	x	x
GELS_HUMAN	15	13	599.21	2.87257e-05	2.6842	Condition 1	Condition 3	Gelsolin OS=Homo sapiens GN=GSN PE=1 SV=1	1.36498e+08	1.316e+08	1.45611e+08	1.18779e+08	1.02584e+08	1.1226e+08	4.51038e+07	5.02463e+07	5.87776e+07	3.25701e+08	3.39092e+08	3.38221e+08	1.08684e+08	7.6221e+07	1.1226e+08	2.61211e+07	2.9483e+07	3.42673e+07	8	2	7	6	6	28	5	10	6			x	x	x
MYOF_HUMAN	15	13	455.78	3.69874e-05	3.39189	Condition 2	Condition 3	Myoferlin OS=Homo sapiens GN=MYOF PE=1 SV=1	1.80292e+07	1.77506e+07	1.64755e+07	3.01146e+07	3.55374e+07	2.68237e+07	1.03094e+07	8.96114e+06	7.99325e+06	4.30198e+07	4.57377e+07	3.82688e+07	2.75551e+07	2.64046e+07	2.68237e+07	5.97051e+06	5.25813e+06	4.66006e+06	5	1	2	3	4	16	0	0	0			x	x	x
FAS_HUMAN	13	13	356.75	4.51269e-05	2.17542	Condition 2	Condition 3	Fatty acid synthase OS=Homo sapiens GN=FASN PE=1 SV=3	2.4407e+07	2.30477e+07	2.08777e+07	2.87749e+07	3.16336e+07	2.97732e+07	1.5347e+07	1.30474e+07	1.30604e+07	5.82382e+07	5.93865e+07	4.84941e+07	2.63292e+07	2.35041e+07	2.97732e+07	8.88793e+06	7.65581e+06	7.61423e+06	7	5	6	3	0	12	1	1	0			x	x	x
XPO2_HUMAN	16	13	551.15	0.000113399	1.70712	Condition 1	Condition 3	Exportin-2 OS=Homo sapiens GN=CSE1L PE=1 SV=3	4.02685e+07	3.89612e+07	3.98383e+07	3.85157e+07	4.08254e+07	3.3046e+07	2.25503e+07	2.39185e+07	2.3279e+07	9.60856e+07	1.00391e+08	9.2535e+07	3.52421e+07	3.03336e+07	3.3046e+07	1.30596e+07	1.40346e+07	1.35716e+07	8	1	4	3	0	11	7	5	4			x	x	x
SYEP_HUMAN	18	13	680.72	0.000146362	6.36076	Condition 1	Condition 3	Bifunctional glutamate/proline--tRNA ligase OS=Homo sapiens GN=EPRS PE=1 SV=5	3.22301e+07	3.11596e+07	3.24232e+07	2.26178e+07	4.7475e+07	2.38741e+07	5.38993e+06	5.2629e+06	4.41029e+06	7.69051e+07	8.02884e+07	7.53115e+07	2.06954e+07	3.52743e+07	2.38741e+07	3.12148e+06	3.08811e+06	2.5712e+06	10	0	3	1	5	22	6	5	2			x	x	x
XRCC6_HUMAN	14	13	624.64	0.000160678	2.09809	Condition 2	Condition 1	X-ray repair cross-complementing protein 6 OS=Homo sapiens GN=XRCC6 PE=1 SV=2	4.05874e+07	4.02134e+07	3.90116e+07	8.10016e+07	9.71369e+07	7.32382e+07	6.70131e+07	6.88293e+07	6.16236e+07	9.68465e+07	1.03617e+08	9.06149e+07	7.4117e+07	7.21736e+07	7.32382e+07	3.88094e+07	4.0387e+07	3.59265e+07	7	2	1	9	8	25	26	32	31			x	x	x
HXK1_HUMAN	18	13	579.4	0.000163831	2.23949	Condition 2	Condition 3	Hexokinase-1 OS=Homo sapiens GN=HK1 PE=1 SV=3	3.53326e+07	3.44838e+07	3.49188e+07	6.00803e+07	6.6054e+07	4.81486e+07	2.48195e+07	2.70045e+07	2.59985e+07	8.43078e+07	8.88537e+07	8.11082e+07	5.49738e+07	4.90787e+07	4.81486e+07	1.43738e+07	1.58455e+07	1.51571e+07	5	3	2	4	8	25	12	11	12			x	x	x
PGBM_HUMAN	15	13	449.46	0.000345722	4.08286	Condition 1	Condition 3	Basement membrane-specific heparan sulfate proteoglycan core protein OS=Homo sapiens GN=HSPG2 PE=1 SV=4	2.13327e+07	2.11418e+07	2.22067e+07	2.16149e+07	1.5227e+07	1.84535e+07	7.45168e+06	4.15862e+06	4.23185e+06	5.09024e+07	5.44758e+07	5.1581e+07	1.97778e+07	1.13138e+07	1.84535e+07	4.3155e+06	2.44015e+06	2.46717e+06	4	0	0	4	4	17	0	0	0			x	x	x
HEMO_HUMAN	13	13	599.22	0.00035383	1.68742	Condition 1	Condition 3	Hemopexin OS=Homo sapiens GN=HPX PE=1 SV=2	2.06798e+08	2.02892e+08	2.12891e+08	1.91878e+08	2.35457e+08	1.86032e+08	1.20461e+08	1.17614e+08	1.3088e+08	4.93447e+08	5.22787e+08	4.94496e+08	1.7557e+08	1.74947e+08	1.86032e+08	6.97628e+07	6.90125e+07	7.63028e+07	17	0	5	18	12	33	31	36	34			x	x	x
SERPH_HUMAN	14	13	690.76	0.00040882	1.57128	Condition 2	Condition 3	Serpin H1 OS=Homo sapiens GN=SERPINH1 PE=1 SV=2	8.06727e+07	7.98961e+07	7.75094e+07	1.23292e+08	1.17994e+08	1.17654e+08	8.687e+07	7.01416e+07	7.14263e+07	1.92495e+08	2.05867e+08	1.80036e+08	1.12813e+08	8.76708e+07	1.17654e+08	5.03092e+07	4.1157e+07	4.16415e+07	3	0	3	0	2	20	18	19	12			x	x	x
LAMC1_HUMAN	13	13	410.87	0.00065686	5.51939	Condition 2	Condition 3	Laminin subunit gamma-1 OS=Homo sapiens GN=LAMC1 PE=1 SV=3	1.25308e+07	1.16738e+07	1.14777e+07	1.13442e+07	1.40551e+07	1.14284e+07	2.30387e+06	1.13759e+06	3.23097e+06	2.99001e+07	3.00796e+07	2.666e+07	1.038e+07	1.04431e+07	1.14284e+07	1.33424e+06	667506	1.88365e+06	2	1	1	0	2	17	0	0	0			x	x	x
STIP1_HUMAN	15	13	713.59	0.00170735	1.72117	Condition 2	Condition 1	Stress-induced-phosphoprotein 1 OS=Homo sapiens GN=STIP1 PE=1 SV=1	5.50654e+07	5.72562e+07	5.18789e+07	9.40458e+07	1.00507e+08	8.80642e+07	4.9289e+07	6.44295e+07	6.68801e+07	1.31393e+08	1.47531e+08	1.20503e+08	8.60525e+07	7.46775e+07	8.80642e+07	2.85448e+07	3.78053e+07	3.89911e+07	10	3	7	9	11	16	18	22	18			x	x	x
GDIB_HUMAN	20	13	738.72	0.00251201	1.50412	Condition 1	Condition 3	Rab GDP dissociation inhibitor beta OS=Homo sapiens GN=GDI2 PE=1 SV=2	6.81612e+07	6.57824e+07	6.79886e+07	6.82208e+07	6.675e+07	5.7426e+07	4.48915e+07	5.00681e+07	3.92932e+07	1.62641e+08	1.695e+08	1.57922e+08	6.24225e+07	4.95958e+07	5.7426e+07	2.59981e+07	2.93785e+07	2.29079e+07	9	2	5	2	2	18	22	20	23			x	x	x
SBP1_HUMAN	13	13	633.78	0.00395069	1.30042	Condition 2	Condition 1	Selenium-binding protein 1 OS=Homo sapiens GN=SELENBP1 PE=1 SV=2	6.37767e+07	6.32893e+07	6.144e+07	7.96057e+07	8.86743e+07	7.68561e+07	7.60047e+07	7.2654e+07	6.74358e+07	1.52179e+08	1.63076e+08	1.42711e+08	7.28397e+07	6.58858e+07	7.68561e+07	4.40167e+07	4.26312e+07	3.9315e+07	2	0	3	1	0	17	21	24	25				x
FIBA_HUMAN	13	13	528.57	0.0188105	1.41787	Condition 1	Condition 3	Fibrinogen alpha chain OS=Homo sapiens GN=FGA PE=1 SV=2	1.55738e+08	1.48557e+08	1.53326e+08	1.55185e+08	1.20786e+08	1.23393e+08	1.21662e+08	1.05375e+08	9.57154e+07	3.7161e+08	3.82784e+08	3.56141e+08	1.41995e+08	8.97454e+07	1.23393e+08	7.04581e+07	6.1831e+07	5.58021e+07	11	4	10	12	14	30	22	21	21				x
DDX17_HUMAN	22	13	991.54	0.0412869	1.69302	Condition 2	Condition 1	Probable ATP-dependent RNA helicase DDX17 OS=Homo sapiens GN=DDX17 PE=1 SV=2	3.62632e+07	3.54397e+07	3.68696e+07	5.85103e+07	6.88815e+07	5.64231e+07	7.74287e+07	4.51577e+07	4.33171e+07	8.65285e+07	9.13168e+07	8.56394e+07	5.35373e+07	5.11795e+07	5.64231e+07	4.48414e+07	2.64972e+07	2.52539e+07	7	1	7	12	9	25	23	27	27				x	x
IMB1_HUMAN	13	13	542.31	0.064364	1.90416	Condition 3	Condition 1	Importin subunit beta-1 OS=Homo sapiens GN=KPNB1 PE=1 SV=2	3.80617e+07	3.97298e+07	3.30918e+07	6.72709e+07	6.9981e+07	5.99423e+07	3.90069e+07	8.90379e+07	8.30945e+07	9.082e+07	1.02371e+08	7.68647e+07	6.15533e+07	5.19965e+07	5.99423e+07	2.25902e+07	5.22448e+07	4.8444e+07	6	0	8	9	4	17	15	15	15					x
HS90A_HUMAN	35	13	1709.88	0.0977473	1.57114	Condition 2	Condition 1	Heat shock protein HSP 90-alpha OS=Homo sapiens GN=HSP90AA1 PE=1 SV=5	1.03176e+08	1.01429e+08	9.97485e+07	1.41587e+08	2.18403e+08	1.18193e+08	1.16181e+08	1.41008e+08	1.47795e+08	2.46191e+08	2.61351e+08	2.31693e+08	1.29553e+08	1.62275e+08	1.18193e+08	6.72843e+07	8.27393e+07	8.61645e+07	19	0	9	12	9	27	28	26	29					x
ACADV_HUMAN	17	13	633.04	0.0994964	1.18906	Condition 2	Condition 3	Very long-chain specific acyl-CoA dehydrogenase, mitochondrial OS=Homo sapiens GN=ACADVL PE=1 SV=1	3.6298e+07	3.53443e+07	3.53497e+07	3.96309e+07	4.12197e+07	3.57585e+07	2.84255e+07	3.58093e+07	3.38335e+07	8.66116e+07	9.10711e+07	8.21091e+07	3.62625e+07	3.06266e+07	3.57585e+07	1.64621e+07	2.10118e+07	1.97249e+07	7	4	6	3	7	22	11	9	11
TIF1B_HUMAN	14	13	552.32	0.268955	1.13603	Condition 1	Condition 2	Transcription intermediary factor 1-beta OS=Homo sapiens GN=TRIM28 PE=1 SV=5	5.88491e+07	5.7191e+07	5.47701e+07	4.35586e+07	5.83843e+07	4.84148e+07	5.31996e+07	5.65707e+07	5.22161e+07	1.40421e+08	1.47363e+08	1.27218e+08	3.98564e+07	4.338e+07	4.84148e+07	3.08095e+07	3.3194e+07	3.0442e+07	8	0	7	8	3	18	22	22	22
TFR1_HUMAN	12	12	520.88	3.44956e-08	3.796	Condition 3	Condition 1	Transferrin receptor protein 1 OS=Homo sapiens GN=TFRC PE=1 SV=2	2.10809e+07	2.18183e+07	2.23608e+07	2.72435e+07	2.70072e+07	2.49866e+07	8.31646e+07	8.58646e+07	7.86978e+07	5.03017e+07	5.62188e+07	5.19388e+07	2.4928e+07	2.00666e+07	2.49866e+07	4.81633e+07	5.03828e+07	4.58808e+07	0	0	0	0	0	3	27	29	27			x	x	x
VDAC1_HUMAN	13	12	691.88	4.77552e-07	2.67521	Condition 2	Condition 3	Voltage-dependent anion-selective channel protein 1 OS=Homo sapiens GN=VDAC1 PE=1 SV=2	1.00494e+08	9.48657e+07	1.00991e+08	1.09226e+08	1.1423e+08	1.01932e+08	4.28743e+07	3.90822e+07	3.96742e+07	2.3979e+08	2.44439e+08	2.34578e+08	9.99424e+07	8.48735e+07	1.01932e+08	2.48299e+07	2.29323e+07	2.313e+07	6	2	4	11	14	29	14	18	22			x	x	x
GBLP_HUMAN	15	12	650.38	1.87233e-06	3.23074	Condition 2	Condition 3	Guanine nucleotide-binding protein subunit beta-2-like 1 OS=Homo sapiens GN=GNB2L1 PE=1 SV=3	6.78053e+07	6.62557e+07	6.6747e+07	1.07284e+08	1.0855e+08	1.15091e+08	3.04787e+07	3.41937e+07	3.77579e+07	1.61792e+08	1.7072e+08	1.55038e+08	9.81657e+07	8.06532e+07	1.15091e+08	1.76512e+07	2.00638e+07	2.20129e+07	9	0	4	8	11	30	7	10	11			x	x	x
K1C18_HUMAN	18	12	943.83	6.83153e-06	3.57886	Condition 3	Condition 2	Keratin, type I cytoskeletal 18 OS=Homo sapiens GN=KRT18 PE=1 SV=2	6.77543e+07	6.51048e+07	7.05869e+07	4.46123e+07	5.05206e+07	3.83597e+07	1.71038e+08	1.52622e+08	1.54091e+08	1.6167e+08	1.67754e+08	1.63957e+08	4.08205e+07	3.75373e+07	3.83597e+07	9.90532e+07	8.95541e+07	8.98353e+07	3	1	2	0	1	12	39	31	34			x	x	x
POSTN_HUMAN	15	12	620.63	7.72673e-06	10.5655	Condition 1	Condition 3	Periostin OS=Homo sapiens GN=POSTN PE=1 SV=2	7.35803e+07	7.01482e+07	6.06275e+07	4.83221e+07	7.1118e+07	7.04769e+07	4.95011e+06	7.67772e+06	6.71397e+06	1.75572e+08	1.8075e+08	1.40824e+08	4.42151e+07	5.28413e+07	7.04769e+07	2.86676e+06	4.50506e+06	3.91424e+06	4	0	1	6	5	19	0	0	0			x	x	x
EFTU_HUMAN	13	12	544.21	1.65975e-05	2.02357	Condition 1	Condition 3	Elongation factor Tu, mitochondrial OS=Homo sapiens GN=TUFM PE=1 SV=2	8.54525e+07	8.24568e+07	8.0762e+07	7.05123e+07	6.9195e+07	6.17933e+07	4.0969e+07	4.36708e+07	3.82474e+07	2.039e+08	2.12465e+08	1.87591e+08	6.45192e+07	5.14124e+07	6.17933e+07	2.37264e+07	2.56247e+07	2.22982e+07	13	2	8	6	11	18	22	20	20			x	x	x
FBLN1_HUMAN	12	12	624.98	1.67852e-05	5.26724	Condition 2	Condition 3	Fibulin-1 OS=Homo sapiens GN=FBLN1 PE=1 SV=4	8.52654e+07	8.29259e+07	8.3855e+07	1.13908e+08	7.13545e+07	1.0713e+08	1.79039e+07	1.89797e+07	1.86279e+07	2.03454e+08	2.13674e+08	1.94776e+08	1.04226e+08	5.3017e+07	1.0713e+08	1.03687e+07	1.11367e+07	1.08601e+07	8	2	10	4	4	30	5	3	4			x	x	x
K1C19_HUMAN	21	12	1102.88	4.68892e-05	2.34975	Condition 2	Condition 3	Keratin, type I cytoskeletal 19 OS=Homo sapiens GN=KRT19 PE=1 SV=4	1.30946e+08	1.27117e+08	1.42646e+08	1.35963e+08	1.5743e+08	1.2276e+08	5.35433e+07	6.13935e+07	6.21686e+07	3.12454e+08	3.2754e+08	3.31333e+08	1.24407e+08	1.16972e+08	1.2276e+08	3.10086e+07	3.60239e+07	3.62443e+07	5	3	2	4	3	31	15	17	22			x	x	x
AIFM1_HUMAN	13	12	615.6	0.000106505	4.20463	Condition 1	Condition 3	Apoptosis-inducing factor 1, mitochondrial OS=Homo sapiens GN=AIFM1 PE=1 SV=1	8.49385e+07	8.22279e+07	8.37666e+07	4.80701e+07	5.23322e+07	4.1396e+07	2.5666e+07	1.85783e+07	1.54359e+07	2.02674e+08	2.11875e+08	1.9457e+08	4.39844e+07	3.88832e+07	4.1396e+07	1.4864e+07	1.09012e+07	8.9991e+06	7	2	6	12	6	21	3	6	9			x	x	x
ROA2_HUMAN	16	12	730.58	0.000115688	1.56593	Condition 2	Condition 1	Heterogeneous nuclear ribonucleoproteins A2/B1 OS=Homo sapiens GN=HNRNPA2B1 PE=1 SV=2	2.45228e+08	2.44485e+08	2.49463e+08	3.85703e+08	4.17694e+08	3.54102e+08	3.46446e+08	3.71722e+08	3.45525e+08	5.85143e+08	6.29961e+08	5.79444e+08	3.5292e+08	3.1035e+08	3.54102e+08	2.00638e+08	2.18116e+08	2.01441e+08	14	2	12	12	12	34	49	52	47			x	x	x
FIBG_HUMAN	14	12	637.85	0.000250027	1.78948	Condition 1	Condition 3	Fibrinogen gamma chain OS=Homo sapiens GN=FGG PE=1 SV=3	1.5208e+08	1.48397e+08	1.49142e+08	1.60349e+08	1.21031e+08	1.37387e+08	8.31882e+07	8.3264e+07	8.48049e+07	3.62881e+08	3.82372e+08	3.46423e+08	1.4672e+08	8.9927e+07	1.37387e+08	4.8177e+07	4.88568e+07	4.94412e+07	6	6	5	7	5	25	22	22	21			x	x	x
APOE_HUMAN	12	12	473.06	0.000645401	3.75145	Condition 1	Condition 3	Apolipoprotein E OS=Homo sapiens GN=APOE PE=1 SV=1	7.82924e+07	7.55896e+07	8.33625e+07	3.66891e+07	3.66573e+07	2.74212e+07	2.84329e+07	1.49863e+07	1.98216e+07	1.86815e+08	1.9477e+08	1.93632e+08	3.35707e+07	2.72367e+07	2.74212e+07	1.64664e+07	8.79354e+06	1.1556e+07	12	6	9	3	2	15	4	6	5			x	x	x
EF1D_HUMAN	12	12	552.44	0.000906914	1.38904	Condition 2	Condition 1	Elongation factor 1-delta OS=Homo sapiens GN=EEF1D PE=1 SV=5	5.9383e+07	5.68916e+07	5.81284e+07	8.11031e+07	8.43825e+07	7.67677e+07	6.94336e+07	6.3344e+07	7.38209e+07	1.41695e+08	1.46592e+08	1.35019e+08	7.42099e+07	6.26969e+07	7.67677e+07	4.02112e+07	3.71684e+07	4.30376e+07	7	0	1	2	8	27	20	18	18				x
K1C9_HUMAN	14	12	711.99	0.000968005	2.25292	Condition 2	Condition 1	Keratin, type I cytoskeletal 9 OS=Homo sapiens GN=KRT9 PE=1 SV=3	2.73209e+07	2.70544e+07	2.82672e+07	5.94822e+07	7.67508e+07	4.99535e+07	3.52333e+07	3.06698e+07	2.80023e+07	6.5191e+07	6.97105e+07	6.56581e+07	5.44266e+07	5.70265e+07	4.99535e+07	2.04047e+07	1.79962e+07	1.63253e+07	2	3	3	7	6	15	16	11	10			x	x	x
PRDX6_HUMAN	15	12	692.72	0.00112584	1.55785	Condition 2	Condition 1	Peroxiredoxin-6 OS=Homo sapiens GN=PRDX6 PE=1 SV=3	1.38736e+08	1.36104e+08	1.31398e+08	1.92601e+08	2.40301e+08	1.99954e+08	1.73037e+08	1.58223e+08	1.66456e+08	3.31041e+08	3.50698e+08	3.05206e+08	1.76231e+08	1.78546e+08	1.99954e+08	1.00211e+08	9.28409e+07	9.70436e+07	11	0	7	6	6	24	31	35	32			x	x	x
TCPE_HUMAN	14	12	449.45	0.00349724	1.70433	Condition 3	Condition 1	T-complex protein 1 subunit epsilon OS=Homo sapiens GN=CCT5 PE=1 SV=1	2.78264e+07	2.75138e+07	2.99887e+07	3.64043e+07	4.34941e+07	2.98787e+07	5.00787e+07	4.80447e+07	4.73056e+07	6.63972e+07	7.08943e+07	6.96567e+07	3.33101e+07	3.23165e+07	2.98787e+07	2.90021e+07	2.81912e+07	2.75791e+07	9	3	7	3	2	18	14	14	19			x	x	x
GLU2B_HUMAN	15	12	690.89	0.00350977	1.40812	Condition 2	Condition 3	Glucosidase 2 subunit beta OS=Homo sapiens GN=PRKCSH PE=1 SV=2	8.26665e+07	8.03825e+07	8.52254e+07	8.02759e+07	1.00668e+08	8.61231e+07	6.45469e+07	6.5745e+07	5.93703e+07	1.97252e+08	2.0712e+08	1.97959e+08	7.3453e+07	7.47973e+07	8.61231e+07	3.73811e+07	3.85772e+07	3.46129e+07	10	0	5	3	8	21	18	22	21				x
G3P_HUMAN	16	12	1367.46	0.00376393	1.53589	Condition 3	Condition 1	Glyceraldehyde-3-phosphate dehydrogenase OS=Homo sapiens GN=GAPDH PE=1 SV=3	8.53192e+08	8.22837e+08	7.55955e+08	1.08181e+09	1.26024e+09	9.44544e+08	1.31002e+09	1.20426e+09	1.22098e+09	2.03582e+09	2.12019e+09	1.75591e+09	9.89864e+08	9.36372e+08	9.44544e+08	7.58676e+08	7.06623e+08	7.11833e+08	7	0	9	3	11	43	90	95	95			x	x	x
CALX_HUMAN	13	12	440.32	0.00464658	1.46751	Condition 2	Condition 1	Calnexin OS=Homo sapiens GN=CANX PE=1 SV=2	5.67718e+07	5.6547e+07	5.3833e+07	8.25146e+07	9.3525e+07	6.92569e+07	7.91982e+07	7.50845e+07	7.51373e+07	1.35465e+08	1.45704e+08	1.25042e+08	7.55014e+07	6.94899e+07	6.92569e+07	4.58662e+07	4.40574e+07	4.3805e+07	7	0	4	3	3	19	16	19	18				x
PARP1_HUMAN	13	12	496.37	0.00717775	1.30757	Condition 3	Condition 2	Poly [ADP-ribose] polymerase 1 OS=Homo sapiens GN=PARP1 PE=1 SV=4	2.34713e+07	2.22208e+07	2.29384e+07	1.84817e+07	1.79929e+07	2.09933e+07	2.55771e+07	2.66142e+07	2.29522e+07	5.60055e+07	5.72558e+07	5.32805e+07	1.69109e+07	1.33689e+07	2.09933e+07	1.48125e+07	1.56164e+07	1.33811e+07	10	4	5	4	1	14	17	14	15				x
IDHC_HUMAN	16	12	670.25	0.0117933	1.33406	Condition 3	Condition 1	Isocitrate dehydrogenase [NADP] cytoplasmic OS=Homo sapiens GN=IDH1 PE=1 SV=2	4.16966e+07	3.83384e+07	4.36457e+07	4.723e+07	4.71889e+07	5.01837e+07	5.44035e+07	4.91467e+07	6.14468e+07	9.94931e+07	9.87858e+07	1.01379e+08	4.32157e+07	3.50618e+07	5.01837e+07	3.15068e+07	2.88378e+07	3.58234e+07	12	5	10	5	11	18	14	12	13				x
ALDH2_HUMAN	18	12	790.68	0.0158479	1.44419	Condition 3	Condition 1	Aldehyde dehydrogenase, mitochondrial OS=Homo sapiens GN=ALDH2 PE=1 SV=2	3.40157e+07	3.30399e+07	3.18619e+07	3.95009e+07	4.72491e+07	3.63671e+07	5.38889e+07	4.65265e+07	4.24401e+07	8.11657e+07	8.51333e+07	7.40077e+07	3.61436e+07	3.51065e+07	3.63671e+07	3.12088e+07	2.73004e+07	2.47426e+07	4	3	6	4	9	15	26	32	35				x
KTN1_HUMAN	14	12	588.95	0.0381997	1.3672	Condition 3	Condition 1	Kinectin OS=Homo sapiens GN=KTN1 PE=1 SV=1	1.387e+07	1.29806e+07	1.21583e+07	1.31393e+07	1.88191e+07	1.58421e+07	1.71648e+07	1.76203e+07	1.85478e+07	3.30954e+07	3.3447e+07	2.82409e+07	1.20225e+07	1.39827e+07	1.58421e+07	9.94067e+06	1.03391e+07	1.08134e+07	2	0	2	4	3	16	12	15	11				x
TCPQ_HUMAN	14	12	635.87	0.119271	1.27465	Condition 2	Condition 1	T-complex protein 1 subunit theta OS=Homo sapiens GN=CCT8 PE=1 SV=4	4.39198e+07	4.1649e+07	4.14818e+07	4.61882e+07	6.64311e+07	4.93254e+07	5.1296e+07	5.00972e+07	4.73283e+07	1.04798e+08	1.07316e+08	9.63525e+07	4.22625e+07	4.93588e+07	4.93254e+07	2.97071e+07	2.93956e+07	2.75924e+07	8	1	10	9	8	18	25	22	19
HNRPL_HUMAN	13	12	536	0.141035	1.29431	Condition 1	Condition 3	Heterogeneous nuclear ribonucleoprotein L OS=Homo sapiens GN=HNRNPL PE=1 SV=2	5.78664e+07	5.48519e+07	5.43471e+07	4.47619e+07	6.37941e+07	4.26153e+07	4.45839e+07	3.94751e+07	4.50179e+07	1.38076e+08	1.41336e+08	1.26236e+08	4.09574e+07	4.73995e+07	4.26153e+07	2.58199e+07	2.31628e+07	2.62454e+07	13	0	7	10	7	18	11	12	12
MIC60_HUMAN	14	12	481.84	0.161047	1.18279	Condition 2	Condition 3	MICOS complex subunit MIC60 OS=Homo sapiens GN=IMMT PE=1 SV=1	4.18143e+07	3.87431e+07	4.22768e+07	3.99103e+07	4.79862e+07	3.78582e+07	4.0052e+07	3.34336e+07	3.28346e+07	9.9774e+07	9.98287e+07	9.81991e+07	3.65182e+07	3.56541e+07	3.78582e+07	2.31954e+07	1.96178e+07	1.91425e+07	9	0	3	4	4	12	16	17	16
TENA_HUMAN	14	11	539.6	1.7572e-08	3.46756	Condition 2	Condition 3	Tenascin OS=Homo sapiens GN=TNC PE=1 SV=3	1.39599e+07	1.36926e+07	1.49373e+07	2.47081e+07	2.51337e+07	2.45958e+07	7.16473e+06	6.947e+06	7.35515e+06	3.33099e+07	3.52814e+07	3.46959e+07	2.26081e+07	1.86746e+07	2.45958e+07	4.14932e+06	4.0763e+06	4.28805e+06	2	2	2	3	1	23	0	0	0			x	x	x
LRP1_HUMAN	12	11	293.14	1.83122e-07	2.15963	Condition 2	Condition 3	Prolow-density lipoprotein receptor-related protein 1 OS=Homo sapiens GN=LRP1 PE=1 SV=2	2.01081e+07	2.01868e+07	1.94516e+07	2.19523e+07	2.25751e+07	2.16423e+07	1.05486e+07	1.04083e+07	9.68248e+06	4.79805e+07	5.20151e+07	4.51815e+07	2.00865e+07	1.67735e+07	2.16423e+07	6.10904e+06	6.10726e+06	5.64488e+06	6	1	4	3	1	12	3	8	5			x	x	x
DPYL2_HUMAN	16	11	709.42	7.55858e-07	5.22518	Condition 2	Condition 3	Dihydropyrimidinase-related protein 2 OS=Homo sapiens GN=DPYSL2 PE=1 SV=1	4.29578e+07	4.2316e+07	4.70977e+07	5.9074e+07	7.14193e+07	5.87695e+07	1.30903e+07	1.15124e+07	1.16186e+07	1.02503e+08	1.09035e+08	1.09397e+08	5.4053e+07	5.30651e+07	5.87695e+07	7.58099e+06	6.75513e+06	6.77366e+06	2	0	2	4	4	23	0	0	1			x	x	x
RS3A_HUMAN	12	11	417.82	1.55317e-06	2.24156	Condition 3	Condition 1	40S ribosomal protein S3a OS=Homo sapiens GN=RPS3A PE=1 SV=2	1.13623e+08	1.08127e+08	1.1339e+08	1.11371e+08	1.22441e+08	1.10838e+08	2.67406e+08	2.39734e+08	2.44098e+08	2.71118e+08	2.7861e+08	2.63379e+08	1.01905e+08	9.09748e+07	1.10838e+08	1.54864e+08	1.40669e+08	1.42309e+08	8	3	9	8	8	19	16	14	17			x	x	x
TAGL2_HUMAN	13	11	758.74	1.04971e-05	2.11649	Condition 2	Condition 3	Transgelin-2 OS=Homo sapiens GN=TAGLN2 PE=1 SV=3	1.74397e+08	1.7221e+08	1.55518e+08	3.17196e+08	3.26253e+08	2.92426e+08	1.47442e+08	1.38492e+08	1.56248e+08	4.16133e+08	4.4373e+08	3.61232e+08	2.90236e+08	2.42409e+08	2.92426e+08	8.53884e+07	8.1263e+07	9.10923e+07	12	1	10	13	9	30	37	35	38			x	x	x
PLST_HUMAN	18	11	652.12	1.19326e-05	3.46171	Condition 2	Condition 3	Plastin-3 OS=Homo sapiens GN=PLS3 PE=1 SV=4	2.43101e+07	2.39386e+07	2.6039e+07	3.4602e+07	3.80737e+07	2.83912e+07	9.65858e+06	9.09896e+06	1.04381e+07	5.80069e+07	6.16822e+07	6.04824e+07	3.16611e+07	2.82891e+07	2.83912e+07	5.59359e+06	5.339e+06	6.08542e+06	3	0	5	7	4	19	0	0	0			x	x	x
BCAM_HUMAN	13	11	637.39	2.89456e-05	8.44811	Condition 1	Condition 3	Basal cell adhesion molecule OS=Homo sapiens GN=BCAM PE=1 SV=2	4.94418e+07	4.49625e+07	4.49722e+07	3.73448e+07	3.17436e+07	4.30654e+07	5.48828e+06	7.25151e+06	3.75817e+06	1.17974e+08	1.15854e+08	1.0446e+08	3.41708e+07	2.35858e+07	4.30654e+07	3.17843e+06	4.25497e+06	2.19101e+06	11	3	6	3	4	13	2	2	2			x	x	x
PDIA6_HUMAN	12	11	687.22	3.62709e-05	3.88052	Condition 2	Condition 3	Protein disulfide-isomerase A6 OS=Homo sapiens GN=PDIA6 PE=1 SV=1	8.80896e+07	8.33128e+07	8.03141e+07	1.074e+08	1.60021e+08	1.23908e+08	3.6487e+07	3.17587e+07	3.25986e+07	2.10193e+08	2.14671e+08	1.86551e+08	9.82716e+07	1.18897e+08	1.23908e+08	2.11308e+07	1.86351e+07	1.9005e+07	9	1	9	5	7	33	21	17	18			x	x	x
1433Z_HUMAN	14	11	1014.23	6.61422e-05	2.33036	Condition 2	Condition 1	14-3-3 protein zeta/delta OS=Homo sapiens GN=YWHAZ PE=1 SV=1	1.89813e+08	1.86249e+08	1.90219e+08	4.21498e+08	5.15434e+08	3.82706e+08	3.39041e+08	3.40597e+08	3.33641e+08	4.52917e+08	4.79905e+08	4.41835e+08	3.85673e+08	3.82972e+08	3.82706e+08	1.96349e+08	1.99852e+08	1.94512e+08	12	3	13	11	10	29	46	45	44			x	x	x
PPIB_HUMAN	14	11	567.45	0.000241164	1.84001	Condition 3	Condition 1	Peptidyl-prolyl cis-trans isomerase B OS=Homo sapiens GN=PPIB PE=1 SV=2	1.00965e+08	9.9201e+07	1.05757e+08	1.11951e+08	1.34844e+08	1.28251e+08	1.70393e+08	1.8718e+08	2.05328e+08	2.40915e+08	2.5561e+08	2.45648e+08	1.02436e+08	1.0019e+08	1.28251e+08	9.86802e+07	1.09832e+08	1.19706e+08	12	1	7	8	7	23	26	32	29			x	x	x
VTDB_HUMAN	13	11	619.33	0.000248863	2.97785	Condition 1	Condition 3	Vitamin D-binding protein OS=Homo sapiens GN=GC PE=1 SV=1	6.80922e+07	6.3211e+07	7.03665e+07	5.61841e+07	5.30559e+07	4.34469e+07	1.85212e+07	2.11294e+07	2.80726e+07	1.62476e+08	1.62875e+08	1.63445e+08	5.14088e+07	3.9421e+07	4.34469e+07	1.07262e+07	1.23981e+07	1.63663e+07	8	0	5	5	7	14	13	13	16			x	x	x
MDHM_HUMAN	15	11	831.89	0.000680666	1.664	Condition 2	Condition 3	Malate dehydrogenase, mitochondrial OS=Homo sapiens GN=MDH2 PE=1 SV=3	2.10788e+08	2.01099e+08	1.9362e+08	2.0303e+08	2.44328e+08	1.91271e+08	1.3783e+08	1.23789e+08	1.22173e+08	5.02966e+08	5.18168e+08	4.49734e+08	1.85773e+08	1.81538e+08	1.91271e+08	7.98217e+07	7.26357e+07	7.12267e+07	15	2	13	12	16	25	26	27	30			x	x	x
U520_HUMAN	14	11	320.26	0.000798751	1.80757	Condition 1	Condition 3	U5 small nuclear ribonucleoprotein 200 kDa helicase OS=Homo sapiens GN=SNRNP200 PE=1 SV=2	1.14677e+07	1.21395e+07	1.25753e+07	1.35434e+07	1.03739e+07	1.09558e+07	5.95452e+06	7.39963e+06	6.66308e+06	2.73634e+07	3.12797e+07	2.92095e+07	1.23923e+07	7.70787e+06	1.09558e+07	3.44845e+06	4.34188e+06	3.88457e+06	1	0	4	2	0	12	2	4	3			x	x	x
CAP1_HUMAN	11	11	536.34	0.00100318	2.06573	Condition 2	Condition 3	Adenylyl cyclase-associated protein 1 OS=Homo sapiens GN=CAP1 PE=1 SV=5	7.21055e+07	7.09434e+07	6.90572e+07	9.81915e+07	7.56119e+07	8.89071e+07	5.05438e+07	4.05413e+07	3.60904e+07	1.72053e+08	1.82799e+08	1.60404e+08	8.98459e+07	5.61803e+07	8.89071e+07	2.92715e+07	2.37884e+07	2.10407e+07	7	1	1	8	6	28	6	12	9			x	x	x
ARP3_HUMAN	14	11	467.04	0.00133781	2.29657	Condition 2	Condition 3	Actin-related protein 3 OS=Homo sapiens GN=ACTR3 PE=1 SV=3	5.37191e+07	5.37997e+07	5.56069e+07	8.00339e+07	1.02094e+08	6.95559e+07	3.1195e+07	4.2854e+07	3.55422e+07	1.2818e+08	1.38625e+08	1.29162e+08	7.32315e+07	7.58569e+07	6.95559e+07	1.8066e+07	2.51455e+07	2.07211e+07	17	3	10	8	11	16	11	12	14			x	x	x
RPN1_HUMAN	14	11	529.12	0.00391158	1.44426	Condition 2	Condition 3	Dolichyl-diphosphooligosaccharide--protein glycosyltransferase subunit 1 OS=Homo sapiens GN=RPN1 PE=1 SV=1	5.17754e+07	5.16094e+07	4.74074e+07	5.13653e+07	6.55311e+07	5.82045e+07	3.87704e+07	4.07351e+07	4.17342e+07	1.23542e+08	1.32981e+08	1.10116e+08	4.69996e+07	4.86902e+07	5.82045e+07	2.24532e+07	2.39021e+07	2.4331e+07	10	4	6	8	4	23	15	21	18				x
EF1G_HUMAN	12	11	578.48	0.0128998	1.44468	Condition 2	Condition 1	Elongation factor 1-gamma OS=Homo sapiens GN=EEF1G PE=1 SV=3	5.08136e+07	5.1213e+07	5.32471e+07	6.49314e+07	8.47033e+07	7.46863e+07	6.7796e+07	5.48755e+07	6.37806e+07	1.21248e+08	1.3196e+08	1.23681e+08	5.94127e+07	6.29353e+07	7.46863e+07	3.92628e+07	3.21993e+07	3.7184e+07	3	2	0	3	2	23	14	19	19				x
MATR3_HUMAN	11	11	428.68	0.0177565	1.44111	Condition 1	Condition 3	Matrin-3 OS=Homo sapiens GN=MATR3 PE=1 SV=2	3.47218e+07	3.46894e+07	3.1342e+07	2.83048e+07	4.05421e+07	2.94267e+07	2.36643e+07	2.29764e+07	2.32727e+07	8.28504e+07	8.93836e+07	7.28001e+07	2.58991e+07	3.01231e+07	2.94267e+07	1.37048e+07	1.34819e+07	1.35679e+07	9	2	8	6	5	15	15	15	10				x
TCPB_HUMAN	12	11	514.89	0.0204958	1.34155	Condition 1	Condition 3	T-complex protein 1 subunit beta OS=Homo sapiens GN=CCT2 PE=1 SV=4	3.06117e+07	2.9649e+07	2.82086e+07	2.93802e+07	3.20169e+07	2.51289e+07	1.92783e+07	2.43493e+07	2.2318e+07	7.30432e+07	7.63962e+07	6.5522e+07	2.68831e+07	2.37888e+07	2.51289e+07	1.11647e+07	1.42875e+07	1.30114e+07	2	2	0	0	1	9	17	13	18				x
TPR_HUMAN	15	11	411.95	0.0226025	2.19059	Condition 2	Condition 1	Nucleoprotein TPR OS=Homo sapiens GN=TPR PE=1 SV=3	2.02162e+07	1.6159e+07	1.23647e+07	3.22048e+07	4.63099e+07	2.82546e+07	1.66674e+07	2.70675e+07	1.94207e+07	4.82384e+07	4.16366e+07	2.87204e+07	2.94676e+07	3.44086e+07	2.82546e+07	9.65263e+06	1.58824e+07	1.13223e+07	4	0	3	4	1	16	4	10	6				x	x
LMNB2_HUMAN	16	11	677.13	0.0274099	1.45104	Condition 2	Condition 3	Lamin-B2 OS=Homo sapiens GN=LMNB2 PE=1 SV=4	3.58773e+07	3.39917e+07	3.72765e+07	4.67825e+07	3.32598e+07	4.14047e+07	3.08105e+07	2.83914e+07	2.44947e+07	8.56076e+07	8.75857e+07	8.65847e+07	4.28062e+07	2.47123e+07	4.14047e+07	1.78433e+07	1.66593e+07	1.42804e+07	7	2	3	4	2	23	20	16	22				x
UGPA_HUMAN	11	11	412.97	0.0526608	1.36215	Condition 3	Condition 1	UTP--glucose-1-phosphate uridylyltransferase OS=Homo sapiens GN=UGP2 PE=1 SV=5	2.92386e+07	3.009e+07	2.8449e+07	4.54642e+07	3.02359e+07	3.81216e+07	3.71739e+07	4.2835e+07	3.95576e+07	6.97668e+07	7.75325e+07	6.60803e+07	4.16e+07	2.24656e+07	3.81216e+07	2.15286e+07	2.51343e+07	2.30621e+07	7	2	3	5	5	14	13	13	9
TCPA_HUMAN	12	11	410.56	0.102496	1.32225	Condition 2	Condition 3	T-complex protein 1 subunit alpha OS=Homo sapiens GN=TCP1 PE=1 SV=1	3.57423e+07	3.62177e+07	3.90282e+07	4.51279e+07	5.52337e+07	3.66764e+07	3.30692e+07	3.2695e+07	3.78762e+07	8.52854e+07	9.33214e+07	9.06535e+07	4.12924e+07	4.10391e+07	3.66764e+07	1.91514e+07	1.91845e+07	2.20818e+07	5	2	2	4	3	15	11	15	9
TCPG_HUMAN	12	11	512.39	0.268323	1.12152	Condition 2	Condition 1	T-complex protein 1 subunit gamma OS=Homo sapiens GN=CCT3 PE=1 SV=4	3.86895e+07	3.94592e+07	3.68905e+07	4.19714e+07	4.61468e+07	4.09007e+07	4.79456e+07	4.25982e+07	3.72793e+07	9.2318e+07	1.01674e+08	8.56881e+07	3.84041e+07	3.42875e+07	4.09007e+07	2.77668e+07	2.49953e+07	2.17338e+07	0	1	0	2	2	13	21	12	20
IF4G1_HUMAN	14	11	471.76	0.311964	1.13971	Condition 1	Condition 2	Eukaryotic translation initiation factor 4 gamma 1 OS=Homo sapiens GN=EIF4G1 PE=1 SV=4	1.62536e+07	1.58748e+07	1.51757e+07	1.57999e+07	1.26457e+07	1.30598e+07	1.36031e+07	1.52629e+07	1.77915e+07	3.87832e+07	4.09044e+07	3.52495e+07	1.4457e+07	9.39584e+06	1.30598e+07	7.87798e+06	8.95583e+06	1.03725e+07	1	0	1	0	0	11	10	10	8
LKHA4_HUMAN	11	11	421.08	0.614842	1.1372	Condition 1	Condition 3	Leukotriene A-4 hydrolase OS=Homo sapiens GN=LTA4H PE=1 SV=2	2.88738e+07	2.75881e+07	2.74895e+07	2.7104e+07	3.15205e+07	1.86826e+07	2.60081e+07	2.58598e+07	2.19553e+07	6.88965e+07	7.10857e+07	6.38516e+07	2.48003e+07	2.342e+07	1.86826e+07	1.50621e+07	1.51738e+07	1.27999e+07	4	2	3	4	5	18	15	12	12
TRFL_HUMAN	11	11	406.18	0.763965	1.25273	Condition 2	Condition 3	Lactotransferrin OS=Homo sapiens GN=LTF PE=1 SV=6	2.65494e+07	2.4389e+07	2.53502e+07	1.85514e+07	4.38141e+07	2.07773e+07	2.23023e+07	2.28557e+07	2.12114e+07	6.33501e+07	6.28428e+07	5.88826e+07	1.69746e+07	3.25543e+07	2.07773e+07	1.2916e+07	1.34111e+07	1.23663e+07	5	4	3	4	4	11	12	13	12
TAGL_HUMAN	15	10	619.1	5.6517e-09	7.9007	Condition 2	Condition 3	Transgelin OS=Homo sapiens GN=TAGLN PE=1 SV=4	2.32497e+08	2.14642e+08	2.21524e+08	4.3695e+08	4.31493e+08	4.02223e+08	5.07295e+07	5.57423e+07	5.43579e+07	5.54766e+08	5.53064e+08	5.14549e+08	3.99812e+08	3.20603e+08	4.02223e+08	2.9379e+07	3.27079e+07	3.16907e+07	10	0	7	5	6	24	10	8	6			x	x	x
KCRB_HUMAN	11	10	615.77	4.24898e-07	6.21194	Condition 2	Condition 1	Creatine kinase B-type OS=Homo sapiens GN=CKB PE=1 SV=1	1.81372e+07	1.86599e+07	1.60338e+07	1.12434e+08	1.17299e+08	9.84506e+07	2.60424e+07	2.26201e+07	2.24639e+07	4.32776e+07	4.80807e+07	3.72429e+07	1.02878e+08	8.71538e+07	9.84506e+07	1.5082e+07	1.32728e+07	1.30964e+07	2	0	1	6	7	12	16	15	11			x	x	x
1433T_HUMAN	15	10	734.85	1.69477e-06	6.81755	Condition 2	Condition 3	14-3-3 protein theta OS=Homo sapiens GN=YWHAQ PE=1 SV=1	5.29268e+07	5.46075e+07	5.42837e+07	9.08678e+07	1.15167e+08	9.11873e+07	1.66598e+07	1.30443e+07	1.38925e+07	1.2629e+08	1.40706e+08	1.26088e+08	8.31446e+07	8.55699e+07	9.11873e+07	9.6482e+06	7.65401e+06	8.09934e+06	7	6	3	8	7	22	13	10	11			x	x	x
CFAB_HUMAN	15	10	644.95	2.54858e-06	2.68379	Condition 1	Condition 3	Complement factor B OS=Homo sapiens GN=CFB PE=1 SV=2	8.17365e+07	7.94908e+07	8.43991e+07	7.1299e+07	7.45963e+07	7.11193e+07	3.02737e+07	3.37462e+07	2.75022e+07	1.95033e+08	2.04822e+08	1.96039e+08	6.5239e+07	5.54257e+07	7.11193e+07	1.75325e+07	1.98013e+07	1.60338e+07	8	1	6	6	12	16	5	8	8			x	x	x
CLIC1_HUMAN	10	10	496.33	6.08332e-06	4.3225	Condition 2	Condition 3	Chloride intracellular channel protein 1 OS=Homo sapiens GN=CLIC1 PE=1 SV=4	7.85285e+07	7.01885e+07	6.17397e+07	9.37245e+07	1.1105e+08	9.52217e+07	2.55494e+07	2.27428e+07	2.11113e+07	1.87379e+08	1.80854e+08	1.43407e+08	8.57585e+07	8.25113e+07	9.52217e+07	1.47965e+07	1.33448e+07	1.23079e+07	7	1	0	3	3	14	15	14	15			x	x	x
K2C7_HUMAN	21	10	1032.1	6.22805e-06	2.20542	Condition 3	Condition 1	Keratin, type II cytoskeletal 7 OS=Homo sapiens GN=KRT7 PE=1 SV=5	4.17059e+07	3.84321e+07	3.74586e+07	5.85908e+07	5.63366e+07	5.34883e+07	8.4699e+07	9.23373e+07	8.23134e+07	9.95154e+07	9.90272e+07	8.70076e+07	5.36109e+07	4.18586e+07	5.34883e+07	4.90519e+07	5.41808e+07	4.79887e+07	5	2	4	8	8	20	27	27	25			x	x	x
SAMH1_HUMAN	11	10	394.38	1.07024e-05	4.15708	Condition 1	Condition 3	Deoxynucleoside triphosphate triphosphohydrolase SAMHD1 OS=Homo sapiens GN=SAMHD1 PE=1 SV=2	4.06856e+07	3.98335e+07	4.00223e+07	2.34352e+07	2.21349e+07	2.3448e+07	1.17309e+07	8.19166e+06	9.0741e+06	9.70809e+07	1.02638e+08	9.29626e+07	2.14433e+07	1.64464e+07	2.3448e+07	6.79374e+06	4.80662e+06	5.2902e+06	4	3	4	4	1	12	3	4	2			x	x	x
TXND5_HUMAN	10	10	278.85	1.73979e-05	4.06293	Condition 2	Condition 3	Thioredoxin domain-containing protein 5 OS=Homo sapiens GN=TXNDC5 PE=1 SV=2	3.64932e+07	3.56195e+07	3.66682e+07	5.43384e+07	7.4645e+07	6.17796e+07	1.74927e+07	1.3831e+07	1.56284e+07	8.70772e+07	9.17801e+07	8.51716e+07	4.97199e+07	5.54619e+07	6.17796e+07	1.01306e+07	8.11561e+06	9.11136e+06	5	0	3	6	11	20	8	7	7			x	x	x
HS71A_HUMAN	24	10	1340.85	1.81373e-05	2.04174	Condition 2	Condition 3	Heat shock 70 kDa protein 1A OS=Homo sapiens GN=HSPA1A PE=1 SV=1	1.16604e+08	1.11726e+08	1.18562e+08	1.34441e+08	1.4484e+08	1.25459e+08	6.1567e+07	6.54564e+07	7.12101e+07	2.78232e+08	2.87884e+08	2.75393e+08	1.23015e+08	1.07618e+08	1.25459e+08	3.56554e+07	3.84079e+07	4.15154e+07	9	4	5	8	8	22	23	26	24			x	x	x
FLNC_HUMAN	24	10	916.79	3.37183e-05	2.59922	Condition 3	Condition 1	Filamin-C OS=Homo sapiens GN=FLNC PE=1 SV=3	1.44109e+07	1.4112e+07	1.40084e+07	1.74014e+07	1.46225e+07	1.94211e+07	3.94972e+07	3.43151e+07	3.67359e+07	3.43861e+07	3.63621e+07	3.25383e+07	1.59224e+07	1.08647e+07	1.94211e+07	2.28741e+07	2.01351e+07	2.1417e+07	0	0	0	0	1	9	15	16	14			x	x	x
SYAC_HUMAN	13	10	516.32	4.36074e-05	3.30629	Condition 2	Condition 3	Alanine--tRNA ligase, cytoplasmic OS=Homo sapiens GN=AARS PE=1 SV=2	2.54104e+07	2.35106e+07	2.39776e+07	3.76522e+07	3.28907e+07	2.63677e+07	1.04913e+07	8.79664e+06	1.0023e+07	6.06323e+07	6.05794e+07	5.56943e+07	3.4452e+07	2.44381e+07	2.63677e+07	6.07585e+06	5.16161e+06	5.84342e+06	8	1	0	8	4	15	0	1	0			x	x	x
MUC2_HUMAN	11	10	324.83	5.73782e-05	10.1004	Condition 2	Condition 3	Mucin-2 OS=Homo sapiens GN=MUC2 PE=1 SV=2	2.50739e+06	2.06219e+06	2.76695e+06	1.96851e+07	3.13133e+07	2.24613e+07	3.41063e+06	1.63916e+06	2.22315e+06	5.98294e+06	5.3136e+06	6.42698e+06	1.8012e+07	2.32661e+07	2.24613e+07	1.97521e+06	961810	1.29609e+06	0	0	0	4	5	17	0	0	0			x	x	x
RSSA_HUMAN	10	10	517.9	6.5579e-05	1.67707	Condition 2	Condition 1	40S ribosomal protein SA OS=Homo sapiens GN=RPSA PE=1 SV=4	7.00483e+07	6.56636e+07	6.03779e+07	1.15123e+08	1.12591e+08	1.01142e+08	6.71443e+07	6.48516e+07	6.7606e+07	1.67144e+08	1.69194e+08	1.40244e+08	1.05338e+08	8.36562e+07	1.01142e+08	3.88854e+07	3.8053e+07	3.94143e+07	2	0	2	8	6	6	27	20	27			x	x	x
RS3_HUMAN	12	10	513.5	6.97807e-05	1.49964	Condition 2	Condition 3	40S ribosomal protein S3 OS=Homo sapiens GN=RPS3 PE=1 SV=2	7.83543e+07	7.33338e+07	7.8172e+07	9.01766e+07	1.01267e+08	9.49712e+07	6.51605e+07	6.23654e+07	6.34633e+07	1.86963e+08	1.88958e+08	1.81575e+08	8.25121e+07	7.52422e+07	9.49712e+07	3.77365e+07	3.65942e+07	3.69991e+07	3	0	0	7	3	21	24	30	24				x
FSCN1_HUMAN	10	10	466.85	8.1274e-05	2.79523	Condition 2	Condition 3	Fascin OS=Homo sapiens GN=FSCN1 PE=1 SV=3	3.00936e+07	2.94e+07	2.81449e+07	6.26719e+07	7.67656e+07	5.51632e+07	2.08388e+07	2.33355e+07	2.54447e+07	7.18069e+07	7.57544e+07	6.5374e+07	5.73452e+07	5.70375e+07	5.51632e+07	1.20684e+07	1.36926e+07	1.48343e+07	11	5	7	7	9	23	6	11	8			x	x	x
EZRI_HUMAN	23	10	933.88	0.000105833	3.54998	Condition 3	Condition 1	Ezrin OS=Homo sapiens GN=EZR PE=1 SV=4	2.23433e+07	2.10075e+07	2.01972e+07	2.81388e+07	4.12633e+07	3.13566e+07	6.82912e+07	8.76836e+07	6.962e+07	5.3314e+07	5.41297e+07	4.69135e+07	2.57472e+07	3.0659e+07	3.13566e+07	3.95496e+07	5.14502e+07	4.05884e+07	3	0	1	4	2	5	22	27	21			x	x	x
THRB_HUMAN	10	10	292.66	0.000573881	2.77103	Condition 1	Condition 3	Prothrombin OS=Homo sapiens GN=F2 PE=1 SV=2	4.24913e+07	4.09504e+07	4.3667e+07	2.79572e+07	3.95144e+07	2.39376e+07	1.67118e+07	1.46838e+07	1.44751e+07	1.0139e+08	1.05516e+08	1.01428e+08	2.55811e+07	2.93595e+07	2.39376e+07	9.67832e+06	8.616e+06	8.43895e+06	11	4	12	6	7	10	4	4	4			x	x	x
GSTP1_HUMAN	10	10	670.56	0.000597384	2.18645	Condition 2	Condition 3	Glutathione S-transferase P OS=Homo sapiens GN=GSTP1 PE=1 SV=2	1.96623e+08	1.87209e+08	1.6137e+08	2.9603e+08	4.08556e+08	2.96304e+08	1.52294e+08	1.51549e+08	1.53928e+08	4.69167e+08	4.82378e+08	3.74824e+08	2.7087e+08	3.03561e+08	2.96304e+08	8.81983e+07	8.89243e+07	8.97398e+07	11	1	9	10	12	23	27	27	27			x	x	x
APEX1_HUMAN	12	10	495.91	0.000856105	1.46427	Condition 2	Condition 1	DNA-(apurinic or apyrimidinic site) lyase OS=Homo sapiens GN=APEX1 PE=1 SV=2	4.4104e+07	4.60698e+07	4.1583e+07	6.13221e+07	7.04954e+07	6.11097e+07	5.4001e+07	5.38376e+07	4.98211e+07	1.05238e+08	1.18707e+08	9.65877e+07	5.61101e+07	5.23787e+07	6.11097e+07	3.12737e+07	3.15903e+07	2.90457e+07	3	0	1	3	2	21	15	19	20				x
ITIH2_HUMAN	10	10	321.31	0.00174515	3.37563	Condition 2	Condition 3	Inter-alpha-trypsin inhibitor heavy chain H2 OS=Homo sapiens GN=ITIH2 PE=1 SV=2	3.01931e+07	2.84233e+07	3.12955e+07	4.06055e+07	3.24166e+07	3.35278e+07	1.10956e+07	6.25113e+06	1.42177e+07	7.20445e+07	7.32379e+07	7.2692e+07	3.71542e+07	2.40858e+07	3.35278e+07	6.42581e+06	3.66798e+06	8.28892e+06	6	0	5	3	2	18	2	2	3			x	x	x
RL4_HUMAN	10	10	437.42	0.00308206	1.63606	Condition 2	Condition 1	60S ribosomal protein L4 OS=Homo sapiens GN=RPL4 PE=1 SV=5	5.0016e+07	4.89865e+07	4.55791e+07	7.49567e+07	9.3626e+07	6.7962e+07	7.15328e+07	7.22775e+07	6.51286e+07	1.19344e+08	1.26223e+08	1.0587e+08	6.85859e+07	6.9565e+07	6.7962e+07	4.14269e+07	4.24103e+07	3.797e+07	5	1	3	4	5	18	23	21	21			x	x	x
SYDC_HUMAN	11	10	422.07	0.00312218	1.40741	Condition 1	Condition 3	Aspartate--tRNA ligase, cytoplasmic OS=Homo sapiens GN=DARS PE=1 SV=2	2.36861e+07	2.31873e+07	2.16634e+07	1.92342e+07	1.93251e+07	2.3092e+07	1.69786e+07	1.63758e+07	1.53428e+07	5.6518e+07	5.97463e+07	5.03189e+07	1.75994e+07	1.43587e+07	2.3092e+07	9.83283e+06	9.60886e+06	8.94486e+06	6	0	3	4	5	16	4	8	6				x
PDC6I_HUMAN	12	10	364.65	0.00563485	1.80945	Condition 1	Condition 3	Programmed cell death 6-interacting protein OS=Homo sapiens GN=PDCD6IP PE=1 SV=1	2.5514e+07	2.48744e+07	2.36756e+07	1.74256e+07	2.14824e+07	2.24826e+07	1.63924e+07	1.08673e+07	1.36721e+07	6.08795e+07	6.40936e+07	5.49928e+07	1.59446e+07	1.59616e+07	2.24826e+07	9.49333e+06	6.37661e+06	7.97084e+06	4	2	0	3	3	15	6	8	4			x	x	x
TCPZ_HUMAN	16	10	567.66	0.01793	1.38602	Condition 3	Condition 1	T-complex protein 1 subunit zeta OS=Homo sapiens GN=CCT6A PE=1 SV=3	1.86991e+07	1.75931e+07	1.79352e+07	2.09834e+07	2.53264e+07	2.77794e+07	2.18636e+07	2.73018e+07	2.5995e+07	4.46184e+07	4.53318e+07	4.16593e+07	1.92e+07	1.88177e+07	2.77794e+07	1.26619e+07	1.60199e+07	1.51551e+07	0	2	1	2	2	17	11	9	8				x
RINI_HUMAN	12	10	701.55	0.0373251	1.33047	Condition 2	Condition 3	Ribonuclease inhibitor OS=Homo sapiens GN=RNH1 PE=1 SV=2	3.41501e+07	3.47736e+07	3.40571e+07	3.96242e+07	4.86324e+07	4.39064e+07	3.95687e+07	2.96362e+07	3.01304e+07	8.14864e+07	8.96005e+07	7.91068e+07	3.62564e+07	3.61343e+07	4.39064e+07	2.29155e+07	1.73897e+07	1.7566e+07	4	3	2	1	0	15	25	24	21				x
SRC8_HUMAN	11	10	347.42	0.363891	1.24755	Condition 2	Condition 1	Src substrate cortactin OS=Homo sapiens GN=CTTN PE=1 SV=2	2.84703e+07	2.90893e+07	3.07154e+07	3.39822e+07	4.79302e+07	2.82148e+07	3.8024e+07	3.10018e+07	3.57102e+07	6.79336e+07	7.49538e+07	7.13447e+07	3.10939e+07	3.56126e+07	2.82148e+07	2.20209e+07	1.81909e+07	2.0819e+07	7	0	5	4	5	13	13	13	18
FKBP4_HUMAN	10	10	349.97	0.656312	1.12747	Condition 1	Condition 2	Peptidyl-prolyl cis-trans isomerase FKBP4 OS=Homo sapiens GN=FKBP4 PE=1 SV=3	2.59894e+07	2.53585e+07	2.45799e+07	3.0526e+07	1.84617e+07	1.83559e+07	2.62114e+07	1.88966e+07	2.42633e+07	6.20139e+07	6.53407e+07	5.70935e+07	2.79315e+07	1.37172e+07	1.83559e+07	1.51799e+07	1.10879e+07	1.41455e+07	5	0	0	4	0	10	13	12	12
OTUB1_HUMAN	9	9	335.71	2.95575e-08	3.11443	Condition 2	Condition 3	Ubiquitin thioesterase OTUB1 OS=Homo sapiens GN=OTUB1 PE=1 SV=2	1.80815e+07	1.70921e+07	1.68468e+07	2.53354e+07	2.54216e+07	2.39999e+07	7.87769e+06	8.24622e+06	7.87955e+06	4.31446e+07	4.40409e+07	3.91312e+07	2.31821e+07	1.88885e+07	2.39999e+07	4.56222e+06	4.83864e+06	4.59378e+06	7	1	10	6	4	15	5	2	2			x	x	x
SPON1_HUMAN	11	9	468.61	6.1741e-07	15.7984	Condition 1	Condition 3	Spondin-1 OS=Homo sapiens GN=SPON1 PE=1 SV=2	7.31032e+07	7.05284e+07	7.91332e+07	3.65869e+07	3.24867e+07	2.89842e+07	4.94556e+06	3.76491e+06	5.38999e+06	1.74433e+08	1.81729e+08	1.83808e+08	3.34772e+07	2.41379e+07	2.89842e+07	2.86413e+06	2.20914e+06	3.14236e+06	27	5	18	8	9	13	0	0	0			x	x	x
LUM_HUMAN	9	9	361.57	4.10209e-06	5.80354	Condition 1	Condition 3	Lumican OS=Homo sapiens GN=LUM PE=1 SV=2	1.94497e+08	1.87308e+08	1.9315e+08	1.59105e+08	2.01784e+08	1.55131e+08	3.71922e+07	3.45921e+07	2.72854e+07	4.64093e+08	4.82634e+08	4.48642e+08	1.45582e+08	1.49927e+08	1.55131e+08	2.15392e+07	2.02976e+07	1.59074e+07	7	4	4	3	1	20	3	4	5			x	x	x
AACT_HUMAN	11	9	573.69	5.16484e-06	2.35544	Condition 3	Condition 2	Alpha-1-antichymotrypsin OS=Homo sapiens GN=SERPINA3 PE=1 SV=2	7.88478e+07	7.69517e+07	8.01371e+07	5.51349e+07	5.45934e+07	4.85055e+07	1.33642e+08	1.1866e+08	1.20409e+08	1.8814e+08	1.9828e+08	1.8614e+08	5.04487e+07	4.05634e+07	4.85055e+07	7.7396e+07	6.96261e+07	7.01986e+07	11	1	10	6	8	13	22	20	20			x	x	x
FUBP1_HUMAN	12	9	386.58	1.27828e-05	2.80438	Condition 2	Condition 3	Far upstream element-binding protein 1 OS=Homo sapiens GN=FUBP1 PE=1 SV=3	3.56015e+07	3.48761e+07	3.63412e+07	3.80481e+07	4.74992e+07	3.61818e+07	1.47813e+07	1.39315e+07	1.46939e+07	8.49496e+07	8.98647e+07	8.44121e+07	3.48143e+07	3.52923e+07	3.61818e+07	8.56033e+06	8.17457e+06	8.56656e+06	2	1	1	1	2	19	2	4	4			x	x	x
AATM_HUMAN	10	9	347.9	1.74232e-05	2.8875	Condition 2	Condition 3	Aspartate aminotransferase, mitochondrial OS=Homo sapiens GN=GOT2 PE=1 SV=3	4.74575e+07	4.54392e+07	4.71286e+07	5.39102e+07	5.66047e+07	4.66459e+07	2.02251e+07	1.85052e+07	1.56976e+07	1.13239e+08	1.17082e+08	1.09469e+08	4.93282e+07	4.20578e+07	4.66459e+07	1.1713e+07	1.08583e+07	9.15171e+06	8	0	3	10	12	18	7	7	11			x	x	x
PGS2_HUMAN	10	9	434.1	1.92111e-05	4.57565	Condition 2	Condition 3	Decorin OS=Homo sapiens GN=DCN PE=1 SV=1	1.19235e+08	1.19309e+08	1.15641e+08	1.13347e+08	1.4407e+08	1.013e+08	2.12093e+07	2.76201e+07	2.95674e+07	2.8451e+08	3.07421e+08	2.68608e+08	1.03714e+08	1.07045e+08	1.013e+08	1.2283e+07	1.62067e+07	1.72378e+07	6	0	4	2	6	19	0	0	0			x	x	x
PARK7_HUMAN	10	9	435.15	2.58212e-05	2.06252	Condition 2	Condition 3	Protein deglycase DJ-1 OS=Homo sapiens GN=PARK7 PE=1 SV=2	7.3252e+07	6.88276e+07	6.85146e+07	1.32769e+08	1.25392e+08	1.1056e+08	6.18511e+07	5.59641e+07	6.09571e+07	1.74788e+08	1.77347e+08	1.59143e+08	1.21485e+08	9.31674e+07	1.1056e+08	3.58199e+07	3.28381e+07	3.5538e+07	5	0	4	8	7	16	20	19	17			x	x	x
COPB_HUMAN	9	9	283.09	3.48012e-05	2.38855	Condition 2	Condition 3	Coatomer subunit beta OS=Homo sapiens GN=COPB1 PE=1 SV=3	1.6737e+07	1.65936e+07	1.6544e+07	2.28961e+07	2.48534e+07	2.23679e+07	8.49302e+06	1.09739e+07	9.88874e+06	3.99365e+07	4.27564e+07	3.84279e+07	2.09501e+07	1.84663e+07	2.23679e+07	4.91858e+06	6.43915e+06	5.76513e+06	5	0	2	2	4	11	3	2	2			x	x	x
FCGBP_HUMAN	11	9	400.29	3.77649e-05	7.04016	Condition 2	Condition 1	IgGFc-binding protein OS=Homo sapiens GN=FCGBP PE=1 SV=3	1.82649e+06	2.11199e+06	2.38662e+06	1.56276e+07	1.54481e+07	1.3454e+07	2.43388e+06	4.00355e+06	4.01822e+06	4.35823e+06	5.44193e+06	5.54355e+06	1.42994e+07	1.14781e+07	1.3454e+07	1.40954e+06	2.34916e+06	2.34262e+06	0	0	0	1	0	15	0	0	0			x	x	x
RL7_HUMAN	13	9	445.23	4.30506e-05	1.8118	Condition 3	Condition 1	60S ribosomal protein L7 OS=Homo sapiens GN=RPL7 PE=1 SV=1	3.84194e+07	3.74254e+07	3.67947e+07	6.3495e+07	6.9854e+07	5.72902e+07	7.06012e+07	6.60513e+07	6.74273e+07	9.16733e+07	9.64333e+07	8.54655e+07	5.80983e+07	5.19021e+07	5.72902e+07	4.08874e+07	3.8757e+07	3.93101e+07	10	0	7	5	7	15	15	13	10			x	x	x
SYIC_HUMAN	9	9	260.59	6.06982e-05	2.42556	Condition 2	Condition 3	Isoleucine--tRNA ligase, cytoplasmic OS=Homo sapiens GN=IARS PE=1 SV=2	1.68539e+07	1.6919e+07	1.71269e+07	2.24723e+07	2.10689e+07	1.97964e+07	8.47101e+06	1.01252e+07	7.51643e+06	4.02155e+07	4.35949e+07	3.97818e+07	2.05623e+07	1.56544e+07	1.97964e+07	4.90583e+06	5.94115e+06	4.38207e+06	5	4	3	7	5	13	2	2	2			x	x	x
PEBP1_HUMAN	9	9	484.58	0.000117676	2.14241	Condition 2	Condition 3	Phosphatidylethanolamine-binding protein 1 OS=Homo sapiens GN=PEBP1 PE=1 SV=3	2.05067e+08	1.95348e+08	2.10101e+08	2.00263e+08	2.6276e+08	2.05258e+08	1.09998e+08	9.98919e+07	1.0204e+08	4.89316e+08	5.0335e+08	4.88016e+08	1.83242e+08	1.95233e+08	2.05258e+08	6.37032e+07	5.86136e+07	5.94892e+07	4	3	6	2	4	12	20	20	20			x	x	x
NIBL1_HUMAN	9	9	294.77	0.000137253	2.84421	Condition 2	Condition 3	Niban-like protein 1 OS=Homo sapiens GN=FAM129B PE=1 SV=3	1.52944e+07	1.4294e+07	1.46523e+07	1.86793e+07	2.00402e+07	2.07265e+07	7.1236e+06	8.30843e+06	5.46866e+06	3.64944e+07	3.6831e+07	3.4034e+07	1.70917e+07	1.489e+07	2.07265e+07	4.1255e+06	4.87514e+06	3.18823e+06	6	0	5	8	5	13	0	0	0			x	x	x
PUR9_HUMAN	10	9	325.22	0.000164013	2.06915	Condition 2	Condition 3	Bifunctional purine biosynthesis protein PURH OS=Homo sapiens GN=ATIC PE=1 SV=3	1.09087e+07	1.13888e+07	1.06279e+07	1.76246e+07	1.67061e+07	1.36572e+07	8.24836e+06	7.396e+06	7.54777e+06	2.60294e+07	2.93454e+07	2.46862e+07	1.61267e+07	1.24128e+07	1.36572e+07	4.77689e+06	4.33976e+06	4.40035e+06	3	0	2	3	5	13	6	4	7			x	x	x
PSA_HUMAN	18	9	662.19	0.000223151	2.13894	Condition 2	Condition 1	Puromycin-sensitive aminopeptidase OS=Homo sapiens GN=NPEPPS PE=1 SV=2	1.21062e+07	1.1921e+07	1.17637e+07	2.21678e+07	2.37341e+07	3.06528e+07	1.39557e+07	1.42305e+07	1.45354e+07	2.88868e+07	3.07167e+07	2.73244e+07	2.02836e+07	1.76346e+07	3.06528e+07	8.08219e+06	8.35004e+06	8.47416e+06	2	0	1	1	3	20	12	9	9			x	x	x
PDCD4_HUMAN	10	9	423.23	0.000233676	3.72512	Condition 3	Condition 1	Programmed cell death protein 4 OS=Homo sapiens GN=PDCD4 PE=1 SV=2	9.97103e+06	1.00053e+07	1.0809e+07	3.04328e+07	1.74594e+07	2.64175e+07	3.8489e+07	3.63102e+07	3.98795e+07	2.37921e+07	2.57804e+07	2.51068e+07	2.78462e+07	1.29725e+07	2.64175e+07	2.22902e+07	2.13058e+07	2.32497e+07	2	0	3	2	2	3	18	15	17			x	x	x
SAHH_HUMAN	12	9	561.66	0.00032519	2.23097	Condition 2	Condition 3	Adenosylhomocysteinase OS=Homo sapiens GN=AHCY PE=1 SV=4	4.0824e+07	4.02722e+07	4.0491e+07	5.45871e+07	7.79979e+07	6.85677e+07	3.18523e+07	2.87807e+07	2.95307e+07	9.74112e+07	1.03769e+08	9.40513e+07	4.99475e+07	5.79531e+07	6.85677e+07	1.84467e+07	1.68877e+07	1.72164e+07	7	3	7	7	6	15	10	9	10			x	x	x
SAP_HUMAN	10	9	432.86	0.000422789	1.63805	Condition 2	Condition 1	Prosaposin OS=Homo sapiens GN=PSAP PE=1 SV=2	8.72102e+07	8.82473e+07	9.1725e+07	1.42606e+08	1.63665e+08	1.31386e+08	1.3295e+08	1.42308e+08	1.26101e+08	2.08094e+08	2.27385e+08	2.13056e+08	1.30486e+08	1.21605e+08	1.31386e+08	7.69954e+07	8.35023e+07	7.35169e+07	11	0	6	17	16	20	17	21	20			x	x	x
CATA_HUMAN	10	9	412.11	0.000459862	3.19163	Condition 2	Condition 3	Catalase OS=Homo sapiens GN=CAT PE=1 SV=3	3.32421e+07	3.45664e+07	3.39945e+07	3.29592e+07	4.92221e+07	2.80191e+07	1.34208e+07	1.05926e+07	1.05145e+07	7.93197e+07	8.90667e+07	7.89614e+07	3.01578e+07	3.65724e+07	2.80191e+07	7.77243e+06	6.2154e+06	6.12994e+06	9	4	5	8	9	11	7	7	3			x	x	x
SYNC_HUMAN	10	9	343.28	0.000617579	2.58946	Condition 2	Condition 3	Asparagine--tRNA ligase, cytoplasmic OS=Homo sapiens GN=NARS PE=1 SV=1	4.43774e+07	4.33792e+07	4.12249e+07	5.27991e+07	7.26948e+07	5.07551e+07	1.92841e+07	2.64679e+07	2.23121e+07	1.0589e+08	1.11774e+08	9.57558e+07	4.83115e+07	5.40128e+07	5.07551e+07	1.1168e+07	1.55306e+07	1.3008e+07	11	3	3	3	6	18	15	15	10			x	x	x
DDB1_HUMAN	9	9	245.72	0.000684928	2.10653	Condition 1	Condition 3	DNA damage-binding protein 1 OS=Homo sapiens GN=DDB1 PE=1 SV=1	1.26801e+07	1.31636e+07	1.31375e+07	1.25497e+07	8.76755e+06	1.25352e+07	6.09738e+06	5.95399e+06	6.45351e+06	3.02562e+07	3.39183e+07	3.05153e+07	1.14831e+07	6.51437e+06	1.25352e+07	3.53119e+06	3.49362e+06	3.76239e+06	5	3	4	1	4	13	1	0	2			x	x	x
MDHC_HUMAN	11	9	470.04	0.00138207	2.35162	Condition 2	Condition 3	Malate dehydrogenase, cytoplasmic OS=Homo sapiens GN=MDH1 PE=1 SV=4	5.36016e+07	5.20365e+07	5.33521e+07	8.60555e+07	1.47781e+08	1.02788e+08	4.70293e+07	4.72068e+07	4.89095e+07	1.279e+08	1.34082e+08	1.23924e+08	7.87413e+07	1.09803e+08	1.02788e+08	2.72362e+07	2.76996e+07	2.85142e+07	4	0	4	2	4	19	13	12	12			x	x	x
CSPG2_HUMAN	10	9	395.09	0.00170588	1.37943	Condition 2	Condition 3	Versican core protein OS=Homo sapiens GN=VCAN PE=1 SV=3	4.23199e+07	4.26636e+07	4.36102e+07	4.92877e+07	5.10572e+07	4.22647e+07	3.3743e+07	3.52173e+07	3.44224e+07	1.0098e+08	1.09931e+08	1.01296e+08	4.50985e+07	3.7936e+07	4.22647e+07	1.95417e+07	2.06645e+07	2.00682e+07	7	1	7	5	6	15	1	1	0				x
OST48_HUMAN	10	9	396.33	0.00174607	2.66156	Condition 2	Condition 3	Dolichyl-diphosphooligosaccharide--protein glycosyltransferase 48 kDa subunit OS=Homo sapiens GN=DDOST PE=1 SV=4	2.99661e+07	2.95228e+07	2.89137e+07	3.46379e+07	2.75805e+07	5.14841e+07	1.39944e+07	1.41089e+07	1.46169e+07	7.15027e+07	7.60708e+07	6.71599e+07	3.16939e+07	2.04926e+07	5.14841e+07	8.10458e+06	8.2787e+06	8.52165e+06	4	0	0	0	1	18	6	5	5			x	x	x
LG3BP_HUMAN	10	9	384.83	0.0037155	1.48934	Condition 2	Condition 3	Galectin-3-binding protein OS=Homo sapiens GN=LGALS3BP PE=1 SV=1	4.42173e+07	4.19097e+07	3.69452e+07	4.70749e+07	5.14189e+07	4.72642e+07	3.67168e+07	3.0227e+07	3.09236e+07	1.05508e+08	1.07988e+08	8.5815e+07	4.30738e+07	3.82046e+07	4.72642e+07	2.12639e+07	1.77363e+07	1.80284e+07	2	0	0	3	3	11	0	4	5				x
RL3_HUMAN	9	9	347.23	0.00398712	1.25367	Condition 3	Condition 1	60S ribosomal protein L3 OS=Homo sapiens GN=RPL3 PE=1 SV=2	3.70502e+07	3.59493e+07	3.7144e+07	4.72074e+07	4.75005e+07	4.19218e+07	4.74023e+07	4.28197e+07	4.78622e+07	8.84064e+07	9.26301e+07	8.62769e+07	4.31951e+07	3.52933e+07	4.19218e+07	2.74522e+07	2.51254e+07	2.79036e+07	6	0	2	0	0	9	15	13	9				x
SC31A_HUMAN	10	9	304.38	0.00499117	2.27006	Condition 2	Condition 3	Protein transport protein Sec31A OS=Homo sapiens GN=SEC31A PE=1 SV=3	1.25531e+07	1.36173e+07	1.29199e+07	2.214e+07	3.55906e+07	1.93323e+07	1.10234e+07	1.07835e+07	1.21407e+07	2.99533e+07	3.50874e+07	3.001e+07	2.02583e+07	2.64441e+07	1.93323e+07	6.38398e+06	6.32743e+06	7.07801e+06	9	5	10	6	5	13	2	3	3			x	x	x
CALU_HUMAN	9	9	335.17	0.00634738	1.36605	Condition 3	Condition 1	Calumenin OS=Homo sapiens GN=CALU PE=1 SV=2	4.32904e+07	4.24866e+07	4.22026e+07	6.00101e+07	5.27662e+07	4.64048e+07	5.9801e+07	5.6963e+07	5.80629e+07	1.03296e+08	1.09475e+08	9.80268e+07	5.49096e+07	3.92057e+07	4.64048e+07	3.46326e+07	3.34242e+07	3.38507e+07	13	0	6	11	8	14	20	16	17				x
DECR_HUMAN	9	9	329.38	0.0140001	1.78771	Condition 1	Condition 3	2,4-dienoyl-CoA reductase, mitochondrial OS=Homo sapiens GN=DECR1 PE=1 SV=1	2.49e+07	2.39438e+07	2.28245e+07	2.33183e+07	1.43353e+07	2.25814e+07	1.47283e+07	1.29289e+07	1.24323e+07	5.94144e+07	6.16957e+07	5.30161e+07	2.13364e+07	1.06513e+07	2.25814e+07	8.52962e+06	7.5863e+06	7.24805e+06	5	2	3	1	1	12	8	10	9			x	x	x
FUBP2_HUMAN	10	9	289.05	0.0232459	1.40516	Condition 2	Condition 3	Far upstream element-binding protein 2 OS=Homo sapiens GN=KHSRP PE=1 SV=4	1.42746e+07	1.37371e+07	1.39323e+07	1.86081e+07	1.3364e+07	1.6351e+07	1.05126e+07	1.18752e+07	1.20019e+07	3.4061e+07	3.53962e+07	3.23615e+07	1.70265e+07	9.92957e+06	1.6351e+07	6.08818e+06	6.96804e+06	6.9971e+06	1	1	3	3	0	11	9	9	7				x
DHX9_HUMAN	12	9	486.63	0.0255734	1.38382	Condition 2	Condition 3	ATP-dependent RNA helicase A OS=Homo sapiens GN=DHX9 PE=1 SV=4	1.56158e+07	1.51299e+07	1.39235e+07	1.82989e+07	1.3621e+07	1.72342e+07	1.28506e+07	1.10126e+07	1.16575e+07	3.72612e+07	3.89849e+07	3.23411e+07	1.67436e+07	1.01205e+07	1.72342e+07	7.44218e+06	6.46185e+06	6.79632e+06	0	0	2	0	2	8	17	12	15				x
ECHB_HUMAN	10	9	374.37	0.0340705	1.33301	Condition 1	Condition 3	Trifunctional enzyme subunit beta, mitochondrial OS=Homo sapiens GN=HADHB PE=1 SV=3	4.22488e+07	3.9329e+07	4.06821e+07	2.90965e+07	3.70166e+07	3.47393e+07	3.46658e+07	2.98861e+07	2.71654e+07	1.00811e+08	1.01338e+08	9.44951e+07	2.66235e+07	2.75036e+07	3.47393e+07	2.00761e+07	1.75363e+07	1.58374e+07	10	0	2	7	3	9	14	14	16				x
PEDF_HUMAN	10	9	374.83	0.036517	2.09464	Condition 1	Condition 3	Pigment epithelium-derived factor OS=Homo sapiens GN=SERPINF1 PE=1 SV=4	7.36045e+07	7.14774e+07	7.52118e+07	6.10143e+07	8.33036e+07	7.29622e+07	4.5068e+07	4.32024e+07	1.68999e+07	1.75629e+08	1.84175e+08	1.74699e+08	5.58284e+07	6.18953e+07	7.29622e+07	2.61003e+07	2.53499e+07	9.85265e+06	8	2	4	3	2	15	7	5	8				x	x
ANX11_HUMAN	9	9	395.92	0.0557886	2.53978	Condition 2	Condition 3	Annexin A11 OS=Homo sapiens GN=ANXA11 PE=1 SV=1	1.78705e+07	1.895e+07	1.59176e+07	2.50885e+07	6.32719e+07	4.25787e+07	2.88217e+07	1.17497e+07	1.09839e+07	4.26411e+07	4.88282e+07	3.69729e+07	2.29561e+07	4.70115e+07	4.25787e+07	1.66916e+07	6.89438e+06	6.4036e+06	12	5	8	10	11	16	5	9	9					x
GBP1_HUMAN	10	9	284.93	0.0711887	1.62735	Condition 1	Condition 3	Guanylate-binding protein 1 OS=Homo sapiens GN=GBP1 PE=1 SV=2	6.68967e+07	6.63461e+07	7.30591e+07	4.18714e+07	6.54258e+07	4.11159e+07	3.16231e+07	4.09079e+07	5.42408e+07	1.59624e+08	1.70953e+08	1.69699e+08	3.83126e+07	4.86119e+07	4.11159e+07	1.8314e+07	2.40036e+07	3.16223e+07	15	7	9	3	8	9	2	1	4					x
API5_HUMAN	9	9	309.7	0.119567	1.30269	Condition 2	Condition 1	Apoptosis inhibitor 5 OS=Homo sapiens GN=API5 PE=1 SV=3	2.096e+07	2.10774e+07	2.00345e+07	2.60392e+07	3.19082e+07	2.29128e+07	2.48221e+07	3.03426e+07	2.21273e+07	5.00131e+07	5.43096e+07	4.65354e+07	2.3826e+07	2.37081e+07	2.29128e+07	1.43753e+07	1.78041e+07	1.29002e+07	4	0	1	5	4	14	4	5	7
SYLC_HUMAN	9	9	247.46	0.144108	1.928	Condition 2	Condition 3	Leucine--tRNA ligase, cytoplasmic OS=Homo sapiens GN=LARS PE=1 SV=2	1.23187e+07	1.24565e+07	1.18824e+07	1.26088e+07	3.00744e+07	1.22686e+07	9.72013e+06	9.96852e+06	8.81335e+06	2.93939e+07	3.20965e+07	2.76001e+07	1.15372e+07	2.23455e+07	1.22686e+07	5.62923e+06	5.84923e+06	5.13818e+06	8	0	6	2	5	3	4	2	2					x
RL7A_HUMAN	10	9	411.24	0.246804	1.23285	Condition 2	Condition 1	60S ribosomal protein L7a OS=Homo sapiens GN=RPL7A PE=1 SV=2	2.88249e+07	2.92402e+07	3.03548e+07	3.50754e+07	4.49787e+07	2.89547e+07	3.40396e+07	3.32897e+07	3.38624e+07	6.87797e+07	7.53426e+07	7.05072e+07	3.20942e+07	3.34196e+07	2.89547e+07	1.97134e+07	1.95334e+07	1.97418e+07	2	1	1	2	6	12	8	6	8
ILF3_HUMAN	14	9	631.04	0.428301	1.06876	Condition 1	Condition 3	Interleukin enhancer-binding factor 3 OS=Homo sapiens GN=ILF3 PE=1 SV=3	4.97663e+07	4.78374e+07	4.6179e+07	4.70666e+07	4.94703e+07	4.37689e+07	4.88112e+07	4.29123e+07	4.28094e+07	1.18748e+08	1.23262e+08	1.07263e+08	4.30662e+07	3.67569e+07	4.37689e+07	2.82681e+07	2.51796e+07	2.49578e+07	4	0	2	4	9	13	20	13	15
AMPB_HUMAN	10	9	352.23	0.648966	1.26546	Condition 2	Condition 3	Aminopeptidase B OS=Homo sapiens GN=RNPEP PE=1 SV=2	1.1894e+07	1.20544e+07	1.05117e+07	8.76489e+06	1.48446e+07	1.79587e+07	1.1319e+07	1.42752e+07	7.2543e+06	2.83805e+07	3.10604e+07	2.44163e+07	8.01993e+06	1.10297e+07	1.79587e+07	6.55518e+06	8.37624e+06	4.22925e+06	5	0	2	3	3	6	12	12	12
DHB4_HUMAN	10	9	365.77	0.765419	1.09331	Condition 3	Condition 1	Peroxisomal multifunctional enzyme type 2 OS=Homo sapiens GN=HSD17B4 PE=1 SV=3	1.59625e+07	1.56768e+07	1.58314e+07	1.9637e+07	1.48202e+07	1.54612e+07	1.41045e+07	1.89235e+07	1.88723e+07	3.80885e+07	4.03942e+07	3.67726e+07	1.7968e+07	1.10115e+07	1.54612e+07	8.16837e+06	1.11038e+07	1.10026e+07	5	0	0	2	3	8	11	12	11
STAT1_HUMAN	9	8	270.69	6.09897e-07	19.3086	Condition 1	Condition 3	Signal transducer and activator of transcription 1-alpha/beta OS=Homo sapiens GN=STAT1 PE=1 SV=2	3.67915e+07	3.35654e+07	3.61682e+07	2.37356e+07	1.9017e+07	1.82684e+07	1.70913e+06	2.27587e+06	1.53197e+06	8.7789e+07	8.64874e+07	8.40104e+07	2.17182e+07	1.41298e+07	1.82684e+07	989814	1.33541e+06	893135	1	1	2	2	3	13	0	0	0			x	x	x
SERA_HUMAN	8	8	307.62	6.97241e-07	3.87312	Condition 1	Condition 3	D-3-phosphoglycerate dehydrogenase OS=Homo sapiens GN=PHGDH PE=1 SV=4	3.2346e+07	3.28129e+07	3.27374e+07	9.5495e+06	1.18384e+07	9.88643e+06	8.29506e+06	8.71996e+06	8.26078e+06	7.71814e+07	8.45484e+07	7.60413e+07	8.73785e+06	8.79601e+06	9.88643e+06	4.80393e+06	5.11662e+06	4.81603e+06	6	2	4	1	4	6	9	9	8			x	x	x
DAF_HUMAN	8	8	313.7	9.27063e-07	6.48688	Condition 2	Condition 3	Complement decay-accelerating factor OS=Homo sapiens GN=CD55 PE=1 SV=4	2.10826e+07	1.99675e+07	2.19134e+07	8.43215e+07	8.99003e+07	7.56811e+07	1.38042e+07	1.09313e+07	1.37889e+07	5.03058e+07	5.14498e+07	5.08998e+07	7.71547e+07	6.67967e+07	7.56811e+07	7.99445e+06	6.41414e+06	8.03891e+06	3	0	0	7	6	19	0	0	3			x	x	x
GLYM_HUMAN	10	8	360.86	2.19798e-06	4.10138	Condition 3	Condition 1	Serine hydroxymethyltransferase, mitochondrial OS=Homo sapiens GN=SHMT2 PE=1 SV=3	1.61004e+07	1.56807e+07	1.6655e+07	2.13111e+07	2.47972e+07	1.86136e+07	6.79505e+07	6.56608e+07	6.50433e+07	3.84176e+07	4.04041e+07	3.86857e+07	1.94998e+07	1.84245e+07	1.86136e+07	3.93523e+07	3.85278e+07	3.79202e+07	2	1	2	2	4	8	21	14	15			x	x	x
SDHA_HUMAN	8	8	304.1	3.91703e-06	4.04636	Condition 1	Condition 3	Succinate dehydrogenase [ubiquinone] flavoprotein subunit, mitochondrial OS=Homo sapiens GN=SDHA PE=1 SV=2	3.28394e+07	3.5791e+07	3.46006e+07	2.76868e+07	2.72119e+07	2.3394e+07	7.31514e+06	8.98311e+06	9.21379e+06	7.83588e+07	9.2222e+07	8.03692e+07	2.53336e+07	2.02187e+07	2.3394e+07	4.23643e+06	5.27103e+06	5.37164e+06	5	0	3	3	5	16	5	5	3			x	x	x
ANXA3_HUMAN	8	8	299.4	4.3874e-06	2.89472	Condition 1	Condition 3	Annexin A3 OS=Homo sapiens GN=ANXA3 PE=1 SV=3	2.67341e+07	2.59933e+07	2.6407e+07	2.19638e+07	2.49855e+07	2.04757e+07	9.87052e+06	9.00863e+06	8.45833e+06	6.37907e+07	6.69765e+07	6.13373e+07	2.0097e+07	1.85644e+07	2.04757e+07	5.71633e+06	5.286e+06	4.9312e+06	2	0	2	4	2	13	3	3	1			x	x	x
ANXA7_HUMAN	9	8	411.59	5.1744e-06	3.16423	Condition 2	Condition 3	Annexin A7 OS=Homo sapiens GN=ANXA7 PE=1 SV=3	1.64083e+07	1.50772e+07	1.60848e+07	3.38665e+07	2.87694e+07	3.48837e+07	1.10844e+07	9.63617e+06	1.00988e+07	3.91523e+07	3.88491e+07	3.73612e+07	3.0988e+07	2.13759e+07	3.48837e+07	6.41931e+06	5.65422e+06	5.8876e+06	1	0	0	3	4	13	4	5	5			x	x	x
AT1A1_HUMAN	18	8	792.18	5.61994e-06	2.31619	Condition 2	Condition 3	Sodium/potassium-transporting ATPase subunit alpha-1 OS=Homo sapiens GN=ATP1A1 PE=1 SV=1	3.68766e+07	3.67994e+07	3.61444e+07	4.45027e+07	4.04567e+07	4.49765e+07	1.71208e+07	2.02981e+07	1.868e+07	8.79921e+07	9.48203e+07	8.39551e+07	4.07203e+07	3.00597e+07	4.49765e+07	9.91523e+06	1.19103e+07	1.08904e+07	8	0	6	2	2	15	10	9	8			x	x	x
C4BPA_HUMAN	9	8	399.8	6.11452e-06	4.14193	Condition 2	Condition 3	C4b-binding protein alpha chain OS=Homo sapiens GN=C4BPA PE=1 SV=2	9.36303e+07	9.03416e+07	9.65327e+07	1.63327e+08	1.97414e+08	1.46445e+08	3.91521e+07	4.39655e+07	3.93343e+07	2.23413e+08	2.32782e+08	2.24223e+08	1.49445e+08	1.4668e+08	1.46445e+08	2.26742e+07	2.57977e+07	2.29319e+07	12	5	6	6	8	11	2	5	3			x	x	x
CO6A1_HUMAN	8	8	265.86	6.7367e-06	4.27914	Condition 2	Condition 3	Collagen alpha-1(VI) chain OS=Homo sapiens GN=COL6A1 PE=1 SV=3	9.1272e+06	9.02917e+06	8.31457e+06	2.86243e+07	3.30153e+07	2.52252e+07	7.68118e+06	6.48585e+06	6.13256e+06	2.17786e+07	2.32653e+07	1.93128e+07	2.61914e+07	2.45307e+07	2.52252e+07	4.44842e+06	3.80571e+06	3.57528e+06	1	0	0	2	3	8	3	2	2			x	x	x
PSME1_HUMAN	10	8	446.6	7.88948e-06	3.10286	Condition 2	Condition 3	Proteasome activator complex subunit 1 OS=Homo sapiens GN=PSME1 PE=1 SV=1	7.20741e+07	7.12806e+07	7.06929e+07	6.88832e+07	9.20112e+07	7.94997e+07	2.45833e+07	2.57473e+07	2.71444e+07	1.71978e+08	1.83668e+08	1.64203e+08	6.30286e+07	6.83651e+07	7.94997e+07	1.4237e+07	1.51077e+07	1.58252e+07	8	3	5	3	2	13	13	7	13			x	x	x
MX1_HUMAN	10	8	340.68	8.17194e-06	3.15065	Condition 1	Condition 3	Interferon-induced GTP-binding protein Mx1 OS=Homo sapiens GN=MX1 PE=1 SV=4	4.80163e+07	4.90319e+07	4.75807e+07	2.0634e+07	2.54476e+07	2.18645e+07	1.40884e+07	1.6962e+07	1.4854e+07	1.14573e+08	1.2634e+08	1.10519e+08	1.88802e+07	1.89078e+07	2.18645e+07	8.15905e+06	9.95282e+06	8.65989e+06	12	1	8	1	0	7	0	0	0			x	x	x
ACPH_HUMAN	8	8	286.73	1.27424e-05	2.61624	Condition 1	Condition 3	Acylamino-acid-releasing enzyme OS=Homo sapiens GN=APEH PE=1 SV=4	2.40365e+07	2.20305e+07	2.55433e+07	2.55599e+07	2.48599e+07	2.10368e+07	9.90008e+06	8.61946e+06	8.85192e+06	5.7354e+07	5.67657e+07	5.93311e+07	2.33875e+07	1.84711e+07	2.10368e+07	5.73345e+06	5.05765e+06	5.16066e+06	4	0	2	4	2	8	1	1	1			x	x	x
FBLN2_HUMAN	8	8	322.41	2.39685e-05	34.6322	Condition 2	Condition 3	Fibulin-2 OS=Homo sapiens GN=FBLN2 PE=1 SV=2	1.03264e+07	9.6072e+06	1.05789e+07	3.47336e+07	2.30366e+07	2.95742e+07	925290	1.1605e+06	436269	2.46401e+07	2.47547e+07	2.45723e+07	3.17815e+07	1.71164e+07	2.95742e+07	535865	680946	254344	0	0	1	0	3	13	0	0	0			x	x	x
CNDP2_HUMAN	9	8	498.13	2.61991e-05	2.01717	Condition 2	Condition 3	Cytosolic non-specific dipeptidase OS=Homo sapiens GN=CNDP2 PE=1 SV=2	6.17652e+07	6.12913e+07	5.20919e+07	6.85061e+07	6.39495e+07	6.10906e+07	3.27732e+07	3.12239e+07	3.19521e+07	1.47379e+08	1.57928e+08	1.20997e+08	6.26835e+07	4.7515e+07	6.10906e+07	1.898e+07	1.83212e+07	1.86281e+07	9	3	5	3	2	19	13	14	14			x	x	x
IDHP_HUMAN	10	8	350.18	2.70991e-05	2.07662	Condition 1	Condition 3	Isocitrate dehydrogenase [NADP], mitochondrial OS=Homo sapiens GN=IDH2 PE=1 SV=2	7.24938e+07	6.97401e+07	6.95236e+07	3.95727e+07	4.41102e+07	3.52834e+07	3.28764e+07	3.44448e+07	3.46512e+07	1.72979e+08	1.79698e+08	1.61487e+08	3.62092e+07	3.27743e+07	3.52834e+07	1.90398e+07	2.02112e+07	2.02017e+07	4	2	5	4	2	9	2	9	7			x	x	x
CSRP1_HUMAN	8	8	317.73	2.9431e-05	1.68074	Condition 3	Condition 1	Cysteine and glycine-rich protein 1 OS=Homo sapiens GN=CSRP1 PE=1 SV=3	5.1499e+07	4.89817e+07	5.4571e+07	9.11126e+07	8.03402e+07	8.41757e+07	8.58345e+07	8.43379e+07	9.04289e+07	1.22883e+08	1.2621e+08	1.26756e+08	8.33686e+07	5.96934e+07	8.41757e+07	4.97095e+07	4.9487e+07	5.272e+07	0	0	0	0	1	13	20	22	20			x	x	x
IF16_HUMAN	11	8	318.08	4.84303e-05	2.85082	Condition 1	Condition 3	Gamma-interferon-inducible protein 16 OS=Homo sapiens GN=IFI16 PE=1 SV=3	1.04699e+07	1.07294e+07	1.1267e+07	9.87826e+06	1.16472e+07	9.01632e+06	3.27121e+06	3.73768e+06	4.37951e+06	2.49824e+07	2.76463e+07	2.61706e+07	9.03867e+06	8.65395e+06	9.01632e+06	1.89446e+06	2.19316e+06	2.55325e+06	2	0	0	2	2	9	0	0	1			x	x	x
U5S1_HUMAN	10	8	361.87	7.75798e-05	2.33218	Condition 2	Condition 3	116 kDa U5 small nuclear ribonucleoprotein component OS=Homo sapiens GN=EFTUD2 PE=1 SV=1	1.51042e+07	1.51799e+07	1.45918e+07	1.56908e+07	1.87599e+07	1.41332e+07	6.36428e+06	6.84991e+06	7.61781e+06	3.60404e+07	3.91138e+07	3.38933e+07	1.43572e+07	1.39387e+07	1.41332e+07	3.68575e+06	4.01933e+06	4.44118e+06	5	1	0	0	1	9	3	4	4			x	x	x
HYEP_HUMAN	11	8	355.4	9.9087e-05	3.1701	Condition 3	Condition 1	Epoxide hydrolase 1 OS=Homo sapiens GN=EPHX1 PE=1 SV=1	2.31003e+07	2.1987e+07	2.16999e+07	1.83352e+07	2.9472e+07	2.07466e+07	7.22986e+07	6.65686e+07	7.28546e+07	5.51201e+07	5.66534e+07	5.04039e+07	1.67768e+07	2.1898e+07	2.07466e+07	4.18704e+07	3.90605e+07	4.24742e+07	3	1	1	0	0	5	16	14	18			x	x	x
PPIA_HUMAN	12	8	650.6	0.000138076	1.94097	Condition 2	Condition 1	Peptidyl-prolyl cis-trans isomerase A OS=Homo sapiens GN=PPIA PE=1 SV=2	3.02135e+08	2.95387e+08	2.97404e+08	5.56219e+08	6.72147e+08	5.08657e+08	3.3185e+08	3.21935e+08	3.2851e+08	7.2093e+08	7.61118e+08	6.908e+08	5.08944e+08	4.99411e+08	5.08657e+08	1.92185e+08	1.88902e+08	1.91521e+08	9	0	9	7	10	22	33	39	30			x	x	x
CH10_HUMAN	9	8	426.27	0.000164182	2.00286	Condition 3	Condition 1	10 kDa heat shock protein, mitochondrial OS=Homo sapiens GN=HSPE1 PE=1 SV=2	9.5305e+07	9.03222e+07	9.05975e+07	1.01238e+08	1.23022e+08	9.18118e+07	1.88339e+08	1.79185e+08	1.85716e+08	2.2741e+08	2.32732e+08	2.10437e+08	9.26333e+07	9.14064e+07	9.18118e+07	1.09073e+08	1.05141e+08	1.08272e+08	2	0	2	0	2	24	29	26	22			x	x	x
USO1_HUMAN	10	8	395.8	0.000180868	2.47992	Condition 1	Condition 3	General vesicular transport factor p115 OS=Homo sapiens GN=USO1 PE=1 SV=2	1.80545e+07	1.77549e+07	1.83483e+07	1.60229e+07	1.6314e+07	1.37686e+07	7.15532e+06	5.99738e+06	8.68583e+06	4.30803e+07	4.57488e+07	4.26189e+07	1.46611e+07	1.21214e+07	1.37686e+07	4.14387e+06	3.51909e+06	5.06384e+06	7	0	0	2	2	15	6	5	6			x	x	x
GPDM_HUMAN	9	8	389.32	0.000190205	2.1511	Condition 1	Condition 2	Glycerol-3-phosphate dehydrogenase, mitochondrial OS=Homo sapiens GN=GPD2 PE=1 SV=3	5.77318e+07	5.59754e+07	6.08894e+07	2.97661e+07	2.78376e+07	2.35624e+07	4.08266e+07	3.40944e+07	3.38051e+07	1.37755e+08	1.44231e+08	1.41432e+08	2.72361e+07	2.06835e+07	2.35624e+07	2.3644e+07	2.00056e+07	1.97083e+07	16	4	17	2	2	0	1	0	0			x	x	x
ASSY_HUMAN	8	8	272.35	0.00024726	2.35997	Condition 2	Condition 3	Argininosuccinate synthase OS=Homo sapiens GN=ASS1 PE=1 SV=2	5.29919e+07	5.36972e+07	5.1947e+07	4.92125e+07	6.74994e+07	4.68506e+07	2.52797e+07	2.27727e+07	2.12546e+07	1.26445e+08	1.38361e+08	1.20661e+08	4.50297e+07	5.01526e+07	4.68506e+07	1.46402e+07	1.33624e+07	1.23914e+07	12	3	8	7	5	12	6	5	2			x	x	x
SFPQ_HUMAN	11	8	344.32	0.000269137	2.20359	Condition 3	Condition 2	Splicing factor, proline- and glutamine-rich OS=Homo sapiens GN=SFPQ PE=1 SV=2	2.02482e+07	1.93297e+07	1.97294e+07	1.03812e+07	1.19519e+07	8.87869e+06	2.55704e+07	2.30603e+07	2.01474e+07	4.83148e+07	4.98065e+07	4.58267e+07	9.49883e+06	8.88037e+06	8.87869e+06	1.48086e+07	1.35311e+07	1.17459e+07	2	1	2	1	1	7	8	10	10			x	x	x
HYOU1_HUMAN	10	8	301.62	0.000339639	2.23671	Condition 2	Condition 3	Hypoxia up-regulated protein 1 OS=Homo sapiens GN=HYOU1 PE=1 SV=1	1.42909e+07	1.34226e+07	1.06602e+07	2.42993e+07	2.37678e+07	2.13048e+07	9.66718e+06	1.16066e+07	9.74138e+06	3.40999e+07	3.45858e+07	2.47612e+07	2.2234e+07	1.76597e+07	2.13048e+07	5.59857e+06	6.81043e+06	5.67922e+06	4	2	4	3	2	5	5	2	3			x	x	x
CAPZB_HUMAN	8	8	351.75	0.000340227	2.10341	Condition 2	Condition 3	F-actin-capping protein subunit beta OS=Homo sapiens GN=CAPZB PE=1 SV=4	3.58665e+07	3.4542e+07	3.78205e+07	6.12485e+07	6.91968e+07	5.04426e+07	2.91511e+07	2.65777e+07	3.02686e+07	8.55819e+07	8.90038e+07	8.78482e+07	5.60428e+07	5.14138e+07	5.04426e+07	1.68824e+07	1.5595e+07	1.76466e+07	6	0	4	6	8	19	17	14	15			x	x	x
UGDH_HUMAN	9	8	321.78	0.000407972	2.48514	Condition 2	Condition 3	UDP-glucose 6-dehydrogenase OS=Homo sapiens GN=UGDH PE=1 SV=1	1.47113e+07	1.52722e+07	1.49358e+07	2.98764e+07	2.30354e+07	2.56041e+07	9.52887e+06	9.20918e+06	1.28561e+07	3.51031e+07	3.93515e+07	3.46924e+07	2.73371e+07	1.71155e+07	2.56041e+07	5.51847e+06	5.40368e+06	7.49509e+06	4	0	3	3	3	16	4	3	5			x	x	x
XPO1_HUMAN	8	8	242.63	0.00072027	3.81423	Condition 1	Condition 3	Exportin-1 OS=Homo sapiens GN=XPO1 PE=1 SV=1	1.24489e+07	1.21502e+07	1.03364e+07	7.78452e+06	5.07531e+06	9.76589e+06	2.64389e+06	3.12133e+06	3.39404e+06	2.97046e+07	3.13073e+07	2.40092e+07	7.12289e+06	3.771e+06	9.76589e+06	1.53116e+06	1.83151e+06	1.97872e+06	0	0	0	2	4	7	8	10	9			x	x	x
DNM1L_HUMAN	8	8	248.36	0.000903009	1.64855	Condition 1	Condition 3	Dynamin-1-like protein OS=Homo sapiens GN=DNM1L PE=1 SV=2	1.2138e+07	1.22679e+07	1.21052e+07	1.06637e+07	9.44627e+06	8.7533e+06	6.57715e+06	7.54368e+06	8.02653e+06	2.89629e+07	3.16104e+07	2.81176e+07	9.75736e+06	7.01866e+06	8.7533e+06	3.80904e+06	4.42641e+06	4.67946e+06	1	1	1	2	0	3	6	9	10			x	x	x
NDRG1_HUMAN	8	8	365.65	0.000951435	2.98834	Condition 2	Condition 3	Protein NDRG1 OS=Homo sapiens GN=NDRG1 PE=1 SV=1	2.78663e+07	2.7977e+07	2.62195e+07	2.99885e+07	4.41133e+07	2.75624e+07	1.42974e+07	9.69634e+06	1.00266e+07	6.64924e+07	7.20878e+07	6.09019e+07	2.74397e+07	3.27765e+07	2.75624e+07	8.28008e+06	5.68953e+06	5.84548e+06	0	0	1	3	3	15	10	8	7			x	x	x
AK1A1_HUMAN	8	8	290.83	0.000964134	2.24404	Condition 2	Condition 3	Alcohol dehydrogenase [NADP(+)] OS=Homo sapiens GN=AKR1A1 PE=1 SV=3	3.69191e+07	3.4675e+07	3.26388e+07	4.64386e+07	3.17246e+07	4.06999e+07	1.93349e+07	1.87448e+07	1.48887e+07	8.80935e+07	8.93465e+07	7.58122e+07	4.24916e+07	2.35716e+07	4.06999e+07	1.11974e+07	1.09989e+07	8.6801e+06	3	0	1	2	0	13	8	10	5			x	x	x
DDX1_HUMAN	11	8	357.2	0.00100476	1.60557	Condition 2	Condition 1	ATP-dependent RNA helicase DDX1 OS=Homo sapiens GN=DDX1 PE=1 SV=2	2.12194e+07	2.06791e+07	1.96485e+07	3.33198e+07	3.44744e+07	3.10238e+07	2.33567e+07	2.94652e+07	2.75798e+07	5.06321e+07	5.32834e+07	4.56389e+07	3.04878e+07	2.56148e+07	3.10238e+07	1.35266e+07	1.72893e+07	1.6079e+07	3	3	3	6	4	15	10	13	13			x	x	x
PRDX2_HUMAN	9	8	530.4	0.00105923	1.82866	Condition 3	Condition 1	Peroxiredoxin-2 OS=Homo sapiens GN=PRDX2 PE=1 SV=5	1.6384e+08	1.64058e+08	1.69191e+08	1.90796e+08	2.42231e+08	1.70627e+08	3.0559e+08	3.0576e+08	2.97656e+08	3.90943e+08	4.22726e+08	3.92992e+08	1.74579e+08	1.7998e+08	1.70627e+08	1.76977e+08	1.79411e+08	1.73534e+08	12	1	6	5	7	13	26	32	32			x	x	x
TALDO_HUMAN	10	8	441.03	0.00110945	1.64614	Condition 2	Condition 3	Transaldolase OS=Homo sapiens GN=TALDO1 PE=1 SV=2	4.12571e+07	4.3937e+07	4.57219e+07	6.87349e+07	7.78721e+07	5.82555e+07	4.23933e+07	4.24083e+07	3.96484e+07	9.84446e+07	1.13212e+08	1.06201e+08	6.28928e+07	5.78597e+07	5.82555e+07	2.45513e+07	2.48839e+07	2.3115e+07	2	1	4	3	1	13	7	8	8			x	x	x
RS2_HUMAN	9	8	411.69	0.0011937	2.47737	Condition 2	Condition 1	40S ribosomal protein S2 OS=Homo sapiens GN=RPS2 PE=1 SV=2	2.5768e+07	2.46169e+07	2.23812e+07	5.11648e+07	7.27843e+07	5.63196e+07	3.43818e+07	4.88705e+07	4.5715e+07	6.14855e+07	6.34299e+07	5.19864e+07	4.68161e+07	5.40794e+07	5.63196e+07	1.99116e+07	2.86758e+07	2.66518e+07	3	1	2	4	10	9	8	15	14			x	x	x
C1TC_HUMAN	9	8	277.9	0.00144354	1.43684	Condition 2	Condition 3	C-1-tetrahydrofolate synthase, cytoplasmic OS=Homo sapiens GN=MTHFD1 PE=1 SV=3	2.07723e+07	1.99173e+07	2.07966e+07	1.98684e+07	2.0873e+07	2.11786e+07	1.24025e+07	1.53732e+07	1.53188e+07	4.95651e+07	5.13207e+07	4.83057e+07	1.81797e+07	1.55088e+07	2.11786e+07	7.1827e+06	9.02056e+06	8.93087e+06	5	4	5	4	3	9	0	0	0				x
SUCB2_HUMAN	9	8	356.26	0.00153533	3.14489	Condition 2	Condition 3	Succinyl-CoA ligase [GDP-forming] subunit beta, mitochondrial OS=Homo sapiens GN=SUCLG2 PE=1 SV=2	2.52062e+07	2.36818e+07	2.35958e+07	3.72413e+07	3.63493e+07	3.11088e+07	1.59659e+07	7.8888e+06	9.4372e+06	6.0145e+07	6.10205e+07	5.48076e+07	3.4076e+07	2.70079e+07	3.11088e+07	9.24635e+06	4.62892e+06	5.50188e+06	5	0	5	6	7	11	6	7	7			x	x	x
1433F_HUMAN	12	8	534.73	0.00196015	2.53458	Condition 2	Condition 3	14-3-3 protein eta OS=Homo sapiens GN=YWHAH PE=1 SV=4	4.93508e+07	4.87291e+07	5.02891e+07	7.28223e+07	1.14272e+08	6.5805e+07	3.40571e+07	3.35075e+07	3.22153e+07	1.17757e+08	1.25559e+08	1.1681e+08	6.66328e+07	8.49054e+07	6.5805e+07	1.97235e+07	1.96612e+07	1.87815e+07	4	0	1	3	4	18	7	11	10			x	x	x
RALY_HUMAN	8	8	238.5	0.00207483	1.11283	Condition 3	Condition 1	RNA-binding protein Raly OS=Homo sapiens GN=RALY PE=1 SV=1	2.30162e+07	2.39224e+07	2.40206e+07	2.48854e+07	2.62284e+07	2.5809e+07	2.62414e+07	2.65933e+07	2.6131e+07	5.49195e+07	6.16405e+07	5.57942e+07	2.27703e+07	1.94879e+07	2.5809e+07	1.51972e+07	1.56042e+07	1.52344e+07	2	1	1	1	2	11	0	0	1				x
PTBP1_HUMAN	12	8	427.09	0.00220189	1.64714	Condition 2	Condition 3	Polypyrimidine tract-binding protein 1 OS=Homo sapiens GN=PTBP1 PE=1 SV=1	2.88694e+07	2.96418e+07	2.65698e+07	3.02415e+07	2.36546e+07	3.21352e+07	1.70865e+07	1.89584e+07	1.6186e+07	6.88859e+07	7.63775e+07	6.17155e+07	2.76712e+07	1.75756e+07	3.21352e+07	9.89532e+06	1.11242e+07	9.43643e+06	2	0	0	1	4	11	9	10	11			x	x	x
RAB7A_HUMAN	9	8	390.15	0.0027701	2.06454	Condition 2	Condition 3	Ras-related protein Rab-7a OS=Homo sapiens GN=RAB7A PE=1 SV=1	3.13882e+07	2.99228e+07	2.77855e+07	5.09535e+07	3.67125e+07	4.88307e+07	2.65366e+07	1.93176e+07	2.02606e+07	7.48962e+07	7.71015e+07	6.45392e+07	4.66227e+07	2.72777e+07	4.88307e+07	1.53682e+07	1.1335e+07	1.18119e+07	4	2	4	3	3	16	12	14	15			x	x	x
MYLK_HUMAN	8	8	336.62	0.00341416	1.51873	Condition 2	Condition 3	Myosin light chain kinase, smooth muscle OS=Homo sapiens GN=MYLK PE=1 SV=4	2.55122e+07	2.58282e+07	2.60346e+07	3.3564e+07	2.75499e+07	2.51947e+07	1.93595e+07	1.78195e+07	1.96505e+07	6.08751e+07	6.6551e+07	6.04723e+07	3.07113e+07	2.04698e+07	2.51947e+07	1.12117e+07	1.0456e+07	1.14562e+07	10	3	7	4	7	15	2	8	6			x	x	x
K22E_HUMAN	16	8	819.52	0.00380514	1.95241	Condition 2	Condition 1	Keratin, type II cytoskeletal 2 epidermal OS=Homo sapiens GN=KRT2 PE=1 SV=2	1.09283e+07	1.05701e+07	1.01337e+07	2.06872e+07	2.33483e+07	1.77235e+07	1.34163e+07	1.51867e+07	2.00058e+07	2.60764e+07	2.72359e+07	2.35383e+07	1.8929e+07	1.7348e+07	1.77235e+07	7.76982e+06	8.91108e+06	1.16634e+07	5	3	4	7	3	9	7	10	12			x	x	x
F13A_HUMAN	12	8	456.74	0.00486175	2.05317	Condition 3	Condition 1	Coagulation factor XIII A chain OS=Homo sapiens GN=F13A1 PE=1 SV=4	1.11227e+07	1.14236e+07	9.40539e+06	1.5436e+07	1.93246e+07	1.68676e+07	2.79864e+07	1.79156e+07	1.97003e+07	2.65401e+07	2.94351e+07	2.18465e+07	1.4124e+07	1.43583e+07	1.68676e+07	1.62078e+07	1.05123e+07	1.14853e+07	3	0	4	0	5	6	11	11	13			x	x	x
RL13_HUMAN	8	8	251.38	0.00720811	1.25033	Condition 2	Condition 1	60S ribosomal protein L13 OS=Homo sapiens GN=RPL13 PE=1 SV=4	4.30766e+07	4.26008e+07	4.58628e+07	5.76792e+07	5.77679e+07	4.90221e+07	4.44724e+07	4.54261e+07	4.46146e+07	1.02786e+08	1.09769e+08	1.06529e+08	5.27768e+07	4.2922e+07	4.90221e+07	2.57554e+07	2.66547e+07	2.60103e+07	5	5	4	4	2	15	9	13	12				x
1433E_HUMAN	12	8	575.15	0.00779597	1.56263	Condition 2	Condition 1	14-3-3 protein epsilon OS=Homo sapiens GN=YWHAE PE=1 SV=1	6.467e+07	6.41806e+07	5.89344e+07	8.91182e+07	1.18262e+08	8.60583e+07	7.60293e+07	7.17251e+07	7.93121e+07	1.54311e+08	1.65373e+08	1.36891e+08	8.15438e+07	8.78697e+07	8.60583e+07	4.4031e+07	4.20862e+07	4.62389e+07	4	2	2	4	6	9	12	14	15			x	x	x
MAP4_HUMAN	9	8	252.03	0.0079218	1.91394	Condition 1	Condition 2	Microtubule-associated protein 4 OS=Homo sapiens GN=MAP4 PE=1 SV=3	2.87485e+07	2.60593e+07	3.15809e+07	1.07724e+07	1.63838e+07	1.79805e+07	1.81006e+07	1.90443e+07	1.6614e+07	6.85975e+07	6.71465e+07	7.33551e+07	9.85684e+06	1.21733e+07	1.79805e+07	1.04827e+07	1.11746e+07	9.68594e+06	3	0	3	1	0	1	5	6	5			x	x	x
VDAC2_HUMAN	8	8	422.23	0.00878879	1.41651	Condition 2	Condition 1	Voltage-dependent anion-selective channel protein 2 OS=Homo sapiens GN=VDAC2 PE=1 SV=2	5.40554e+07	5.08003e+07	5.85487e+07	6.92083e+07	8.84534e+07	7.38025e+07	6.55088e+07	6.25423e+07	6.82697e+07	1.28983e+08	1.30896e+08	1.35995e+08	6.3326e+07	6.57217e+07	7.38025e+07	3.79382e+07	3.6698e+07	3.98012e+07	8	0	10	8	8	20	17	16	18				x
PRDX1_HUMAN	11	8	510.4	0.0104442	1.2917	Condition 2	Condition 3	Peroxiredoxin-1 OS=Homo sapiens GN=PRDX1 PE=1 SV=1	1.68035e+08	1.61484e+08	1.80214e+08	1.66184e+08	1.9421e+08	1.53687e+08	1.33512e+08	1.32677e+08	1.31798e+08	4.00952e+08	4.16092e+08	4.18594e+08	1.52059e+08	1.44299e+08	1.53687e+08	7.73213e+07	7.78511e+07	7.68382e+07	6	2	8	6	4	15	22	20	19				x
WDR1_HUMAN	11	8	388.55	0.0113566	1.32486	Condition 2	Condition 3	WD repeat-containing protein 1 OS=Homo sapiens GN=WDR1 PE=1 SV=4	5.49311e+07	5.34264e+07	5.68125e+07	6.31393e+07	7.40688e+07	5.80765e+07	4.94423e+07	4.78514e+07	5.01063e+07	1.31072e+08	1.37663e+08	1.31962e+08	5.77728e+07	5.50337e+07	5.80765e+07	2.86336e+07	2.80778e+07	2.9212e+07	4	0	2	4	4	11	9	8	8				x
UBP14_HUMAN	9	8	290.44	0.0114209	7.26014	Condition 2	Condition 3	Ubiquitin carboxyl-terminal hydrolase 14 OS=Homo sapiens GN=USP14 PE=1 SV=3	5.84561e+06	5.77534e+06	5.28151e+06	1.0419e+07	4.34315e+07	1.05961e+07	2.96807e+06	3.04588e+06	2.86284e+06	1.39484e+07	1.48812e+07	1.22677e+07	9.53349e+06	3.227e+07	1.05961e+07	1.7189e+06	1.78723e+06	1.66903e+06	0	0	0	0	3	9	4	8	6			x	x	x
UGGG1_HUMAN	9	8	284.57	0.0231533	2.40631	Condition 2	Condition 3	UDP-glucose:glycoprotein glucosyltransferase 1 OS=Homo sapiens GN=UGGT1 PE=1 SV=3	1.42555e+07	1.38069e+07	1.57062e+07	1.65555e+07	3.52904e+07	1.66183e+07	9.48361e+06	9.97011e+06	8.9982e+06	3.40155e+07	3.5576e+07	3.64819e+07	1.51484e+07	2.62211e+07	1.66183e+07	5.49226e+06	5.85016e+06	5.24595e+06	6	0	4	3	0	10	7	6	6				x	x
HS90B_HUMAN	34	8	1760.82	0.0357932	1.36748	Condition 2	Condition 3	Heat shock protein HSP 90-beta OS=Homo sapiens GN=HSP90AB1 PE=1 SV=4	9.50613e+07	9.39757e+07	1.04379e+08	1.11823e+08	1.42073e+08	1.07237e+08	7.82951e+07	9.24909e+07	9.33007e+07	2.26828e+08	2.42145e+08	2.42449e+08	1.02319e+08	1.05562e+08	1.07237e+08	4.53432e+07	5.42709e+07	5.43943e+07	7	2	4	2	3	12	15	22	22				x
HPT_HUMAN	16	8	770.5	0.0362046	1.32454	Condition 3	Condition 2	Haptoglobin OS=Homo sapiens GN=HP PE=1 SV=1	1.31178e+08	1.21328e+08	1.42346e+08	8.82078e+07	1.22896e+08	9.45439e+07	1.40555e+08	1.33713e+08	1.30575e+08	3.13007e+08	3.12623e+08	3.30637e+08	8.07107e+07	9.13131e+07	9.45439e+07	8.14e+07	7.84591e+07	7.6125e+07	9	1	5	0	2	13	22	21	26				x
NDUS1_HUMAN	8	8	269.97	0.0630532	1.42151	Condition 1	Condition 3	NADH-ubiquinone oxidoreductase 75 kDa subunit, mitochondrial OS=Homo sapiens GN=NDUFS1 PE=1 SV=3	2.00567e+07	1.83637e+07	2.00843e+07	1.80591e+07	1.31637e+07	1.87234e+07	1.31007e+07	1.61234e+07	1.19327e+07	4.78578e+07	4.73175e+07	4.66511e+07	1.65242e+07	9.78073e+06	1.87234e+07	7.58701e+06	9.46075e+06	6.95675e+06	6	3	5	6	0	12	10	11	10
VIGLN_HUMAN	10	8	291.44	0.160076	1.35983	Condition 2	Condition 3	Vigilin OS=Homo sapiens GN=HDLBP PE=1 SV=2	1.23251e+07	1.25483e+07	1.30128e+07	1.97449e+07	1.47935e+07	1.1999e+07	1.00432e+07	1.27156e+07	1.1464e+07	2.94093e+07	3.23331e+07	3.02256e+07	1.80667e+07	1.09917e+07	1.1999e+07	5.81635e+06	7.46116e+06	6.68354e+06	4	0	0	6	1	12	2	6	1
HP1B3_HUMAN	10	8	445.18	0.182713	1.57618	Condition 2	Condition 1	Heterochromatin protein 1-binding protein 3 OS=Homo sapiens GN=HP1BP3 PE=1 SV=1	4.88768e+07	4.77346e+07	4.62943e+07	5.7368e+07	1.12209e+08	5.56675e+07	6.4828e+07	6.65753e+07	5.70652e+07	1.16626e+08	1.22997e+08	1.07531e+08	5.24921e+07	8.33723e+07	5.56675e+07	3.7544e+07	3.90644e+07	3.3269e+07	6	3	5	6	5	18	15	16	17					x
HDGF_HUMAN	9	8	387.65	0.88003	1.03032	Condition 1	Condition 2	Hepatoma-derived growth factor OS=Homo sapiens GN=HDGF PE=1 SV=1	5.72371e+07	5.43381e+07	5.71293e+07	5.6796e+07	5.02906e+07	5.6654e+07	5.46432e+07	6.17472e+07	5.00788e+07	1.36575e+08	1.40012e+08	1.32698e+08	5.19687e+07	3.73663e+07	5.6654e+07	3.16456e+07	3.62314e+07	2.91959e+07	6	0	5	6	7	18	13	19	12
CAPG_HUMAN	7	7	397.48	2.01341e-09	9.82054	Condition 2	Condition 3	Macrophage-capping protein OS=Homo sapiens GN=CAPG PE=1 SV=2	4.31449e+07	4.08492e+07	4.00509e+07	5.45694e+07	5.40441e+07	4.92104e+07	5.49947e+06	5.14638e+06	5.42495e+06	1.02949e+08	1.05255e+08	9.3029e+07	4.99314e+07	4.01552e+07	4.92104e+07	3.18492e+06	3.01974e+06	3.16274e+06	5	0	3	3	7	14	1	2	2			x	x	x
CTNA1_HUMAN	11	7	458.67	6.86623e-08	2.86738	Condition 1	Condition 3	Catenin alpha-1 OS=Homo sapiens GN=CTNNA1 PE=1 SV=1	2.13004e+07	2.05246e+07	2.1343e+07	1.70926e+07	1.87374e+07	1.90971e+07	7.30234e+06	7.38459e+06	7.34294e+06	5.08253e+07	5.28855e+07	4.95749e+07	1.56398e+07	1.3922e+07	1.90971e+07	4.22902e+06	4.33306e+06	4.28093e+06	4	1	4	3	3	14	2	3	4			x	x	x
PRDX5_HUMAN	7	7	390.16	9.27287e-08	3.48911	Condition 2	Condition 3	Peroxiredoxin-5, mitochondrial OS=Homo sapiens GN=PRDX5 PE=1 SV=4	7.80858e+07	7.73041e+07	7.95656e+07	2.2642e+08	2.40739e+08	2.08415e+08	6.54283e+07	6.25805e+07	6.56149e+07	1.86322e+08	1.99188e+08	1.84812e+08	2.07176e+08	1.78871e+08	2.08415e+08	3.78916e+07	3.67204e+07	3.82535e+07	0	0	0	0	1	22	20	10	15			x	x	x
VAT1_HUMAN	7	7	315.54	3.31709e-07	10.731	Condition 2	Condition 3	Synaptic vesicle membrane protein VAT-1 homolog OS=Homo sapiens GN=VAT1 PE=1 SV=2	1.09185e+07	1.01309e+07	9.60935e+06	2.42105e+07	2.37657e+07	2.13551e+07	1.81673e+06	2.42401e+06	2.22007e+06	2.60529e+07	2.61042e+07	2.23203e+07	2.21527e+07	1.76581e+07	2.13551e+07	1.05213e+06	1.42234e+06	1.2943e+06	1	0	2	3	3	15	2	4	4			x	x	x
TETN_HUMAN	7	7	288.63	4.13204e-07	10.3027	Condition 1	Condition 3	Tetranectin OS=Homo sapiens GN=CLEC3B PE=1 SV=3	3.22308e+07	3.1113e+07	2.82444e+07	1.31825e+07	1.19696e+07	1.3549e+07	3.32533e+06	3.0767e+06	2.48768e+06	7.69066e+07	8.01683e+07	6.56052e+07	1.2062e+07	8.89348e+06	1.3549e+07	1.9258e+06	1.80532e+06	1.45032e+06	8	0	5	2	1	8	0	0	0			x	x	x
CNN3_HUMAN	8	7	271.08	6.51308e-07	7.47168	Condition 2	Condition 3	Calponin-3 OS=Homo sapiens GN=CNN3 PE=1 SV=1	2.87037e+07	2.79843e+07	2.65383e+07	3.41274e+07	3.56668e+07	3.0494e+07	4.78737e+06	4.92697e+06	3.7081e+06	6.84906e+07	7.21068e+07	6.16423e+07	3.12268e+07	2.65008e+07	3.0494e+07	2.77252e+06	2.891e+06	2.16182e+06	6	1	2	1	3	10	2	1	2			x	x	x
FBLN3_HUMAN	8	7	313.46	1.71505e-06	22.9099	Condition 2	Condition 3	EGF-containing fibulin-like extracellular matrix protein 1 OS=Homo sapiens GN=EFEMP1 PE=1 SV=2	1.55884e+07	1.54918e+07	1.59134e+07	2.1936e+07	2.36793e+07	1.92354e+07	642712	1.01421e+06	1.17376e+06	3.71959e+07	3.99174e+07	3.69632e+07	2.00716e+07	1.75939e+07	1.92354e+07	372215	595110	684301	6	1	2	4	5	13	0	0	0			x	x	x
ANXA2_HUMAN	24	7	1342.08	3.29184e-06	5.93229	Condition 2	Condition 3	Annexin A2 OS=Homo sapiens GN=ANXA2 PE=1 SV=2	9.13975e+07	8.84966e+07	8.72964e+07	3.66569e+08	3.42602e+08	2.70105e+08	6.11722e+07	5.47162e+07	4.9187e+07	2.18086e+08	2.28028e+08	2.02769e+08	3.35413e+08	2.54556e+08	2.70105e+08	3.54268e+07	3.21059e+07	2.8676e+07	3	3	1	8	11	27	11	16	13			x	x	x
CDC37_HUMAN	8	7	281.11	3.38338e-06	2.42292	Condition 1	Condition 3	Hsp90 co-chaperone Cdc37 OS=Homo sapiens GN=CDC37 PE=1 SV=1	1.99671e+07	2.01893e+07	2.07377e+07	1.91452e+07	1.83709e+07	1.69559e+07	8.61712e+06	7.63111e+06	8.88436e+06	4.7644e+07	5.20214e+07	4.81689e+07	1.75179e+07	1.36497e+07	1.69559e+07	4.99045e+06	4.47771e+06	5.17958e+06	7	0	4	4	4	13	3	3	5			x	x	x
NUDC_HUMAN	7	7	260.28	1.19902e-05	3.23686	Condition 1	Condition 3	Nuclear migration protein nudC OS=Homo sapiens GN=NUDC PE=1 SV=1	1.98714e+07	1.8982e+07	2.13538e+07	1.49552e+07	1.91972e+07	1.5805e+07	5.63304e+06	6.31389e+06	6.65359e+06	4.74156e+07	4.89105e+07	4.96e+07	1.36841e+07	1.42637e+07	1.5805e+07	3.26227e+06	3.70481e+06	3.87904e+06	5	0	4	0	1	6	6	3	8			x	x	x
HBA_HUMAN	8	7	530.8	1.39538e-05	2.60502	Condition 1	Condition 3	Hemoglobin subunit alpha OS=Homo sapiens GN=HBA1 PE=1 SV=2	2.55757e+09	2.46855e+09	2.70276e+09	1.06067e+09	1.25819e+09	9.83784e+08	1.01033e+09	9.33423e+08	1.02316e+09	6.10267e+09	6.36066e+09	6.27789e+09	9.70521e+08	9.34845e+08	9.83784e+08	5.85117e+08	5.47705e+08	5.96501e+08	16	8	16	8	10	67	64	67	64			x	x	x
COF1_HUMAN	11	7	703.3	1.67154e-05	2.39349	Condition 2	Condition 3	Cofilin-1 OS=Homo sapiens GN=CFL1 PE=1 SV=3	1.79867e+08	1.85374e+08	1.69962e+08	3.4354e+08	3.93551e+08	3.15989e+08	1.38917e+08	1.50233e+08	1.50827e+08	4.29184e+08	4.77649e+08	3.94783e+08	3.14341e+08	2.92412e+08	3.15989e+08	8.04511e+07	8.81524e+07	8.7932e+07	4	1	8	7	9	25	15	18	17			x	x	x
SEPT2_HUMAN	7	7	272.9	1.82701e-05	2.96697	Condition 2	Condition 3	Septin-2 OS=Homo sapiens GN=SEPT2 PE=1 SV=1	2.12535e+07	2.01227e+07	1.68684e+07	2.6583e+07	2.95051e+07	2.54756e+07	8.47641e+06	9.30727e+06	9.70686e+06	5.07135e+07	5.18497e+07	3.91813e+07	2.43236e+07	2.19225e+07	2.54756e+07	4.90896e+06	5.46123e+06	5.6591e+06	5	0	1	0	4	14	4	4	4			x	x	x
PHB2_HUMAN	7	7	372.35	1.87698e-05	1.49192	Condition 3	Condition 1	Prohibitin-2 OS=Homo sapiens GN=PHB2 PE=1 SV=2	4.23553e+07	4.16941e+07	4.2542e+07	4.35531e+07	4.67097e+07	4.4041e+07	6.19143e+07	6.0573e+07	6.63764e+07	1.01065e+08	1.07432e+08	9.88152e+07	3.98513e+07	3.47057e+07	4.4041e+07	3.58566e+07	3.55424e+07	3.86974e+07	6	0	3	5	2	13	18	19	16				x
AL7A1_HUMAN	7	7	289.81	1.90524e-05	3.12218	Condition 2	Condition 3	Alpha-aminoadipic semialdehyde dehydrogenase OS=Homo sapiens GN=ALDH7A1 PE=1 SV=5	2.67717e+07	2.60701e+07	2.7841e+07	2.44707e+07	3.32868e+07	2.62129e+07	8.83387e+06	9.78039e+06	8.28051e+06	6.38805e+07	6.71745e+07	6.46681e+07	2.23908e+07	2.47324e+07	2.62129e+07	5.11597e+06	5.73884e+06	4.82754e+06	5	2	5	3	4	10	4	5	1			x	x	x
SEPT7_HUMAN	9	7	378.82	1.97078e-05	3.81287	Condition 2	Condition 3	Septin-7 OS=Homo sapiens GN=SEPT7 PE=1 SV=2	1.9457e+07	1.83879e+07	1.76837e+07	3.46818e+07	4.22386e+07	2.93174e+07	9.56871e+06	9.31009e+06	8.98414e+06	4.64269e+07	4.73798e+07	4.10752e+07	3.1734e+07	3.13837e+07	2.93174e+07	5.54155e+06	5.46289e+06	5.23775e+06	8	0	7	5	5	12	10	9	8			x	x	x
1433B_HUMAN	12	7	744.8	2.08204e-05	8.52519	Condition 2	Condition 3	14-3-3 protein beta/alpha OS=Homo sapiens GN=YWHAB PE=1 SV=3	4.7115e+07	4.84368e+07	5.01918e+07	1.44205e+08	1.74941e+08	1.23982e+08	1.78178e+07	2.13709e+07	1.279e+07	1.12422e+08	1.24806e+08	1.16584e+08	1.31949e+08	1.29982e+08	1.23982e+08	1.03189e+07	1.25398e+07	7.45654e+06	3	0	0	5	3	20	13	14	11			x	x	x
MARCS_HUMAN	7	7	308.45	2.74144e-05	7.73978	Condition 2	Condition 3	Myristoylated alanine-rich C-kinase substrate OS=Homo sapiens GN=MARCKS PE=1 SV=4	1.80164e+07	1.61869e+07	1.7747e+07	2.97234e+07	2.91093e+07	2.34051e+07	3.94982e+06	2.44435e+06	4.23118e+06	4.29894e+07	4.17085e+07	4.12221e+07	2.71971e+07	2.16284e+07	2.34051e+07	2.28746e+06	1.43427e+06	2.46677e+06	0	0	0	0	0	14	0	5	4			x	x	x
SYTC_HUMAN	8	7	269.75	2.90929e-05	3.70094	Condition 2	Condition 3	Threonine--tRNA ligase, cytoplasmic OS=Homo sapiens GN=TARS PE=1 SV=3	1.73264e+07	1.70627e+07	1.82177e+07	2.83213e+07	2.94753e+07	2.24528e+07	7.07513e+06	6.28819e+06	8.32022e+06	4.13429e+07	4.39652e+07	4.23155e+07	2.59141e+07	2.19004e+07	2.24528e+07	4.09743e+06	3.68972e+06	4.85069e+06	2	1	1	6	5	13	3	2	2			x	x	x
CLUS_HUMAN	7	7	376.16	4.01847e-05	2.171	Condition 1	Condition 3	Clusterin OS=Homo sapiens GN=CLU PE=1 SV=1	6.95006e+07	6.72924e+07	6.44142e+07	3.42832e+07	4.21397e+07	3.36638e+07	3.15911e+07	3.00117e+07	3.10767e+07	1.65837e+08	1.73391e+08	1.49619e+08	3.13693e+07	3.13101e+07	3.36638e+07	1.82954e+07	1.761e+07	1.81177e+07	7	4	4	5	5	9	14	14	16			x	x	x
K1C10_HUMAN	13	7	652.23	4.53886e-05	1.94092	Condition 2	Condition 1	Keratin, type I cytoskeletal 10 OS=Homo sapiens GN=KRT10 PE=1 SV=6	2.25383e+07	2.2277e+07	2.28833e+07	4.13189e+07	4.91208e+07	4.0958e+07	4.01421e+07	4.38469e+07	4.63511e+07	5.37792e+07	5.74007e+07	5.31527e+07	3.78071e+07	3.64972e+07	4.0958e+07	2.32475e+07	2.5728e+07	2.70227e+07	0	0	1	2	1	10	10	8	11			x	x	x
RS9_HUMAN	8	7	251.78	6.35599e-05	1.50952	Condition 3	Condition 1	40S ribosomal protein S9 OS=Homo sapiens GN=RPS9 PE=1 SV=3	3.95048e+07	3.89146e+07	3.94868e+07	6.19498e+07	5.87932e+07	5.32859e+07	6.01969e+07	6.02911e+07	5.74942e+07	9.42633e+07	1.00271e+08	9.17187e+07	5.66844e+07	4.36839e+07	5.32859e+07	3.48619e+07	3.5377e+07	3.35191e+07	0	1	1	2	2	9	7	9	6			x	x	x
LEG1_HUMAN	8	7	521.31	7.27505e-05	1.88903	Condition 2	Condition 1	Galectin-1 OS=Homo sapiens GN=LGALS1 PE=1 SV=2	1.24608e+08	1.2224e+08	1.26308e+08	2.20681e+08	2.68323e+08	2.15899e+08	2.16231e+08	2.07838e+08	2.09859e+08	2.97331e+08	3.14975e+08	2.93383e+08	2.01924e+08	1.99366e+08	2.15899e+08	1.25227e+08	1.21953e+08	1.22348e+08	6	0	4	6	6	19	27	31	29			x	x	x
PRP8_HUMAN	10	7	242.32	9.12855e-05	3.56442	Condition 2	Condition 3	Pre-mRNA-processing-splicing factor 8 OS=Homo sapiens GN=PRPF8 PE=1 SV=2	9.31549e+06	8.93758e+06	9.46889e+06	1.04406e+07	1.32156e+07	8.81445e+06	3.10585e+06	3.47163e+06	2.53218e+06	2.22279e+07	2.30293e+07	2.1994e+07	9.55321e+06	9.81932e+06	8.81445e+06	1.7987e+06	2.03705e+06	1.47626e+06	1	2	3	5	2	8	1	3	1			x	x	x
CTND1_HUMAN	8	7	205.44	0.000165909	5.95848	Condition 2	Condition 3	Catenin delta-1 OS=Homo sapiens GN=CTNND1 PE=1 SV=1	1.4717e+07	1.52664e+07	1.38998e+07	2.09116e+07	3.05471e+07	1.48476e+07	3.32e+06	3.57971e+06	4.22834e+06	3.51165e+07	3.93367e+07	3.22861e+07	1.91342e+07	2.26967e+07	1.48476e+07	1.92272e+06	2.10047e+06	2.46512e+06	3	0	3	4	3	9	5	8	6			x	x	x
PROF1_HUMAN	8	7	601.47	0.000208485	2.14624	Condition 2	Condition 3	Profilin-1 OS=Homo sapiens GN=PFN1 PE=1 SV=2	1.68144e+08	1.5717e+08	1.57229e+08	2.47233e+08	2.67621e+08	1.97214e+08	1.12413e+08	1.08171e+08	1.11189e+08	4.01211e+08	4.04977e+08	3.65205e+08	2.26219e+08	1.98845e+08	1.97214e+08	6.51019e+07	6.34718e+07	6.48233e+07	2	2	0	5	1	28	31	34	31			x	x	x
PGAM1_HUMAN	12	7	542.95	0.000227891	3.41228	Condition 2	Condition 3	Phosphoglycerate mutase 1 OS=Homo sapiens GN=PGAM1 PE=1 SV=2	4.26494e+07	4.20042e+07	4.35726e+07	6.11015e+07	8.50488e+07	6.51089e+07	2.52305e+07	2.00788e+07	1.66021e+07	1.01767e+08	1.08232e+08	1.01209e+08	5.59082e+07	6.3192e+07	6.51089e+07	1.46118e+07	1.17817e+07	9.679e+06	3	2	4	2	6	5	13	14	11			x	x	x
PCNA_HUMAN	7	7	175.88	0.000274994	1.80898	Condition 1	Condition 3	Proliferating cell nuclear antigen OS=Homo sapiens GN=PCNA PE=1 SV=1	2.82156e+07	2.68686e+07	2.96603e+07	2.03371e+07	2.02001e+07	2.31157e+07	1.44304e+07	1.4953e+07	1.7463e+07	6.73259e+07	6.92319e+07	6.88939e+07	1.86086e+07	1.50088e+07	2.31157e+07	8.35711e+06	8.77399e+06	1.01809e+07	5	0	0	3	1	7	1	4	3			x	x	x
ARPC2_HUMAN	7	7	200.05	0.000290411	1.83054	Condition 2	Condition 3	Actin-related protein 2/3 complex subunit 2 OS=Homo sapiens GN=ARPC2 PE=1 SV=1	3.10498e+07	2.99556e+07	3.21388e+07	4.82268e+07	5.74452e+07	4.36541e+07	2.68898e+07	2.78656e+07	2.68193e+07	7.40886e+07	7.71861e+07	7.4651e+07	4.41278e+07	4.26823e+07	4.36541e+07	1.55727e+07	1.63507e+07	1.56356e+07	1	1	1	1	3	9	11	5	5			x	x	x
LA_HUMAN	7	7	373.8	0.000300293	1.64591	Condition 1	Condition 3	Lupus La protein OS=Homo sapiens GN=SSB PE=1 SV=2	2.88527e+07	2.78908e+07	2.88238e+07	2.15781e+07	2.04222e+07	2.31828e+07	1.7609e+07	1.88038e+07	1.55751e+07	6.88461e+07	7.18657e+07	6.6951e+07	1.97441e+07	1.51738e+07	2.31828e+07	1.01979e+07	1.10335e+07	9.08025e+06	9	2	5	1	2	11	10	10	8			x	x	x
ERO1A_HUMAN	8	7	337.62	0.000343464	3.1768	Condition 1	Condition 3	ERO1-like protein alpha OS=Homo sapiens GN=ERO1A PE=1 SV=2	1.33971e+07	1.31167e+07	1.34585e+07	1.60112e+07	9.30759e+06	1.18622e+07	3.67668e+06	4.04954e+06	4.85635e+06	3.19671e+07	3.37975e+07	3.12609e+07	1.46503e+07	6.91562e+06	1.18622e+07	2.12928e+06	2.37615e+06	2.83125e+06	5	0	3	3	2	9	4	5	6			x	x	x
GSHB_HUMAN	8	7	263.11	0.000372243	1.68348	Condition 1	Condition 3	Glutathione synthetase OS=Homo sapiens GN=GSS PE=1 SV=1	2.80859e+07	2.6082e+07	2.80893e+07	2.28745e+07	2.82284e+07	2.59892e+07	1.77001e+07	1.5829e+07	1.53323e+07	6.70165e+07	6.72051e+07	6.5245e+07	2.09303e+07	2.0974e+07	2.59892e+07	1.02507e+07	9.288e+06	8.93875e+06	7	3	4	1	4	14	0	0	0			x	x	x
PGH1_HUMAN	7	7	218.35	0.000407374	1.83281	Condition 1	Condition 2	Prostaglandin G/H synthase 1 OS=Homo sapiens GN=PTGS1 PE=1 SV=2	3.27599e+07	3.31108e+07	3.3134e+07	1.57624e+07	1.73005e+07	2.09551e+07	2.25308e+07	2.09612e+07	2.28585e+07	7.8169e+07	8.53159e+07	7.69625e+07	1.44227e+07	1.28544e+07	2.09551e+07	1.30483e+07	1.22994e+07	1.33265e+07	4	2	4	3	2	8	2	6	6			x	x	x
LYRIC_HUMAN	7	7	198.39	0.00049265	1.57943	Condition 3	Condition 2	Protein LYRIC OS=Homo sapiens GN=MTDH PE=1 SV=2	1.55019e+07	1.40009e+07	1.49176e+07	1.41699e+07	1.224e+07	1.20109e+07	2.12638e+07	2.04286e+07	1.89908e+07	3.69895e+07	3.60758e+07	3.46501e+07	1.29656e+07	9.09445e+06	1.20109e+07	1.23145e+07	1.19869e+07	1.10716e+07	0	0	2	2	0	5	12	11	11			x	x	x
PRDX3_HUMAN	8	7	305.56	0.000797985	1.90758	Condition 2	Condition 1	Thioredoxin-dependent peroxide reductase, mitochondrial OS=Homo sapiens GN=PRDX3 PE=1 SV=3	3.99459e+07	3.77108e+07	3.3763e+07	7.14474e+07	8.12893e+07	5.98057e+07	6.22749e+07	5.65336e+07	5.80485e+07	9.53159e+07	9.71687e+07	7.84236e+07	6.53748e+07	6.03987e+07	5.98057e+07	3.60654e+07	3.31722e+07	3.38422e+07	0	0	0	4	7	14	13	14	10			x	x	x
ASPH_HUMAN	8	7	281.16	0.000995191	1.66692	Condition 2	Condition 3	Aspartyl/asparaginyl beta-hydroxylase OS=Homo sapiens GN=ASPH PE=1 SV=3	1.43437e+07	1.35828e+07	1.36485e+07	2.18903e+07	2.36598e+07	1.8833e+07	1.41764e+07	1.29272e+07	1.15205e+07	3.42257e+07	3.49987e+07	3.17023e+07	2.00297e+07	1.75794e+07	1.8833e+07	8.20999e+06	7.58527e+06	6.71644e+06	2	0	0	2	3	5	6	4	8			x	x	x
CISY_HUMAN	7	7	275.85	0.00106206	2.07864	Condition 2	Condition 1	Citrate synthase, mitochondrial OS=Homo sapiens GN=CS PE=1 SV=2	2.79115e+07	2.56011e+07	2.68943e+07	4.8322e+07	6.90049e+07	4.98098e+07	4.76655e+07	4.12346e+07	4.36223e+07	6.66002e+07	6.5966e+07	6.24691e+07	4.42149e+07	5.12713e+07	4.98098e+07	2.76046e+07	2.41953e+07	2.54318e+07	4	0	2	3	2	9	14	13	14			x	x	x
G6PE_HUMAN	7	7	246.7	0.00142253	2.83841	Condition 3	Condition 1	GDH/6PGL endoplasmic bifunctional protein OS=Homo sapiens GN=H6PD PE=1 SV=2	8.42148e+06	7.80748e+06	7.17318e+06	1.72281e+07	1.05182e+07	9.75486e+06	2.259e+07	2.29726e+07	2.08622e+07	2.00947e+07	2.01174e+07	1.66616e+07	1.57638e+07	7.81512e+06	9.75486e+06	1.30826e+07	1.34796e+07	1.21626e+07	1	0	3	2	2	6	11	11	11			x	x	x
KAD2_HUMAN	8	7	297.02	0.00187123	2.27564	Condition 2	Condition 1	Adenylate kinase 2, mitochondrial OS=Homo sapiens GN=AK2 PE=1 SV=2	2.24872e+07	2.21444e+07	1.83614e+07	4.65414e+07	5.64099e+07	4.03978e+07	2.6833e+07	1.81878e+07	2.50768e+07	5.36573e+07	5.70591e+07	4.26492e+07	4.25857e+07	4.19131e+07	4.03978e+07	1.55398e+07	1.06721e+07	1.46198e+07	2	4	2	2	3	7	11	10	12			x	x	x
NPM_HUMAN	9	7	550.76	0.00255773	1.75469	Condition 2	Condition 1	Nucleophosmin OS=Homo sapiens GN=NPM1 PE=1 SV=2	1.17102e+08	1.14136e+08	1.12434e+08	1.93094e+08	2.3548e+08	1.74465e+08	1.62803e+08	2.02909e+08	2.16164e+08	2.79421e+08	2.94092e+08	2.61158e+08	1.76682e+08	1.74964e+08	1.74465e+08	9.42842e+07	1.19061e+08	1.26023e+08	9	1	8	13	12	20	24	20	23			x	x	x
COIA1_HUMAN	7	7	268.44	0.00364035	1.53519	Condition 2	Condition 3	Collagen alpha-1(XVIII) chain OS=Homo sapiens GN=COL18A1 PE=1 SV=5	1.2561e+07	1.19159e+07	1.27239e+07	1.7713e+07	1.82149e+07	1.50789e+07	1.2408e+07	1.11283e+07	9.68899e+06	2.99722e+07	3.07035e+07	2.95547e+07	1.62075e+07	1.35339e+07	1.50789e+07	7.18584e+06	6.52973e+06	5.64868e+06	2	0	0	2	2	7	5	7	4			x	x	x
PML_HUMAN	9	7	376.73	0.00515893	4.02196	Condition 2	Condition 3	Protein PML OS=Homo sapiens GN=PML PE=1 SV=3	1.26154e+07	1.30319e+07	1.16806e+07	1.92648e+07	2.69107e+07	1.67601e+07	8.34058e+06	4.42798e+06	2.87942e+06	3.01019e+07	3.35791e+07	2.71314e+07	1.76274e+07	1.99949e+07	1.67601e+07	4.8303e+06	2.59821e+06	1.6787e+06	1	2	1	1	4	9	0	0	1			x	x	x
TYPH_HUMAN	9	7	317.37	0.00626446	2.0406	Condition 2	Condition 3	Thymidine phosphorylase OS=Homo sapiens GN=TYMP PE=1 SV=2	2.53183e+07	2.66536e+07	2.82129e+07	2.85747e+07	2.87649e+07	2.42632e+07	8.77992e+06	1.5861e+07	1.53487e+07	6.04125e+07	6.86778e+07	6.5532e+07	2.6146e+07	2.13725e+07	2.42632e+07	5.08473e+06	9.30678e+06	8.94831e+06	5	2	6	3	3	9	2	4	3			x	x	x
ETFB_HUMAN	7	7	247.44	0.00635147	2.11928	Condition 2	Condition 3	Electron transfer flavoprotein subunit beta OS=Homo sapiens GN=ETFB PE=1 SV=3	1.88758e+07	2.00957e+07	2.27371e+07	2.05918e+07	2.95519e+07	1.92031e+07	8.53651e+06	1.08295e+07	1.33559e+07	4.504e+07	5.17803e+07	5.28129e+07	1.88416e+07	2.19573e+07	1.92031e+07	4.94376e+06	6.3544e+06	7.7865e+06	2	2	4	2	4	11	1	2	2			x	x	x
ODPB_HUMAN	7	7	240.01	0.00703236	2.3825	Condition 1	Condition 3	Pyruvate dehydrogenase E1 component subunit beta, mitochondrial OS=Homo sapiens GN=PDHB PE=1 SV=3	2.6701e+07	2.61716e+07	2.56176e+07	2.16654e+07	3.1351e+07	1.9188e+07	1.2514e+07	1.31371e+07	7.29345e+06	6.37118e+07	6.74359e+07	5.95036e+07	1.9824e+07	2.32941e+07	1.9188e+07	7.24724e+06	7.70846e+06	4.25208e+06	8	0	2	3	5	9	4	2	4			x	x	x
PUR6_HUMAN	10	7	323.56	0.00742581	2.03555	Condition 2	Condition 3	Multifunctional protein ADE2 OS=Homo sapiens GN=PAICS PE=1 SV=3	2.04878e+07	1.841e+07	1.80281e+07	2.56425e+07	4.08547e+07	2.50514e+07	1.3687e+07	1.49772e+07	1.63107e+07	4.88864e+07	4.74368e+07	4.18751e+07	2.3463e+07	3.03554e+07	2.50514e+07	7.92657e+06	8.78818e+06	9.50913e+06	2	2	2	2	2	8	5	4	7			x	x	x
SCRN1_HUMAN	9	7	226.25	0.0087166	1.64536	Condition 1	Condition 3	Secernin-1 OS=Homo sapiens GN=SCRN1 PE=1 SV=2	1.46322e+07	1.54985e+07	1.94662e+07	1.22891e+07	8.51411e+06	1.05745e+07	1.05739e+07	9.86366e+06	9.70599e+06	3.49142e+07	3.99348e+07	4.52154e+07	1.12446e+07	6.32606e+06	1.05745e+07	6.12366e+06	5.7877e+06	5.65859e+06	4	0	6	0	1	9	5	7	6			x	x	x
6PGD_HUMAN	10	7	511.84	0.00968546	1.81797	Condition 2	Condition 1	6-phosphogluconate dehydrogenase, decarboxylating OS=Homo sapiens GN=PGD PE=1 SV=3	3.22054e+07	3.03821e+07	3.36478e+07	5.63105e+07	7.16618e+07	4.69805e+07	2.64274e+07	3.95501e+07	3.3756e+07	7.68461e+07	7.82851e+07	7.81561e+07	5.15244e+07	5.32453e+07	4.69805e+07	1.53049e+07	2.32068e+07	1.96797e+07	7	3	4	6	7	16	6	9	8			x	x	x
PTK7_HUMAN	8	7	189.55	0.0107756	1.69909	Condition 2	Condition 3	Inactive tyrosine-protein kinase 7 OS=Homo sapiens GN=PTK7 PE=1 SV=2	6.56734e+06	6.36665e+06	6.52248e+06	8.20892e+06	9.036e+06	7.0294e+06	4.3772e+06	5.96988e+06	3.93955e+06	1.56705e+07	1.64048e+07	1.51502e+07	7.51122e+06	6.71383e+06	7.0294e+06	2.53497e+06	3.50295e+06	2.29676e+06	2	0	2	3	2	8	0	3	5			x	x	x
LMAN1_HUMAN	7	7	267.51	0.0109806	1.46608	Condition 3	Condition 1	Protein ERGIC-53 OS=Homo sapiens GN=LMAN1 PE=1 SV=2	2.89742e+07	3.0484e+07	3.1751e+07	3.42516e+07	2.78421e+07	3.05271e+07	3.68053e+07	4.70396e+07	4.98749e+07	6.9136e+07	7.85476e+07	7.37502e+07	3.13404e+07	2.06869e+07	3.05271e+07	2.13151e+07	2.76015e+07	2.9077e+07	3	3	2	4	6	15	5	10	12				x
HNRPQ_HUMAN	13	7	551.23	0.0133544	2.32381	Condition 2	Condition 1	Heterogeneous nuclear ribonucleoprotein Q OS=Homo sapiens GN=SYNCRIP PE=1 SV=2	1.72828e+07	1.71846e+07	1.32487e+07	2.71187e+07	5.38109e+07	2.99533e+07	1.96429e+07	1.9724e+07	1.98089e+07	4.12388e+07	4.42792e+07	3.07736e+07	2.48137e+07	3.9982e+07	2.99533e+07	1.13758e+07	1.15734e+07	1.15486e+07	2	0	0	0	2	8	7	9	9			x	x	x
YBOX1_HUMAN	9	7	394.75	0.0140539	4.60292	Condition 1	Condition 3	Nuclease-sensitive element-binding protein 1 OS=Homo sapiens GN=YBX1 PE=1 SV=3	2.34057e+07	2.18663e+07	2.16579e+07	1.37271e+07	1.57392e+07	1.22709e+07	1.55945e+06	9.17068e+06	3.81062e+06	5.58488e+07	5.63426e+07	5.03062e+07	1.25604e+07	1.16944e+07	1.22709e+07	903129	5.38108e+06	2.22159e+06	2	0	2	0	0	11	2	8	6			x	x	x
SRSF1_HUMAN	7	7	251.81	0.0147641	1.43379	Condition 3	Condition 2	Serine/arginine-rich splicing factor 1 OS=Homo sapiens GN=SRSF1 PE=1 SV=2	3.94229e+07	3.85342e+07	3.93659e+07	3.37859e+07	3.45755e+07	2.50303e+07	4.66929e+07	4.41075e+07	4.3104e+07	9.4068e+07	9.92903e+07	9.14378e+07	3.09143e+07	2.56899e+07	2.50303e+07	2.70414e+07	2.5881e+07	2.51296e+07	9	5	9	3	1	5	16	17	20				x
PLIN3_HUMAN	7	7	348.36	0.0148693	1.48885	Condition 2	Condition 3	Perilipin-3 OS=Homo sapiens GN=PLIN3 PE=1 SV=3	1.17547e+07	1.13779e+07	1.15105e+07	1.40578e+07	1.65611e+07	1.46338e+07	1.16781e+07	1.05541e+07	8.16228e+06	2.80482e+07	2.93173e+07	2.67363e+07	1.2863e+07	1.2305e+07	1.46338e+07	6.76317e+06	6.19281e+06	4.75861e+06	2	1	1	1	0	8	5	8	5				x
AL9A1_HUMAN	7	7	367.25	0.0152661	1.83752	Condition 2	Condition 3	4-trimethylaminobutyraldehyde dehydrogenase OS=Homo sapiens GN=ALDH9A1 PE=1 SV=3	1.97287e+07	1.80339e+07	1.83311e+07	2.63978e+07	3.5204e+07	2.41133e+07	1.99563e+07	1.38544e+07	1.28365e+07	4.7075e+07	4.64677e+07	4.25788e+07	2.41542e+07	2.61569e+07	2.41133e+07	1.15573e+07	8.12937e+06	7.4837e+06	8	0	3	3	5	11	11	12	6			x	x	x
PA2G4_HUMAN	8	7	404.12	0.0161543	1.37353	Condition 2	Condition 3	Proliferation-associated protein 2G4 OS=Homo sapiens GN=PA2G4 PE=1 SV=3	1.67358e+07	1.65916e+07	1.86197e+07	2.49911e+07	2.12096e+07	2.16848e+07	1.40659e+07	1.80443e+07	1.7314e+07	3.99337e+07	4.27514e+07	4.32492e+07	2.2867e+07	1.57589e+07	2.16848e+07	8.146e+06	1.05879e+07	1.00941e+07	5	3	3	2	4	16	11	13	12				x
BASP1_HUMAN	8	7	320.95	0.0567057	1.73151	Condition 3	Condition 2	Brain acid soluble protein 1 OS=Homo sapiens GN=BASP1 PE=1 SV=2	1.70869e+07	1.5741e+07	1.65865e+07	7.21501e+06	1.44398e+07	8.55269e+06	1.2932e+07	2.06617e+07	1.8711e+07	4.07713e+07	4.05597e+07	3.85266e+07	6.60178e+06	1.07289e+07	8.55269e+06	7.48931e+06	1.21237e+07	1.09085e+07	0	0	2	0	0	13	10	13	13					x
SEPT9_HUMAN	8	7	304.36	0.0626437	1.33907	Condition 2	Condition 1	Septin-9 OS=Homo sapiens GN=SEPT9 PE=1 SV=2	1.56944e+07	1.51431e+07	1.56555e+07	1.85669e+07	2.50696e+07	1.86208e+07	1.66023e+07	1.7727e+07	1.37359e+07	3.74487e+07	3.90189e+07	3.6364e+07	1.69888e+07	1.86269e+07	1.86208e+07	9.61493e+06	1.04017e+07	8.00802e+06	4	2	3	3	3	8	5	6	6
ERP29_HUMAN	7	7	291.84	0.139949	1.21164	Condition 3	Condition 2	Endoplasmic reticulum resident protein 29 OS=Homo sapiens GN=ERP29 PE=1 SV=4	4.86248e+07	4.76147e+07	4.73211e+07	4.26843e+07	5.19755e+07	4.63891e+07	5.71722e+07	6.56109e+07	4.81173e+07	1.16025e+08	1.22688e+08	1.09916e+08	3.90564e+07	3.86183e+07	4.63891e+07	3.31102e+07	3.84986e+07	2.80523e+07	7	2	2	2	2	12	20	17	20
FUMH_HUMAN	7	7	254.71	0.229943	1.20349	Condition 2	Condition 1	Fumarate hydratase, mitochondrial OS=Homo sapiens GN=FH PE=1 SV=3	2.85279e+07	2.78565e+07	3.36594e+07	3.9029e+07	3.82878e+07	3.10505e+07	3.8709e+07	3.13404e+07	3.15271e+07	6.80711e+07	7.17775e+07	7.8183e+07	3.57118e+07	2.84482e+07	3.10505e+07	2.24176e+07	1.83896e+07	1.83803e+07	0	1	2	3	2	9	10	8	6
IPYR_HUMAN	7	7	299.56	0.247096	1.28426	Condition 1	Condition 3	Inorganic pyrophosphatase OS=Homo sapiens GN=PPA1 PE=1 SV=2	4.37141e+07	4.40408e+07	4.82416e+07	3.09747e+07	4.9104e+07	5.20343e+07	3.40806e+07	3.38062e+07	3.80079e+07	1.04307e+08	1.13479e+08	1.12054e+08	2.83421e+07	3.64847e+07	5.20343e+07	1.97372e+07	1.98365e+07	2.21586e+07	4	2	3	1	1	14	12	11	12
THIL_HUMAN	9	7	292.58	0.411153	1.06658	Condition 1	Condition 2	Acetyl-CoA acetyltransferase, mitochondrial OS=Homo sapiens GN=ACAT1 PE=1 SV=1	2.31833e+07	2.19987e+07	2.46671e+07	2.158e+07	2.25509e+07	2.13578e+07	2.10788e+07	2.4291e+07	2.34319e+07	5.53181e+07	5.66837e+07	5.72959e+07	1.97458e+07	1.67555e+07	2.13578e+07	1.22074e+07	1.42532e+07	1.36608e+07	1	1	4	2	2	9	2	3	3
NLTP_HUMAN	8	7	298.42	0.62959	1.10564	Condition 3	Condition 2	Non-specific lipid-transfer protein OS=Homo sapiens GN=SCP2 PE=1 SV=2	8.10927e+06	8.62701e+06	7.8629e+06	7.90835e+06	8.49896e+06	7.68656e+06	7.40627e+06	1.071e+07	8.52292e+06	1.93497e+07	2.22291e+07	1.82637e+07	7.23619e+06	6.3148e+06	7.68656e+06	4.2892e+06	6.28433e+06	4.96886e+06	2	1	0	0	0	7	5	10	8
PDLI1_HUMAN	6	6	142.92	2.30823e-08	10.3012	Condition 2	Condition 3	PDZ and LIM domain protein 1 OS=Homo sapiens GN=PDLIM1 PE=1 SV=4	1.9009e+07	2.00576e+07	1.81804e+07	2.31333e+07	2.51517e+07	2.60241e+07	2.59301e+06	2.17683e+06	2.44379e+06	4.53578e+07	5.1682e+07	4.22288e+07	2.11672e+07	1.8688e+07	2.60241e+07	1.5017e+06	1.2773e+06	1.42473e+06	3	0	0	0	1	8	2	1	2			x	x	x
PTGIS_HUMAN	6	6	274.37	2.99495e-08	5.49762	Condition 3	Condition 2	Prostacyclin synthase OS=Homo sapiens GN=PTGIS PE=1 SV=1	1.44236e+07	1.39318e+07	1.42744e+07	9.88465e+06	8.7023e+06	9.11522e+06	4.83244e+07	5.37202e+07	5.02514e+07	3.44165e+07	3.58979e+07	3.31562e+07	9.04452e+06	6.46588e+06	9.11522e+06	2.79862e+07	3.15215e+07	2.92966e+07	0	0	0	0	0	0	10	13	14			x	x	x
DDAH2_HUMAN	6	6	176.09	9.55798e-08	4.19745	Condition 2	Condition 3	N(G),N(G)-dimethylarginine dimethylaminohydrolase 2 OS=Homo sapiens GN=DDAH2 PE=1 SV=1	1.36208e+07	1.3213e+07	1.39661e+07	2.88002e+07	2.60537e+07	2.64084e+07	6.64656e+06	6.68439e+06	6.02896e+06	3.2501e+07	3.40457e+07	3.244e+07	2.63524e+07	1.93581e+07	2.64084e+07	3.84923e+06	3.9222e+06	3.51488e+06	1	0	0	0	1	13	1	0	1			x	x	x
BGH3_HUMAN	7	6	229.13	1.17557e-07	12.8197	Condition 1	Condition 3	Transforming growth factor-beta-induced protein ig-h3 OS=Homo sapiens GN=TGFBI PE=1 SV=1	6.00328e+07	5.8347e+07	5.66805e+07	2.11377e+07	2.08607e+07	1.81877e+07	4.76308e+06	4.98182e+06	3.91069e+06	1.43246e+08	1.50342e+08	1.31656e+08	1.93411e+07	1.54997e+07	1.81877e+07	2.75845e+06	2.92318e+06	2.27993e+06	4	0	2	3	5	11	4	4	4			x	x	x
ECH1_HUMAN	8	6	307.13	3.40558e-07	5.92696	Condition 1	Condition 3	Delta(3,5)-Delta(2,4)-dienoyl-CoA isomerase, mitochondrial OS=Homo sapiens GN=ECH1 PE=1 SV=2	4.25661e+07	4.11541e+07	4.53947e+07	3.43189e+07	4.03484e+07	3.6399e+07	7.9679e+06	6.45033e+06	7.36612e+06	1.01568e+08	1.06041e+08	1.05441e+08	3.1402e+07	2.99792e+07	3.6399e+07	4.61446e+06	3.78486e+06	4.29444e+06	4	2	4	2	4	13	6	6	6			x	x	x
CTNB1_HUMAN	8	6	292.12	4.72289e-07	3.55449	Condition 1	Condition 3	Catenin beta-1 OS=Homo sapiens GN=CTNNB1 PE=1 SV=1	9.98479e+06	9.822e+06	9.31045e+06	7.99931e+06	7.34019e+06	6.73392e+06	2.85214e+06	2.62764e+06	2.71188e+06	2.38249e+07	2.53082e+07	2.1626e+07	7.31942e+06	5.45382e+06	6.73392e+06	1.65177e+06	1.54182e+06	1.58103e+06	1	0	1	1	0	6	4	6	2			x	x	x
CPNE3_HUMAN	7	6	246.61	5.83671e-07	4.31684	Condition 2	Condition 3	Copine-3 OS=Homo sapiens GN=CPNE3 PE=1 SV=1	5.19562e+07	5.15626e+07	5.69285e+07	1.35078e+08	1.54774e+08	1.26881e+08	3.21662e+07	3.1453e+07	3.29175e+07	1.23974e+08	1.32861e+08	1.32232e+08	1.23597e+08	1.14999e+08	1.26881e+08	1.86285e+07	1.84557e+07	1.91909e+07	7	0	5	3	3	11	1	3	4			x	x	x
KCD12_HUMAN	9	6	344.6	8.85364e-07	10.6884	Condition 2	Condition 3	BTB/POZ domain-containing protein KCTD12 OS=Homo sapiens GN=KCTD12 PE=1 SV=1	1.89075e+07	1.90816e+07	1.48667e+07	7.36412e+07	7.98812e+07	7.26442e+07	6.8908e+06	8.1077e+06	6.16141e+06	4.51157e+07	4.91671e+07	3.4532e+07	6.73822e+07	5.93524e+07	7.26442e+07	3.99068e+06	4.75736e+06	3.5921e+06	2	1	0	0	0	17	5	3	2			x	x	x
PSA5_HUMAN	8	6	352.22	1.26778e-06	2.26969	Condition 1	Condition 3	Proteasome subunit alpha type-5 OS=Homo sapiens GN=PSMA5 PE=1 SV=3	4.35083e+07	4.3176e+07	4.30294e+07	3.06697e+07	2.89573e+07	3.11372e+07	1.96835e+07	1.76759e+07	1.9791e+07	1.03816e+08	1.11251e+08	9.99473e+07	2.8063e+07	2.15155e+07	3.11372e+07	1.13993e+07	1.03717e+07	1.15382e+07	6	0	7	3	0	13	8	9	9			x	x	x
QCR2_HUMAN	6	6	246.74	2.41321e-06	4.78032	Condition 2	Condition 3	Cytochrome b-c1 complex subunit 2, mitochondrial OS=Homo sapiens GN=UQCRC2 PE=1 SV=3	1.35325e+07	1.22808e+07	1.30034e+07	1.93289e+07	1.68897e+07	2.16623e+07	4.29342e+06	4.20606e+06	3.60866e+06	3.22901e+07	3.16437e+07	3.02039e+07	1.7686e+07	1.25492e+07	2.16623e+07	2.48645e+06	2.46799e+06	2.10385e+06	4	3	2	4	2	5	3	1	4			x	x	x
CLCA1_HUMAN	7	6	270.73	3.24323e-06	10.6741	Condition 2	Condition 1	Calcium-activated chloride channel regulator 1 OS=Homo sapiens GN=CLCA1 PE=1 SV=3	1.26202e+06	1.27534e+06	1.52229e+06	1.2159e+07	1.72307e+07	1.39435e+07	3.64604e+06	2.77547e+06	2.84295e+06	3.01134e+06	3.28614e+06	3.53593e+06	1.11256e+07	1.28025e+07	1.39435e+07	2.11154e+06	1.62856e+06	1.65744e+06	0	0	0	3	4	10	0	0	0			x	x	x
TES_HUMAN	7	6	249.05	4.01834e-06	7.5747	Condition 2	Condition 3	Testin OS=Homo sapiens GN=TES PE=1 SV=1	8.081e+06	8.17484e+06	8.19765e+06	2.87863e+07	2.23957e+07	2.19057e+07	3.84684e+06	2.941e+06	2.86109e+06	1.92823e+07	2.1064e+07	1.90412e+07	2.63397e+07	1.66402e+07	2.19057e+07	2.22783e+06	1.72569e+06	1.66802e+06	4	2	2	6	3	7	3	2	1			x	x	x
H4_HUMAN	6	6	334.49	4.12821e-06	3.85176	Condition 3	Condition 1	Histone H4 OS=Homo sapiens GN=HIST1H4A PE=1 SV=2	1.74664e+08	1.72642e+08	1.75969e+08	2.49371e+08	2.98167e+08	2.27743e+08	6.2075e+08	7.05274e+08	6.89508e+08	4.1677e+08	4.44843e+08	4.08735e+08	2.28176e+08	2.2154e+08	2.27743e+08	3.59496e+08	4.13834e+08	4.01983e+08	6	1	5	7	2	20	47	48	56			x	x	x
APOH_HUMAN	6	6	309.29	4.14722e-06	3.08056	Condition 1	Condition 3	Beta-2-glycoprotein 1 OS=Homo sapiens GN=APOH PE=1 SV=3	5.42299e+07	5.02249e+07	5.47679e+07	4.2379e+07	4.22812e+07	3.63357e+07	1.58567e+07	1.71171e+07	1.87126e+07	1.29399e+08	1.29414e+08	1.27213e+08	3.87771e+07	3.14153e+07	3.63357e+07	9.1831e+06	1.00438e+07	1.09094e+07	3	1	0	2	2	12	8	8	8			x	x	x
KCY_HUMAN	6	6	250.16	6.48774e-06	6.6735	Condition 2	Condition 3	UMP-CMP kinase OS=Homo sapiens GN=CMPK1 PE=1 SV=3	7.82868e+06	7.81833e+06	7.76253e+06	1.92468e+07	2.50304e+07	1.72682e+07	3.48907e+06	2.75468e+06	2.97862e+06	1.86802e+07	2.01454e+07	1.80306e+07	1.7611e+07	1.85978e+07	1.72682e+07	2.02063e+06	1.61636e+06	1.73653e+06	2	0	0	1	0	6	4	5	6			x	x	x
GSLG1_HUMAN	7	6	269.39	8.74909e-06	2.67598	Condition 2	Condition 3	Golgi apparatus protein 1 OS=Homo sapiens GN=GLG1 PE=1 SV=2	6.54985e+06	6.08034e+06	5.9191e+06	7.08869e+06	6.24583e+06	6.23551e+06	2.21246e+06	2.37475e+06	2.726e+06	1.56287e+07	1.56671e+07	1.37487e+07	6.4862e+06	4.64071e+06	6.23551e+06	1.28131e+06	1.39343e+06	1.58926e+06	6	4	3	4	4	8	0	2	0			x	x	x
TGM1_HUMAN	6	6	251.41	9.81393e-06	7.34705	Condition 2	Condition 1	Protein-glutamine gamma-glutamyltransferase K OS=Homo sapiens GN=TGM1 PE=1 SV=4	1.76576e+06	1.90656e+06	1.46136e+06	1.20427e+07	1.48112e+07	1.08636e+07	3.0801e+06	2.48541e+06	3.40107e+06	4.21331e+06	4.91261e+06	3.3944e+06	1.10192e+07	1.10048e+07	1.08636e+07	1.78379e+06	1.45836e+06	1.98282e+06	0	0	0	2	1	10	0	0	0			x	x	x
PGS1_HUMAN	7	6	356.94	1.07223e-05	6.43645	Condition 1	Condition 3	Biglycan OS=Homo sapiens GN=BGN PE=1 SV=2	1.05789e+08	1.00219e+08	8.52909e+07	6.07001e+07	8.24506e+07	5.67777e+07	1.71063e+07	1.43979e+07	1.37534e+07	2.52426e+08	2.58231e+08	1.98111e+08	5.5541e+07	6.12615e+07	5.67777e+07	9.90682e+06	8.44824e+06	8.01825e+06	12	2	8	5	10	13	10	10	10			x	x	x
SYWC_HUMAN	8	6	385.49	1.55025e-05	4.14113	Condition 2	Condition 3	Tryptophan--tRNA ligase, cytoplasmic OS=Homo sapiens GN=WARS PE=1 SV=2	2.76638e+07	2.74028e+07	2.5138e+07	2.7857e+07	3.72011e+07	3.58993e+07	9.11408e+06	8.22859e+06	7.03648e+06	6.60091e+07	7.06084e+07	5.83897e+07	2.54893e+07	2.76407e+07	3.58993e+07	5.27825e+06	4.8283e+06	4.10226e+06	2	0	2	6	13	10	3	5	5			x	x	x
PCBP1_HUMAN	11	6	635.22	1.70317e-05	2.34508	Condition 2	Condition 3	Poly(rC)-binding protein 1 OS=Homo sapiens GN=PCBP1 PE=1 SV=2	4.71155e+07	4.51893e+07	4.61132e+07	4.98118e+07	6.17734e+07	5.64722e+07	2.54599e+07	2.26037e+07	2.36002e+07	1.12423e+08	1.16438e+08	1.0711e+08	4.55781e+07	4.58981e+07	5.64722e+07	1.47447e+07	1.32632e+07	1.37589e+07	3	1	1	0	0	8	14	11	12			x	x	x
LETM1_HUMAN	7	6	186.38	1.98836e-05	7.74212	Condition 1	Condition 3	LETM1 and EF-hand domain-containing protein 1, mitochondrial OS=Homo sapiens GN=LETM1 PE=1 SV=1	8.88557e+06	8.88148e+06	8.50927e+06	4.77057e+06	2.97514e+06	4.17504e+06	1.28768e+06	1.18247e+06	923792	2.12021e+07	2.28848e+07	1.9765e+07	4.3651e+06	2.21056e+06	4.17504e+06	745735	693841	538570	0	1	0	0	0	3	6	6	5			x	x	x
CO6A2_HUMAN	6	6	144.14	2.07348e-05	4.50417	Condition 2	Condition 3	Collagen alpha-2(VI) chain OS=Homo sapiens GN=COL6A2 PE=1 SV=4	1.39808e+07	1.36403e+07	1.23978e+07	2.27723e+07	1.67816e+07	2.30333e+07	4.37246e+06	5.28074e+06	4.24221e+06	3.33598e+07	3.51467e+07	2.87971e+07	2.08368e+07	1.24689e+07	2.30333e+07	2.53223e+06	3.09858e+06	2.47321e+06	2	2	4	2	3	7	3	2	2			x	x	x
LTBP2_HUMAN	6	6	175.54	2.15337e-05	76.3329	Condition 1	Condition 3	Latent-transforming growth factor beta-binding protein 2 OS=Homo sapiens GN=LTBP2 PE=1 SV=3	7.22862e+06	7.31478e+06	7.4917e+06	5.01616e+06	6.46867e+06	4.57554e+06	42976.4	175506	70189	1.72484e+07	1.88479e+07	1.74015e+07	4.58982e+06	4.80628e+06	4.57554e+06	24889	102981	40920.2	0	2	2	2	0	8	0	0	0			x	x	x
PRELP_HUMAN	6	6	207.28	2.80128e-05	5.08038	Condition 2	Condition 3	Prolargin OS=Homo sapiens GN=PRELP PE=1 SV=1	5.21257e+07	4.96513e+07	5.31477e+07	5.51179e+07	3.7769e+07	6.40802e+07	9.53705e+06	1.0275e+07	1.10847e+07	1.24378e+08	1.27936e+08	1.2345e+08	5.04333e+07	2.80627e+07	6.40802e+07	5.52321e+06	6.02904e+06	6.46237e+06	4	1	3	1	0	15	0	0	0			x	x	x
TPM4_HUMAN	19	6	869.4	3.13434e-05	2.36267	Condition 2	Condition 3	Tropomyosin alpha-4 chain OS=Homo sapiens GN=TPM4 PE=1 SV=3	5.44602e+07	5.22525e+07	5.45784e+07	1.15561e+08	1.32147e+08	1.00095e+08	5.11222e+07	4.88299e+07	4.7256e+07	1.29949e+08	1.34638e+08	1.26773e+08	1.05739e+08	9.81864e+07	1.00095e+08	2.96065e+07	2.86519e+07	2.75502e+07	0	1	0	1	2	16	14	12	14			x	x	x
IGHM_HUMAN	12	6	378.81	3.17947e-05	8.54503	Condition 1	Condition 3	Ig mu chain C region OS=Homo sapiens GN=IGHM PE=1 SV=3	1.14314e+08	1.08589e+08	1.11619e+08	3.35231e+07	1.9048e+07	2.95903e+07	1.19935e+07	1.57094e+07	1.14454e+07	2.72768e+08	2.798e+08	2.59265e+08	3.06738e+07	1.41528e+07	2.95903e+07	6.94579e+06	9.21779e+06	6.67265e+06	2	1	0	0	0	11	2	2	1			x	x	x
GDIR1_HUMAN	6	6	222.58	3.30949e-05	2.1434	Condition 2	Condition 3	Rho GDP-dissociation inhibitor 1 OS=Homo sapiens GN=ARHGDIA PE=1 SV=3	4.6526e+07	4.51165e+07	4.52804e+07	6.0089e+07	6.13015e+07	5.52552e+07	2.76663e+07	3.03247e+07	2.44228e+07	1.11017e+08	1.16251e+08	1.05176e+08	5.49818e+07	4.55475e+07	5.52552e+07	1.60224e+07	1.77937e+07	1.42385e+07	4	0	0	0	2	11	10	9	12			x	x	x
PIGR_HUMAN	7	6	174.97	4.99212e-05	7.3206	Condition 2	Condition 3	Polymeric immunoglobulin receptor OS=Homo sapiens GN=PIGR PE=1 SV=4	2.73549e+06	2.64332e+06	1.76508e+06	1.05375e+07	1.07067e+07	1.2781e+07	2.00136e+06	1.31306e+06	1.33346e+06	6.5272e+06	6.811e+06	4.09987e+06	9.6419e+06	7.95519e+06	1.2781e+07	1.15905e+06	770464	777405	0	0	0	0	2	7	0	0	0			x	x	x
S10AB_HUMAN	6	6	289.3	6.60493e-05	6.03824	Condition 2	Condition 3	Protein S100-A11 OS=Homo sapiens GN=S100A11 PE=1 SV=2	7.97941e+07	8.36456e+07	7.89992e+07	2.73118e+08	3.80355e+08	2.41589e+08	3.73392e+07	5.61172e+07	5.47757e+07	1.90399e+08	2.15528e+08	1.83497e+08	2.49904e+08	2.82607e+08	2.41589e+08	2.16243e+07	3.29279e+07	3.19342e+07	3	2	1	6	5	17	7	9	12			x	x	x
RL8_HUMAN	6	6	157.47	7.6204e-05	2.40006	Condition 3	Condition 2	60S ribosomal protein L8 OS=Homo sapiens GN=RPL8 PE=1 SV=2	1.23264e+07	1.27493e+07	1.23463e+07	5.646e+06	7.67659e+06	6.50436e+06	1.56114e+07	1.69287e+07	1.50459e+07	2.94122e+07	3.28508e+07	2.86775e+07	5.16612e+06	5.70377e+06	6.50436e+06	9.04104e+06	9.93325e+06	8.77173e+06	3	0	1	1	0	1	5	8	6			x	x	x
DBNL_HUMAN	7	6	271.89	8.70636e-05	7.34525	Condition 2	Condition 3	Drebrin-like protein OS=Homo sapiens GN=DBNL PE=1 SV=1	9.07525e+06	8.34828e+06	7.81027e+06	1.09812e+07	7.45742e+06	8.96775e+06	864080	1.07084e+06	1.79624e+06	2.16547e+07	2.15109e+07	1.81414e+07	1.00478e+07	5.54093e+06	8.96775e+06	500416	628338	1.04721e+06	1	0	0	2	2	9	0	1	0			x	x	x
NHRF1_HUMAN	7	6	223.08	0.000114841	2.15473	Condition 3	Condition 1	Na(+)/H(+) exchange regulatory cofactor NHE-RF1 OS=Homo sapiens GN=SLC9A3R1 PE=1 SV=4	4.75113e+06	4.19978e+06	4.97928e+06	6.53072e+06	7.95275e+06	6.39755e+06	1.01896e+07	1.00892e+07	9.73692e+06	1.13368e+07	1.08215e+07	1.15657e+07	5.97565e+06	5.90896e+06	6.39755e+06	5.90113e+06	5.92006e+06	5.67662e+06	2	1	2	3	3	4	10	8	9			x	x	x
ICAM1_HUMAN	6	6	176.03	0.000151405	2.19538	Condition 2	Condition 1	Intercellular adhesion molecule 1 OS=Homo sapiens GN=ICAM1 PE=1 SV=2	5.86032e+06	5.54426e+06	6.28328e+06	1.33306e+07	1.42781e+07	1.12229e+07	1.02573e+07	8.92534e+06	1.04459e+07	1.39834e+07	1.42858e+07	1.45946e+07	1.21976e+07	1.06087e+07	1.12229e+07	5.94033e+06	5.23713e+06	6.08998e+06	0	0	0	2	2	11	11	9	7			x	x	x
CATD_HUMAN	6	6	290.54	0.000222579	2.95615	Condition 2	Condition 3	Cathepsin D OS=Homo sapiens GN=CTSD PE=1 SV=1	5.29303e+07	5.08824e+07	4.37174e+07	7.76073e+07	1.07033e+08	7.31517e+07	3.03626e+07	2.96341e+07	2.72084e+07	1.26298e+08	1.31108e+08	1.01545e+08	7.10111e+07	7.95262e+07	7.31517e+07	1.75839e+07	1.73884e+07	1.58625e+07	0	0	1	6	6	13	11	9	11			x	x	x
HUWE1_HUMAN	8	6	221.02	0.000258289	3.2474	Condition 3	Condition 1	E3 ubiquitin-protein ligase HUWE1 OS=Homo sapiens GN=HUWE1 PE=1 SV=3	6.28223e+06	5.80809e+06	6.23374e+06	8.11084e+06	1.09293e+07	6.37103e+06	2.0584e+07	1.9818e+07	1.91034e+07	1.49902e+07	1.49656e+07	1.44795e+07	7.42147e+06	8.12057e+06	6.37103e+06	1.19209e+07	1.16286e+07	1.11373e+07	6	2	3	2	0	6	1	2	2			x	x	x
PFKAL_HUMAN	8	6	220.7	0.000381231	3.26115	Condition 1	Condition 3	ATP-dependent 6-phosphofructokinase, liver type OS=Homo sapiens GN=PFKL PE=1 SV=6	1.02729e+07	1.00415e+07	1.02916e+07	7.68288e+06	6.93683e+06	1.11826e+07	2.91992e+06	3.78994e+06	2.67517e+06	2.45124e+07	2.58738e+07	2.39049e+07	7.02989e+06	5.15412e+06	1.11826e+07	1.69102e+06	2.22383e+06	1.55962e+06	4	1	3	0	0	7	0	4	4			x	x	x
PDLI7_HUMAN	6	6	174.08	0.000397569	4.2955	Condition 2	Condition 3	PDZ and LIM domain protein 7 OS=Homo sapiens GN=PDLIM7 PE=1 SV=1	1.33138e+07	1.11972e+07	1.19746e+07	2.52512e+07	1.86151e+07	1.45803e+07	3.47484e+06	5.06207e+06	5.06957e+06	3.17684e+07	2.88516e+07	2.78142e+07	2.3105e+07	1.38312e+07	1.45803e+07	2.01239e+06	2.97027e+06	2.95556e+06	6	4	5	7	5	11	1	2	5			x	x	x
ADHX_HUMAN	7	6	217.54	0.000429816	2.00038	Condition 2	Condition 3	Alcohol dehydrogenase class-3 OS=Homo sapiens GN=ADH5 PE=1 SV=4	1.71655e+07	1.66133e+07	1.61778e+07	2.42684e+07	3.19757e+07	2.469e+07	1.24319e+07	1.36188e+07	1.44088e+07	4.09589e+07	4.28071e+07	3.75772e+07	2.22058e+07	2.37583e+07	2.469e+07	7.19971e+06	7.99109e+06	8.40033e+06	11	7	7	5	5	8	3	3	3			x	x	x
SYRC_HUMAN	8	6	239.19	0.000472817	2.19201	Condition 2	Condition 3	Arginine--tRNA ligase, cytoplasmic OS=Homo sapiens GN=RARS PE=1 SV=2	8.98314e+06	9.27779e+06	7.31533e+06	1.31273e+07	1.66751e+07	1.33327e+07	6.94107e+06	6.71584e+06	6.02142e+06	2.14349e+07	2.39059e+07	1.69918e+07	1.20115e+07	1.23897e+07	1.33327e+07	4.0198e+06	3.94066e+06	3.51048e+06	1	1	1	2	3	9	6	6	6			x	x	x
QCR1_HUMAN	8	6	275.19	0.000518317	3.04627	Condition 1	Condition 3	Cytochrome b-c1 complex subunit 1, mitochondrial OS=Homo sapiens GN=UQCRC1 PE=1 SV=3	1.9114e+07	1.89965e+07	1.76251e+07	1.6926e+07	1.47518e+07	2.30581e+07	7.80251e+06	5.04504e+06	5.44882e+06	4.56084e+07	4.8948e+07	4.0939e+07	1.54874e+07	1.09607e+07	2.30581e+07	4.51868e+06	2.96028e+06	3.17666e+06	7	0	2	4	3	8	4	4	5			x	x	x
SYYC_HUMAN	9	6	279.85	0.000535124	1.66833	Condition 2	Condition 3	Tyrosine--tRNA ligase, cytoplasmic OS=Homo sapiens GN=YARS PE=1 SV=4	1.22197e+07	1.20819e+07	1.10067e+07	1.03826e+07	1.34733e+07	1.19402e+07	6.85514e+06	7.10837e+06	7.49275e+06	2.91576e+07	3.11312e+07	2.55659e+07	9.50011e+06	1.00107e+07	1.19402e+07	3.97003e+06	4.17098e+06	4.36827e+06	3	1	3	6	2	9	2	0	4			x	x	x
RPN2_HUMAN	6	6	248.71	0.00062419	1.82567	Condition 2	Condition 3	Dolichyl-diphosphooligosaccharide--protein glycosyltransferase subunit 2 OS=Homo sapiens GN=RPN2 PE=1 SV=3	1.81592e+07	1.84278e+07	1.64542e+07	2.93966e+07	2.81251e+07	2.57388e+07	1.28595e+07	1.63341e+07	1.64119e+07	4.333e+07	4.74825e+07	3.82193e+07	2.68981e+07	2.08972e+07	2.57388e+07	7.44734e+06	9.58434e+06	9.56811e+06	4	4	4	6	2	12	6	10	10			x	x	x
LASP1_HUMAN	6	6	243.78	0.00077353	2.30335	Condition 2	Condition 3	LIM and SH3 domain protein 1 OS=Homo sapiens GN=LASP1 PE=1 SV=2	1.81832e+07	1.70031e+07	1.62601e+07	2.27007e+07	2.08724e+07	2.08636e+07	7.02535e+06	1.06144e+07	1.03355e+07	4.33873e+07	4.38117e+07	3.77684e+07	2.07713e+07	1.55084e+07	2.08636e+07	4.0686e+06	6.22822e+06	6.02559e+06	1	0	3	2	3	10	0	0	2			x	x	x
CYC_HUMAN	6	6	268.5	0.000778479	1.91291	Condition 2	Condition 3	Cytochrome c OS=Homo sapiens GN=CYCS PE=1 SV=2	4.09849e+07	4.38675e+07	4.94503e+07	6.42764e+07	7.63707e+07	5.82736e+07	3.238e+07	3.68304e+07	3.47784e+07	9.77949e+07	1.13033e+08	1.14862e+08	5.88133e+07	5.67441e+07	5.82736e+07	1.87523e+07	2.1611e+07	2.02758e+07	0	0	0	5	5	15	6	6	6			x	x	x
C1QBP_HUMAN	6	6	372.14	0.000813978	1.89574	Condition 2	Condition 3	Complement component 1 Q subcomponent-binding protein, mitochondrial OS=Homo sapiens GN=C1QBP PE=1 SV=1	3.44294e+07	3.04125e+07	2.93047e+07	4.01823e+07	4.63494e+07	3.57831e+07	2.37241e+07	2.06405e+07	2.01561e+07	8.21528e+07	7.83634e+07	6.8068e+07	3.67671e+07	3.4438e+07	3.57831e+07	1.37394e+07	1.21113e+07	1.1751e+07	5	0	5	6	1	14	16	15	12			x	x	x
PRS6A_HUMAN	6	6	218.16	0.00102912	1.93214	Condition 2	Condition 1	26S protease regulatory subunit 6A OS=Homo sapiens GN=PSMC3 PE=1 SV=3	7.38219e+06	6.79242e+06	6.65767e+06	1.35174e+07	1.51712e+07	1.15623e+07	7.39509e+06	8.48703e+06	9.54614e+06	1.76148e+07	1.75019e+07	1.54642e+07	1.23685e+07	1.12723e+07	1.15623e+07	4.28273e+06	4.97994e+06	5.5654e+06	0	0	0	1	4	11	3	3	4			x	x	x
NDUS3_HUMAN	6	6	235.41	0.00104427	2.7102	Condition 2	Condition 3	NADH dehydrogenase [ubiquinone] iron-sulfur protein 3, mitochondrial OS=Homo sapiens GN=NDUFS3 PE=1 SV=1	1.80081e+07	1.85786e+07	1.20479e+07	2.34158e+07	2.32399e+07	1.86458e+07	8.14636e+06	7.07872e+06	8.86969e+06	4.29694e+07	4.78711e+07	2.79844e+07	2.14256e+07	1.72675e+07	1.86458e+07	4.71782e+06	4.15358e+06	5.17103e+06	0	0	0	0	1	4	9	11	9			x	x	x
ETFA_HUMAN	6	6	204.88	0.00128849	2.18315	Condition 2	Condition 3	Electron transfer flavoprotein subunit alpha, mitochondrial OS=Homo sapiens GN=ETFA PE=1 SV=1	1.07671e+07	1.02245e+07	8.26445e+06	1.04823e+07	8.72426e+06	1.19513e+07	5.65066e+06	4.29605e+06	4.32521e+06	2.56916e+07	2.63453e+07	1.91964e+07	9.59137e+06	6.4822e+06	1.19513e+07	3.27248e+06	2.5208e+06	2.5216e+06	0	0	0	1	1	8	4	3	3			x	x	x
PSME2_HUMAN	8	6	371.14	0.00147215	2.09956	Condition 1	Condition 3	Proteasome activator complex subunit 2 OS=Homo sapiens GN=PSME2 PE=1 SV=4	6.09867e+07	5.91274e+07	6.12169e+07	5.27139e+07	7.04121e+07	4.61663e+07	3.32961e+07	2.7061e+07	2.60092e+07	1.45522e+08	1.52353e+08	1.42193e+08	4.82335e+07	5.23168e+07	4.61663e+07	1.92828e+07	1.58786e+07	1.51633e+07	5	5	3	5	6	9	10	9	10			x	x	x
STT3A_HUMAN	8	6	305.64	0.00149057	3.38614	Condition 2	Condition 3	Dolichyl-diphosphooligosaccharide--protein glycosyltransferase subunit STT3A OS=Homo sapiens GN=STT3A PE=1 SV=2	1.7628e+07	1.85653e+07	1.92801e+07	2.68801e+07	4.49981e+07	2.60267e+07	9.90248e+06	1.14344e+07	7.57655e+06	4.20625e+07	4.78368e+07	4.47831e+07	2.45955e+07	3.3434e+07	2.60267e+07	5.73484e+06	6.70937e+06	4.41712e+06	5	0	5	4	3	13	4	4	3			x	x	x
ODO2_HUMAN	6	6	160.15	0.00159055	1.83703	Condition 2	Condition 1	Dihydrolipoyllysine-residue succinyltransferase component of 2-oxoglutarate dehydrogenase complex, mitochondrial OS=Homo sapiens GN=DLST PE=1 SV=4	1.24705e+07	1.36937e+07	1.40055e+07	2.35843e+07	2.9544e+07	2.06646e+07	1.96037e+07	1.97114e+07	1.96488e+07	2.97561e+07	3.52842e+07	3.25314e+07	2.15798e+07	2.19514e+07	2.06646e+07	1.13531e+07	1.15661e+07	1.14552e+07	2	0	2	0	2	5	4	5	6			x	x	x
ECHM_HUMAN	6	6	320.4	0.00163811	1.8255	Condition 2	Condition 3	Enoyl-CoA hydratase, mitochondrial OS=Homo sapiens GN=ECHS1 PE=1 SV=4	2.80244e+07	2.82034e+07	2.45641e+07	4.25586e+07	3.25637e+07	4.34556e+07	2.30494e+07	2.02029e+07	2.17041e+07	6.68697e+07	7.26713e+07	5.70566e+07	3.89414e+07	2.41951e+07	4.34556e+07	1.33487e+07	1.18545e+07	1.26535e+07	6	1	2	4	2	8	10	9	8			x	x	x
RS12_HUMAN	6	6	246.06	0.00163962	1.61402	Condition 2	Condition 1	40S ribosomal protein S12 OS=Homo sapiens GN=RPS12 PE=1 SV=3	3.90624e+07	3.79061e+07	4.30627e+07	6.49128e+07	6.47198e+07	6.41006e+07	6.06363e+07	6.6951e+07	5.01628e+07	9.32078e+07	9.76719e+07	1.00025e+08	5.93956e+07	4.80874e+07	6.41006e+07	3.51164e+07	3.92849e+07	2.92449e+07	4	4	4	2	2	13	19	20	16			x	x	x
AT2A2_HUMAN	16	6	752.56	0.0021767	2.06466	Condition 3	Condition 1	Sarcoplasmic/endoplasmic reticulum calcium ATPase 2 OS=Homo sapiens GN=ATP2A2 PE=1 SV=1	1.70265e+07	1.64043e+07	1.81404e+07	2.69504e+07	1.848e+07	1.70087e+07	3.44321e+07	3.70205e+07	3.50242e+07	4.06273e+07	4.22686e+07	4.2136e+07	2.46598e+07	1.37308e+07	1.70087e+07	1.99407e+07	2.17225e+07	2.04191e+07	6	4	6	4	6	4	9	10	9			x	x	x
A1AG1_HUMAN	8	6	380.57	0.00259186	1.79962	Condition 2	Condition 1	Alpha-1-acid glycoprotein 1 OS=Homo sapiens GN=ORM1 PE=1 SV=1	5.53569e+07	5.44182e+07	4.92882e+07	9.08113e+07	1.1728e+08	7.81627e+07	5.81607e+07	5.4045e+07	5.70241e+07	1.32088e+08	1.40218e+08	1.14485e+08	8.30929e+07	8.71399e+07	7.81627e+07	3.36827e+07	3.1712e+07	3.3245e+07	5	2	5	2	4	14	19	17	19			x	x	x
ILF2_HUMAN	6	6	242.89	0.00276227	1.66544	Condition 2	Condition 1	Interleukin enhancer-binding factor 2 OS=Homo sapiens GN=ILF2 PE=1 SV=2	1.88054e+07	1.84667e+07	1.85206e+07	3.68577e+07	2.96029e+07	2.64586e+07	2.43261e+07	2.58463e+07	2.35286e+07	4.48719e+07	4.75829e+07	4.3019e+07	3.3725e+07	2.19952e+07	2.64586e+07	1.4088e+07	1.51659e+07	1.37172e+07	1	0	0	2	0	8	8	8	9			x	x	x
PSB1_HUMAN	6	6	166.91	0.00281953	2.16026	Condition 2	Condition 3	Proteasome subunit beta type-1 OS=Homo sapiens GN=PSMB1 PE=1 SV=2	4.18939e+07	4.10271e+07	4.01359e+07	6.15211e+07	5.34494e+07	5.33316e+07	2.66538e+07	1.90273e+07	3.2227e+07	9.99639e+07	1.05714e+08	9.32264e+07	5.62922e+07	3.97134e+07	5.33316e+07	1.54361e+07	1.11647e+07	1.87883e+07	7	0	3	6	5	8	7	4	7			x	x	x
PHB_HUMAN	8	6	360.98	0.00290591	1.5748	Condition 3	Condition 2	Prohibitin OS=Homo sapiens GN=PHB PE=1 SV=1	2.46201e+07	2.4757e+07	2.42198e+07	2.02598e+07	2.51258e+07	1.82179e+07	3.3367e+07	3.43246e+07	3.24714e+07	5.87465e+07	6.3791e+07	5.62568e+07	1.85378e+07	1.86687e+07	1.82179e+07	1.93239e+07	2.01407e+07	1.89308e+07	2	0	2	2	0	8	17	17	14			x	x	x
RS18_HUMAN	6	6	324.1	0.00366107	1.35499	Condition 3	Condition 2	40S ribosomal protein S18 OS=Homo sapiens GN=RPS18 PE=1 SV=3	5.53396e+07	5.36067e+07	5.93951e+07	4.96763e+07	5.70189e+07	4.71062e+07	7.20097e+07	6.87505e+07	6.76387e+07	1.32047e+08	1.38127e+08	1.37961e+08	4.54542e+07	4.23655e+07	4.71062e+07	4.17031e+07	4.03407e+07	3.94333e+07	3	4	4	3	3	12	20	19	20				x
G6PD_HUMAN	6	6	189.03	0.00416639	2.10109	Condition 2	Condition 3	Glucose-6-phosphate 1-dehydrogenase OS=Homo sapiens GN=G6PD PE=1 SV=4	9.62235e+06	9.18835e+06	9.44497e+06	1.58425e+07	2.38514e+07	1.7107e+07	1.14391e+07	7.544e+06	8.05091e+06	2.29601e+07	2.36755e+07	2.19385e+07	1.44959e+07	1.77218e+07	1.7107e+07	6.62476e+06	4.42659e+06	4.69368e+06	6	0	4	1	2	8	3	3	3			x	x	x
2AAA_HUMAN	12	6	485.98	0.00552852	1.64793	Condition 1	Condition 3	Serine/threonine-protein phosphatase 2A 65 kDa regulatory subunit A alpha isoform OS=Homo sapiens GN=PPP2R1A PE=1 SV=4	1.49288e+07	1.44741e+07	1.37808e+07	1.10092e+07	1.65336e+07	1.5236e+07	8.32048e+06	9.31152e+06	8.57287e+06	3.5622e+07	3.72952e+07	3.20095e+07	1.00734e+07	1.22846e+07	1.5236e+07	4.81865e+06	5.46373e+06	4.99798e+06	3	0	2	2	1	5	7	9	8			x	x	x
CO9_HUMAN	8	6	295.36	0.00562307	1.87983	Condition 1	Condition 3	Complement component C9 OS=Homo sapiens GN=C9 PE=1 SV=2	3.70908e+07	3.64856e+07	3.68017e+07	2.35656e+07	3.30926e+07	2.1059e+07	1.84288e+07	2.19529e+07	1.83353e+07	8.85033e+07	9.40119e+07	8.54817e+07	2.15627e+07	2.45881e+07	2.1059e+07	1.06727e+07	1.28813e+07	1.06895e+07	9	0	4	6	5	11	5	8	9			x	x	x
RS4X_HUMAN	7	6	344.26	0.00716672	1.38641	Condition 2	Condition 3	40S ribosomal protein S4, X isoform OS=Homo sapiens GN=RPS4X PE=1 SV=2	4.50607e+07	4.39838e+07	3.87182e+07	6.06366e+07	5.07397e+07	4.93457e+07	3.96169e+07	3.84991e+07	3.78106e+07	1.0752e+08	1.13332e+08	8.99334e+07	5.54829e+07	3.77001e+07	4.93457e+07	2.29434e+07	2.25901e+07	2.20436e+07	12	1	7	11	7	16	11	11	13				x
ODPA_HUMAN	6	6	217.14	0.00734546	1.80822	Condition 2	Condition 3	Pyruvate dehydrogenase E1 component subunit alpha, somatic form, mitochondrial OS=Homo sapiens GN=PDHA1 PE=1 SV=3	2.40862e+07	2.36728e+07	2.65133e+07	3.33759e+07	3.54492e+07	2.37434e+07	1.49517e+07	1.83522e+07	1.78893e+07	5.74727e+07	6.09972e+07	6.15843e+07	3.05391e+07	2.63391e+07	2.37434e+07	8.65901e+06	1.07685e+07	1.04295e+07	6	0	6	4	3	10	5	5	8			x	x	x
CPNE1_HUMAN	7	6	261.83	0.00777342	1.48274	Condition 2	Condition 3	Copine-1 OS=Homo sapiens GN=CPNE1 PE=1 SV=1	1.45247e+07	1.43557e+07	1.25457e+07	1.78354e+07	1.96122e+07	1.8736e+07	1.20847e+07	1.48333e+07	1.09738e+07	3.46577e+07	3.69901e+07	2.91408e+07	1.63195e+07	1.4572e+07	1.8736e+07	6.99863e+06	8.70375e+06	6.39774e+06	8	5	5	7	4	12	6	9	8				x
THIM_HUMAN	6	6	187.83	0.00928334	2.65053	Condition 2	Condition 3	3-ketoacyl-CoA thiolase, mitochondrial OS=Homo sapiens GN=ACAA2 PE=1 SV=2	1.83272e+07	1.77395e+07	1.70953e+07	2.65046e+07	1.67211e+07	2.87919e+07	1.21266e+07	8.96577e+06	6.07861e+06	4.37309e+07	4.5709e+07	3.97083e+07	2.42519e+07	1.24239e+07	2.87919e+07	7.02291e+06	5.26085e+06	3.54383e+06	0	0	1	4	2	13	5	7	2			x	x	x
DSRAD_HUMAN	7	6	167.26	0.0105444	2.33631	Condition 1	Condition 3	Double-stranded RNA-specific adenosine deaminase OS=Homo sapiens GN=ADAR PE=1 SV=4	1.06976e+07	8.82417e+06	8.99218e+06	7.22553e+06	1.24675e+07	6.66571e+06	3.10705e+06	5.02385e+06	4.07378e+06	2.55257e+07	2.27371e+07	2.08867e+07	6.6114e+06	9.26345e+06	6.66571e+06	1.79939e+06	2.94784e+06	2.37501e+06	5	3	2	1	0	2	0	3	3			x	x	x
TRAP1_HUMAN	8	6	289.32	0.0123997	2.77576	Condition 1	Condition 3	Heat shock protein 75 kDa, mitochondrial OS=Homo sapiens GN=TRAP1 PE=1 SV=3	1.29183e+07	1.28485e+07	1.4854e+07	5.84411e+06	1.13979e+07	1.13726e+07	3.29217e+06	5.55025e+06	5.79171e+06	3.08245e+07	3.31065e+07	3.45025e+07	5.34739e+06	8.46873e+06	1.13726e+07	1.9066e+06	3.25672e+06	3.37656e+06	4	0	2	0	1	9	3	6	4			x	x	x
FABP5_HUMAN	7	6	365.39	0.013178	1.33319	Condition 2	Condition 1	Fatty acid-binding protein, epidermal OS=Homo sapiens GN=FABP5 PE=1 SV=3	3.77637e+07	3.38529e+07	3.82828e+07	5.03753e+07	4.67633e+07	4.93787e+07	3.53555e+07	4.4787e+07	4.06918e+07	9.01089e+07	8.72282e+07	8.89221e+07	4.60937e+07	3.47456e+07	4.93787e+07	2.04755e+07	2.62797e+07	2.37233e+07	5	3	4	6	4	15	10	11	12				x
GSTO1_HUMAN	7	6	244.47	0.0131841	1.46545	Condition 3	Condition 1	Glutathione S-transferase omega-1 OS=Homo sapiens GN=GSTO1 PE=1 SV=2	2.4593e+07	2.46522e+07	2.46851e+07	3.31392e+07	3.35091e+07	3.19083e+07	4.41985e+07	3.17812e+07	3.23614e+07	5.86819e+07	6.35208e+07	5.73377e+07	3.03226e+07	2.48976e+07	3.19083e+07	2.55967e+07	1.86483e+07	1.88667e+07	5	3	1	4	3	14	8	10	11				x
HS105_HUMAN	8	6	331.72	0.0138057	2.4326	Condition 1	Condition 3	Heat shock protein 105 kDa OS=Homo sapiens GN=HSPH1 PE=1 SV=1	1.35439e+07	1.3442e+07	1.38509e+07	6.95907e+06	1.70592e+07	1.06925e+07	5.5034e+06	5.72318e+06	5.56074e+06	3.23174e+07	3.46358e+07	3.21725e+07	6.36759e+06	1.26751e+07	1.06925e+07	3.18719e+06	3.35819e+06	3.24191e+06	5	3	5	1	3	1	8	7	7			x	x	x
LONM_HUMAN	8	6	274.97	0.0162006	1.74178	Condition 3	Condition 1	Lon protease homolog, mitochondrial OS=Homo sapiens GN=LONP1 PE=1 SV=2	8.63213e+06	9.20773e+06	9.12863e+06	9.19644e+06	1.20495e+07	7.31621e+06	1.40931e+07	1.39216e+07	1.89585e+07	2.05973e+07	2.37254e+07	2.12037e+07	8.4148e+06	8.95287e+06	7.31621e+06	8.16177e+06	8.16876e+06	1.10528e+07	1	0	2	0	0	1	13	9	10			x	x	x
PSA7_HUMAN	11	6	473.68	0.0212298	1.38518	Condition 1	Condition 3	Proteasome subunit alpha type-7 OS=Homo sapiens GN=PSMA7 PE=1 SV=1	2.6507e+07	2.46943e+07	2.5749e+07	1.80954e+07	2.52486e+07	1.97561e+07	1.83121e+07	1.85028e+07	1.87378e+07	6.3249e+07	6.36293e+07	5.98088e+07	1.65574e+07	1.876e+07	1.97561e+07	1.06051e+07	1.08569e+07	1.09241e+07	4	0	1	2	1	10	6	8	10				x
ELAV1_HUMAN	6	6	185.43	0.021936	1.34781	Condition 3	Condition 2	ELAV-like protein 1 OS=Homo sapiens GN=ELAVL1 PE=1 SV=2	2.27212e+07	2.25425e+07	2.34503e+07	2.01886e+07	1.93223e+07	2.11112e+07	3.01087e+07	2.88275e+07	2.2771e+07	5.42155e+07	5.80848e+07	5.44695e+07	1.84726e+07	1.43566e+07	2.11112e+07	1.74369e+07	1.69151e+07	1.32755e+07	0	0	1	1	0	5	5	8	7				x
RS5_HUMAN	7	6	341.41	0.0238384	1.71953	Condition 2	Condition 1	40S ribosomal protein S5 OS=Homo sapiens GN=RPS5 PE=1 SV=4	2.84705e+07	2.78959e+07	1.71527e+07	3.55954e+07	4.47785e+07	4.60444e+07	2.5599e+07	2.49649e+07	2.89262e+07	6.79341e+07	7.18788e+07	3.98417e+07	3.257e+07	3.32708e+07	4.60444e+07	1.48252e+07	1.46487e+07	1.6864e+07	6	0	8	5	8	11	6	8	10				x	x
COPG1_HUMAN	8	6	224.24	0.0240946	2.17103	Condition 2	Condition 3	Coatomer subunit gamma-1 OS=Homo sapiens GN=COPG1 PE=1 SV=1	1.72027e+07	1.60363e+07	1.65542e+07	3.00572e+07	1.50797e+07	1.67117e+07	9.57084e+06	1.14094e+07	7.50791e+06	4.10478e+07	4.13204e+07	3.84516e+07	2.75025e+07	1.12043e+07	1.67117e+07	5.54277e+06	6.69469e+06	4.37711e+06	3	0	1	1	3	8	4	4	2				x	x
MTAP_HUMAN	6	6	208.18	0.0254462	1.72411	Condition 2	Condition 3	S-methyl-5'-thioadenosine phosphorylase OS=Homo sapiens GN=MTAP PE=1 SV=2	1.88169e+07	1.76645e+07	1.75893e+07	3.10563e+07	1.88004e+07	2.71126e+07	1.46791e+07	1.28346e+07	1.71292e+07	4.48995e+07	4.55158e+07	4.08559e+07	2.84167e+07	1.39688e+07	2.71126e+07	8.50116e+06	7.53099e+06	9.98629e+06	7	1	2	4	3	7	1	0	1				x	x
PSA3_HUMAN	6	6	240.28	0.0261899	1.46601	Condition 1	Condition 3	Proteasome subunit alpha type-3 OS=Homo sapiens GN=PSMA3 PE=1 SV=2	2.80959e+07	2.73007e+07	2.94141e+07	2.71566e+07	2.4456e+07	2.75702e+07	2.2093e+07	2.11538e+07	1.46047e+07	6.70402e+07	7.03453e+07	6.83221e+07	2.48484e+07	1.8171e+07	2.75702e+07	1.27948e+07	1.24124e+07	8.51455e+06	8	4	3	4	7	11	8	8	6				x
HNRL1_HUMAN	7	6	239.18	0.0328014	1.98661	Condition 2	Condition 3	Heterogeneous nuclear ribonucleoprotein U-like protein 1 OS=Homo sapiens GN=HNRNPUL1 PE=1 SV=2	1.0181e+07	1.06098e+07	1.00201e+07	8.45464e+06	1.72853e+07	1.46873e+07	6.51653e+06	7.58278e+06	6.25055e+06	2.42932e+07	2.73382e+07	2.32745e+07	7.73605e+06	1.28431e+07	1.46873e+07	3.77393e+06	4.44935e+06	3.64407e+06	4	0	1	6	4	10	6	7	5				x	x
PRS8_HUMAN	6	6	226.94	0.0514773	1.50309	Condition 3	Condition 1	26S protease regulatory subunit 8 OS=Homo sapiens GN=PSMC5 PE=1 SV=1	9.92155e+06	9.99454e+06	1.02391e+07	1.03902e+07	1.33847e+07	1.09863e+07	1.14694e+07	1.76305e+07	1.6226e+07	2.3674e+07	2.57528e+07	2.3783e+07	9.50708e+06	9.94492e+06	1.09863e+07	6.64229e+06	1.03451e+07	9.45976e+06	4	4	2	0	3	7	4	5	6					x
ACLY_HUMAN	6	6	240.31	0.0519651	2.04325	Condition 3	Condition 1	ATP-citrate synthase OS=Homo sapiens GN=ACLY PE=1 SV=3	8.30195e+06	8.67366e+06	7.41827e+06	1.05888e+07	1.32375e+07	9.64933e+06	9.8755e+06	2.01707e+07	1.97966e+07	1.98095e+07	2.23493e+07	1.72309e+07	9.68878e+06	9.83558e+06	9.64933e+06	5.71922e+06	1.18356e+07	1.15414e+07	0	0	0	2	2	5	4	7	8					x
RL5_HUMAN	7	6	236	0.0549687	1.30905	Condition 2	Condition 1	60S ribosomal protein L5 OS=Homo sapiens GN=RPL5 PE=1 SV=3	3.88588e+07	3.76024e+07	4.05905e+07	4.96356e+07	5.18564e+07	5.17344e+07	3.84615e+07	5.16713e+07	5.3865e+07	9.27219e+07	9.68895e+07	9.42822e+07	4.54169e+07	3.85297e+07	5.17344e+07	2.22743e+07	3.03192e+07	3.14033e+07	3	2	2	4	5	13	11	13	11
TCPH_HUMAN	8	6	332.03	0.0624757	1.08632	Condition 1	Condition 2	T-complex protein 1 subunit eta OS=Homo sapiens GN=CCT7 PE=1 SV=2	2.26749e+07	2.26414e+07	2.32645e+07	2.02971e+07	2.18424e+07	2.0992e+07	2.23641e+07	2.02847e+07	2.13079e+07	5.41051e+07	5.83396e+07	5.40381e+07	1.8572e+07	1.62291e+07	2.0992e+07	1.29518e+07	1.19025e+07	1.24225e+07	7	0	3	5	4	11	8	4	4
IPO7_HUMAN	6	6	132.06	0.0643036	1.46628	Condition 3	Condition 1	Importin-7 OS=Homo sapiens GN=IPO7 PE=1 SV=1	7.36882e+06	6.49911e+06	7.80823e+06	8.58017e+06	5.68514e+06	8.36276e+06	1.08674e+07	1.21117e+07	8.80427e+06	1.75829e+07	1.67461e+07	1.81367e+07	7.85091e+06	4.22411e+06	8.36276e+06	6.29365e+06	7.10681e+06	5.13289e+06	3	0	1	0	0	4	2	2	0
DLDH_HUMAN	8	6	328.54	0.0806586	1.54494	Condition 1	Condition 3	Dihydrolipoyl dehydrogenase, mitochondrial OS=Homo sapiens GN=DLD PE=1 SV=2	3.64656e+07	3.63538e+07	4.02589e+07	3.55749e+07	3.97561e+07	3.23516e+07	2.44031e+07	1.55794e+07	3.32104e+07	8.70115e+07	9.36723e+07	9.35121e+07	3.25513e+07	2.95392e+07	3.23516e+07	1.41326e+07	9.14152e+06	1.93617e+07	3	1	2	2	1	8	7	5	6					x
HNRPR_HUMAN	11	6	559.29	0.0907899	1.37265	Condition 3	Condition 2	Heterogeneous nuclear ribonucleoprotein R OS=Homo sapiens GN=HNRNPR PE=1 SV=1	2.445e+07	2.40257e+07	2.01618e+07	2.12606e+07	1.23776e+07	1.69658e+07	2.48483e+07	2.15737e+07	2.30395e+07	5.83407e+07	6.19066e+07	4.68311e+07	1.94536e+07	9.19664e+06	1.69658e+07	1.43904e+07	1.26588e+07	1.3432e+07	6	0	2	0	0	1	9	8	8
RS27A_HUMAN	8	6	249.71	0.0988642	2.0733	Condition 2	Condition 3	Ubiquitin-40S ribosomal protein S27a OS=Homo sapiens GN=RPS27A PE=1 SV=2	3.90805e+07	3.89535e+07	4.32583e+07	9.53948e+07	3.57254e+07	8.12796e+07	3.45224e+07	3.76505e+07	3.02723e+07	9.32509e+07	1.00371e+08	1.00479e+08	8.72869e+07	2.65443e+07	8.12796e+07	1.9993e+07	2.20922e+07	1.76487e+07	1	0	0	0	0	5	8	8	11					x
SYVC_HUMAN	7	6	311.66	0.101288	1.78456	Condition 2	Condition 3	Valine--tRNA ligase OS=Homo sapiens GN=VARS PE=1 SV=4	4.32037e+06	4.26215e+06	4.56811e+06	5.78497e+06	3.70431e+06	6.71709e+06	2.96095e+06	4.18385e+06	1.93667e+06	1.03089e+07	1.09822e+07	1.06107e+07	5.29329e+06	2.75234e+06	6.71709e+06	1.71478e+06	2.45496e+06	1.12908e+06	1	0	0	0	1	10	4	4	4					x
AGRIN_HUMAN	6	6	242.81	0.121808	6.44121	Condition 1	Condition 3	Agrin OS=Homo sapiens GN=AGRN PE=1 SV=5	3.03137e+06	2.82832e+06	2.9362e+06	1.79261e+06	141972	2.85681e+06	563730	438194	363640	7.23321e+06	7.28768e+06	6.8201e+06	1.64025e+06	105487	2.85681e+06	326474	257119	212002	0	0	0	0	0	12	0	0	0					x
ATP5H_HUMAN	7	6	299.01	0.148465	1.42098	Condition 2	Condition 1	ATP synthase subunit d, mitochondrial OS=Homo sapiens GN=ATP5H PE=1 SV=3	1.80986e+07	1.73091e+07	1.52231e+07	2.09892e+07	3.07271e+07	2.02293e+07	2.05415e+07	2.07375e+07	1.45612e+07	4.31856e+07	4.46001e+07	3.53597e+07	1.92052e+07	2.28305e+07	2.02293e+07	1.18962e+07	1.21681e+07	8.48919e+06	0	0	0	1	2	6	12	9	8
RAB14_HUMAN	7	6	320.39	0.156486	1.37844	Condition 2	Condition 1	Ras-related protein Rab-14 OS=Homo sapiens GN=RAB14 PE=1 SV=4	1.53081e+07	1.63999e+07	1.67416e+07	1.94561e+07	2.83961e+07	1.89328e+07	1.35944e+07	1.83943e+07	1.96937e+07	3.65269e+07	4.22572e+07	3.88868e+07	1.78025e+07	2.10986e+07	1.89328e+07	7.87294e+06	1.07932e+07	1.14814e+07	7	1	5	5	3	9	9	10	8
PFKAP_HUMAN	7	6	211.83	0.17222	1.40948	Condition 2	Condition 3	ATP-dependent 6-phosphofructokinase, platelet type OS=Homo sapiens GN=PFKP PE=1 SV=2	1.55171e+07	1.46177e+07	1.42487e+07	2.20403e+07	1.76716e+07	1.22031e+07	1.23173e+07	1.29916e+07	1.15239e+07	3.70256e+07	3.76653e+07	3.30964e+07	2.0167e+07	1.31301e+07	1.22031e+07	7.13332e+06	7.62307e+06	6.71843e+06	1	0	0	0	0	2	7	5	8
PERM_HUMAN	6	6	244.36	0.192737	1.37885	Condition 3	Condition 1	Myeloperoxidase OS=Homo sapiens GN=MPO PE=1 SV=1	1.43734e+07	1.37317e+07	1.53656e+07	1.8875e+07	2.70387e+07	1.36783e+07	1.8524e+07	2.01005e+07	2.13148e+07	3.42966e+07	3.53823e+07	3.56907e+07	1.72707e+07	2.009e+07	1.36783e+07	1.07279e+07	1.17944e+07	1.24265e+07	5	0	2	3	3	5	5	10	8
NNRE_HUMAN	6	6	150.43	0.211326	1.33485	Condition 1	Condition 2	NAD(P)H-hydrate epimerase OS=Homo sapiens GN=APOA1BP PE=1 SV=2	2.36915e+07	2.3103e+07	2.24533e+07	1.23349e+07	2.36438e+07	1.58979e+07	2.17372e+07	1.97052e+07	1.8083e+07	5.65308e+07	5.9529e+07	5.21538e+07	1.12865e+07	1.75675e+07	1.58979e+07	1.25887e+07	1.15624e+07	1.05424e+07	6	0	2	2	2	3	6	5	2
ACOC_HUMAN	7	6	234.26	0.236732	1.79813	Condition 2	Condition 1	Cytoplasmic aconitate hydratase OS=Homo sapiens GN=ACO1 PE=1 SV=3	6.03431e+06	4.78702e+06	5.21023e+06	1.28029e+07	4.69342e+06	1.13304e+07	8.1346e+06	6.69272e+06	8.0277e+06	1.43986e+07	1.23346e+07	1.21021e+07	1.17148e+07	3.48725e+06	1.13304e+07	4.71101e+06	3.92709e+06	4.68015e+06	3	1	4	2	2	9	7	6	6					x
HNRH3_HUMAN	7	6	365.31	0.248844	1.28861	Condition 2	Condition 1	Heterogeneous nuclear ribonucleoprotein H3 OS=Homo sapiens GN=HNRNPH3 PE=1 SV=2	2.00018e+07	2.05875e+07	1.84394e+07	1.92947e+07	3.22087e+07	2.45616e+07	2.16674e+07	2.21617e+07	2.11845e+07	4.77267e+07	5.30475e+07	4.28305e+07	1.76548e+07	2.39314e+07	2.45616e+07	1.25483e+07	1.30038e+07	1.23506e+07	6	3	4	3	6	12	11	9	9
ERP44_HUMAN	7	6	296	0.355245	1.25579	Condition 2	Condition 1	Endoplasmic reticulum resident protein 44 OS=Homo sapiens GN=ERP44 PE=1 SV=1	2.40327e+07	2.33381e+07	2.32876e+07	2.8464e+07	3.64884e+07	2.37798e+07	2.86766e+07	3.41985e+07	2.23111e+07	5.73451e+07	6.0135e+07	5.40916e+07	2.60447e+07	2.71112e+07	2.37798e+07	1.66075e+07	2.00666e+07	1.30074e+07	4	0	0	3	8	5	10	9	9
AP2A1_HUMAN	11	6	329.2	0.446145	1.22449	Condition 2	Condition 3	AP-2 complex subunit alpha-1 OS=Homo sapiens GN=AP2A1 PE=1 SV=3	9.25697e+06	8.16028e+06	8.30645e+06	6.63309e+06	1.17933e+07	8.02839e+06	6.4403e+06	7.87938e+06	7.28506e+06	2.20883e+07	2.10265e+07	1.9294e+07	6.06931e+06	8.76253e+06	8.02839e+06	3.72978e+06	4.62339e+06	4.24719e+06	5	0	5	0	1	8	2	1	2
SMD2_HUMAN	6	6	254.95	0.485792	1.19825	Condition 3	Condition 1	Small nuclear ribonucleoprotein Sm D2 OS=Homo sapiens GN=SNRPD2 PE=1 SV=1	4.04415e+07	3.85089e+07	4.17865e+07	3.97291e+07	6.19564e+07	4.10158e+07	3.94491e+07	5.59309e+07	4.92925e+07	9.64984e+07	9.92253e+07	9.70603e+07	3.63524e+07	4.60342e+07	4.10158e+07	2.28462e+07	3.28186e+07	2.87375e+07	6	5	6	5	4	7	11	9	13
RAN_HUMAN	6	6	303.95	0.492333	1.26935	Condition 2	Condition 1	GTP-binding nuclear protein Ran OS=Homo sapiens GN=RAN PE=1 SV=3	6.46939e+07	6.29067e+07	6.88534e+07	7.0013e+07	1.16121e+08	6.32359e+07	7.71618e+07	7.54826e+07	6.59863e+07	1.54368e+08	1.62091e+08	1.5993e+08	6.40623e+07	8.62788e+07	6.32359e+07	4.46868e+07	4.4291e+07	3.847e+07	11	1	5	7	6	16	16	22	17
RL10A_HUMAN	6	6	201.62	0.538748	1.28534	Condition 3	Condition 2	60S ribosomal protein L10a OS=Homo sapiens GN=RPL10A PE=1 SV=2	4.0185e+07	4.10744e+07	4.16171e+07	4.76854e+07	1.4035e+07	4.75722e+07	4.95774e+07	4.1597e+07	4.93036e+07	9.58865e+07	1.05836e+08	9.66669e+07	4.36324e+07	1.04281e+07	4.75722e+07	2.87119e+07	2.44079e+07	2.8744e+07	2	0	4	4	0	9	11	10	11
CAH1_HUMAN	5	5	246.39	2.72123e-07	7.13726	Condition 1	Condition 3	Carbonic anhydrase 1 OS=Homo sapiens GN=CA1 PE=1 SV=2	6.94976e+07	6.94996e+07	7.4165e+07	2.60457e+07	2.23828e+07	2.75025e+07	1.08595e+07	9.36836e+06	9.63829e+06	1.6583e+08	1.79078e+08	1.72268e+08	2.3832e+07	1.66306e+07	2.75025e+07	6.28906e+06	5.49708e+06	5.61912e+06	1	0	1	0	2	13	4	3	4			x	x	x
EHD1_HUMAN	6	5	158.03	3.70746e-07	76.6899	Condition 1	Condition 3	EH domain-containing protein 1 OS=Homo sapiens GN=EHD1 PE=1 SV=2	3.68907e+07	3.50365e+07	2.58279e+07	2.5827e+07	3.33354e+07	2.27956e+07	515790	322457	436433	8.80258e+07	9.0278e+07	5.99921e+07	2.36319e+07	2.47685e+07	2.27956e+07	298710	189209	254440	0	0	0	0	3	6	0	2	2			x	x	x
ZYX_HUMAN	5	5	198.81	4.75344e-07	7.40708	Condition 1	Condition 3	Zyxin OS=Homo sapiens GN=ZYX PE=1 SV=1	2.0494e+07	1.95652e+07	2.00643e+07	1.7895e+07	1.32185e+07	1.46217e+07	2.56427e+06	2.87872e+06	2.67406e+06	4.89013e+07	5.04134e+07	4.66047e+07	1.63741e+07	9.82147e+06	1.46217e+07	1.48505e+06	1.68915e+06	1.55897e+06	5	2	2	4	4	11	1	3	1			x	x	x
GDIA_HUMAN	10	5	370.19	5.5301e-07	15.0234	Condition 2	Condition 3	Rab GDP dissociation inhibitor alpha OS=Homo sapiens GN=GDI1 PE=1 SV=2	1.50128e+07	1.39774e+07	1.54222e+07	2.25709e+07	1.68614e+07	1.91166e+07	1.25901e+06	1.08867e+06	1.54951e+06	3.58224e+07	3.60154e+07	3.58222e+07	2.06525e+07	1.25282e+07	1.91166e+07	729131	638798	903363	0	0	1	0	0	11	7	2	4			x	x	x
LEG4_HUMAN	6	5	286.42	6.69416e-07	7.34796	Condition 2	Condition 3	Galectin-4 OS=Homo sapiens GN=LGALS4 PE=1 SV=1	8.06222e+06	7.09605e+06	8.64234e+06	5.69149e+07	6.58974e+07	5.0613e+07	7.64911e+06	8.63653e+06	7.3162e+06	1.92375e+07	1.82843e+07	2.00741e+07	5.20775e+07	4.89623e+07	5.0613e+07	4.42984e+06	5.06766e+06	4.26534e+06	0	0	0	3	7	20	0	0	0			x	x	x
CALM_HUMAN	7	5	308.4	2.06531e-06	3.32289	Condition 2	Condition 1	Calmodulin OS=Homo sapiens GN=CALM1 PE=1 SV=2	3.63431e+07	3.56924e+07	3.82674e+07	1.28278e+08	1.32937e+08	1.0531e+08	4.04534e+07	3.93601e+07	3.91555e+07	8.6719e+07	9.1968e+07	8.88861e+07	1.17375e+08	9.87731e+07	1.0531e+08	2.34278e+07	2.30953e+07	2.28276e+07	5	2	5	13	12	18	12	10	17			x	x	x
TCP4_HUMAN	5	5	172.42	2.14972e-06	2.97675	Condition 1	Condition 3	Activated RNA polymerase II transcriptional coactivator p15 OS=Homo sapiens GN=SUB1 PE=1 SV=3	5.88846e+07	5.63581e+07	6.0784e+07	4.66746e+07	5.31656e+07	4.43946e+07	2.06992e+07	1.85368e+07	1.98979e+07	1.40506e+08	1.45217e+08	1.41187e+08	4.27075e+07	3.95025e+07	4.43946e+07	1.19876e+07	1.08769e+07	1.16005e+07	2	0	0	3	3	6	8	9	7			x	x	x
CO1A2_HUMAN	5	5	224.45	2.76277e-06	4.12972	Condition 1	Condition 3	Collagen alpha-2(I) chain OS=Homo sapiens GN=COL1A2 PE=1 SV=7	1.1212e+07	1.10102e+07	1.18084e+07	9.07887e+06	6.86894e+06	7.7156e+06	2.88e+06	2.73613e+06	2.62428e+06	2.67533e+07	2.83698e+07	2.74281e+07	8.30722e+06	5.10368e+06	7.7156e+06	1.6679e+06	1.60548e+06	1.52995e+06	6	0	2	2	3	7	0	0	0			x	x	x
NB5R3_HUMAN	6	5	153.33	6.076e-06	2.04656	Condition 2	Condition 3	NADH-cytochrome b5 reductase 3 OS=Homo sapiens GN=CYB5R3 PE=1 SV=3	1.9191e+07	1.81327e+07	1.80374e+07	2.59579e+07	2.26221e+07	2.37131e+07	1.18103e+07	1.21649e+07	1.1349e+07	4.57921e+07	4.67221e+07	4.18968e+07	2.37516e+07	1.68084e+07	2.37131e+07	6.83974e+06	7.13802e+06	6.61647e+06	0	0	0	0	0	7	6	5	4			x	x	x
NAGK_HUMAN	6	5	233.22	6.16312e-06	3.26057	Condition 2	Condition 3	N-acetyl-D-glucosamine kinase OS=Homo sapiens GN=NAGK PE=1 SV=4	9.56471e+06	9.4565e+06	9.26723e+06	1.01592e+07	1.09603e+07	8.36249e+06	3.12474e+06	3.15319e+06	2.764e+06	2.28226e+07	2.43664e+07	2.15256e+07	9.29569e+06	8.14356e+06	8.36249e+06	1.80964e+06	1.8502e+06	1.61141e+06	2	0	1	2	2	6	0	0	1			x	x	x
S10A9_HUMAN	5	5	196.21	6.22205e-06	3.2782	Condition 3	Condition 1	Protein S100-A9 OS=Homo sapiens GN=S100A9 PE=1 SV=1	3.5802e+07	3.4025e+07	3.5013e+07	6.34666e+07	4.96198e+07	5.76533e+07	1.09618e+08	1.11084e+08	1.22984e+08	8.54278e+07	8.76717e+07	8.13271e+07	5.80724e+07	3.68679e+07	5.76533e+07	6.34832e+07	6.51808e+07	7.16999e+07	5	4	5	4	5	10	6	8	8			x	x	x
HBD_HUMAN	11	5	867.65	9.68267e-06	4.92356	Condition 1	Condition 3	Hemoglobin subunit delta OS=Homo sapiens GN=HBD PE=1 SV=2	1.63913e+08	1.46874e+08	1.58285e+08	8.1208e+07	8.76721e+07	7.1002e+07	2.60484e+07	3.56414e+07	3.35813e+07	3.91117e+08	3.78448e+08	3.67659e+08	7.43058e+07	6.51411e+07	7.1002e+07	1.50855e+07	2.09133e+07	1.95779e+07	15	0	6	5	5	13	7	6	7			x	x	x
PCKGM_HUMAN	5	5	141.16	1.03825e-05	1.96946	Condition 2	Condition 3	Phosphoenolpyruvate carboxykinase [GTP], mitochondrial OS=Homo sapiens GN=PCK2 PE=1 SV=3	4.77405e+06	4.56897e+06	4.43268e+06	9.08806e+06	7.92806e+06	7.73158e+06	4.20164e+06	4.16874e+06	4.19537e+06	1.13915e+07	1.17728e+07	1.02961e+07	8.31563e+06	5.89062e+06	7.73158e+06	2.4333e+06	2.4461e+06	2.4459e+06	0	0	1	5	0	9	1	2	1			x	x	x
PGM2_HUMAN	5	5	177.1	1.12573e-05	2.57915	Condition 2	Condition 3	Phosphoglucomutase-2 OS=Homo sapiens GN=PGM2 PE=1 SV=4	1.46723e+07	1.42563e+07	1.49834e+07	2.07238e+07	1.79645e+07	1.83666e+07	7.51386e+06	8.01817e+06	6.58958e+06	3.501e+07	3.67339e+07	3.48031e+07	1.89624e+07	1.33478e+07	1.83666e+07	4.35152e+06	4.70483e+06	3.84172e+06	2	1	0	2	0	10	3	2	6			x	x	x
DCTN1_HUMAN	5	5	226.8	1.16052e-05	2.75248	Condition 1	Condition 3	Dynactin subunit 1 OS=Homo sapiens GN=DCTN1 PE=1 SV=3	5.95882e+06	5.91498e+06	6.20115e+06	5.14696e+06	4.785e+06	4.6749e+06	2.34464e+06	2.34819e+06	1.87397e+06	1.42185e+07	1.5241e+07	1.44038e+07	4.7095e+06	3.5553e+06	4.6749e+06	1.35785e+06	1.37785e+06	1.09252e+06	4	3	2	1	1	6	1	0	2			x	x	x
CAZA1_HUMAN	6	5	275.34	1.21547e-05	7.49998	Condition 1	Condition 3	F-actin-capping protein subunit alpha-1 OS=Homo sapiens GN=CAPZA1 PE=1 SV=3	1.33273e+07	1.31152e+07	1.28172e+07	9.05564e+06	8.91318e+06	8.1499e+06	2.32854e+06	1.54532e+06	1.36079e+06	3.18006e+07	3.37937e+07	2.97714e+07	8.28597e+06	6.62257e+06	8.1499e+06	1.34853e+06	906746	793338	0	0	0	2	2	6	9	5	6			x	x	x
PSA6_HUMAN	6	5	313.72	1.24357e-05	2.74018	Condition 1	Condition 3	Proteasome subunit alpha type-6 OS=Homo sapiens GN=PSMA6 PE=1 SV=1	3.83292e+07	3.57683e+07	3.80586e+07	3.67518e+07	3.07469e+07	3.10271e+07	1.49052e+07	1.22308e+07	1.37942e+07	9.14582e+07	9.21636e+07	8.84013e+07	3.36281e+07	2.28452e+07	3.10271e+07	8.63208e+06	7.17666e+06	8.04201e+06	10	2	9	8	8	11	12	8	6			x	x	x
DHE3_HUMAN	9	5	372.7	1.44118e-05	8.83667	Condition 2	Condition 3	Glutamate dehydrogenase 1, mitochondrial OS=Homo sapiens GN=GLUD1 PE=1 SV=2	2.02271e+07	1.89553e+07	1.85435e+07	2.21115e+07	2.88703e+07	2.53947e+07	3.69789e+06	2.89532e+06	2.04992e+06	4.82644e+07	4.88418e+07	4.30723e+07	2.02322e+07	2.14509e+07	2.53947e+07	2.14156e+06	1.69889e+06	1.1951e+06	2	0	1	1	2	6	2	2	2			x	x	x
ARPC4_HUMAN	5	5	197.57	2.42285e-05	1.95806	Condition 2	Condition 3	Actin-related protein 2/3 complex subunit 4 OS=Homo sapiens GN=ARPC4 PE=1 SV=3	2.01232e+07	1.92159e+07	1.96296e+07	3.48762e+07	3.86068e+07	3.40877e+07	1.91267e+07	1.92526e+07	1.65582e+07	4.80165e+07	4.95134e+07	4.55951e+07	3.1912e+07	2.86852e+07	3.40877e+07	1.10769e+07	1.12969e+07	9.65343e+06	0	0	0	0	2	7	4	5	6			x	x	x
RS11_HUMAN	5	5	129.59	2.5395e-05	2.39068	Condition 3	Condition 1	40S ribosomal protein S11 OS=Homo sapiens GN=RPS11 PE=1 SV=3	1.14427e+07	1.12433e+07	1.1986e+07	1.3948e+07	1.05524e+07	1.18434e+07	2.67592e+07	2.74488e+07	2.86818e+07	2.73037e+07	2.89705e+07	2.78406e+07	1.27625e+07	7.84056e+06	1.18434e+07	1.54971e+07	1.61061e+07	1.67215e+07	0	0	0	2	1	4	7	8	6			x	x	x
AMBP_HUMAN	5	5	212.14	2.76601e-05	3.15016	Condition 1	Condition 3	Protein AMBP OS=Homo sapiens GN=AMBP PE=1 SV=1	1.74992e+07	1.69205e+07	1.84336e+07	1.26981e+07	1.48051e+07	1.16313e+07	6.07804e+06	5.90089e+06	4.79904e+06	4.17553e+07	4.35987e+07	4.28171e+07	1.16188e+07	1.10003e+07	1.16313e+07	3.51998e+06	3.46247e+06	2.79784e+06	5	2	4	0	4	8	4	4	2			x	x	x
IGKC_HUMAN	6	5	587.21	3.14323e-05	2.49457	Condition 1	Condition 3	Ig kappa chain C region OS=Homo sapiens GN=IGKC PE=1 SV=1	4.24726e+08	4.26925e+08	4.35691e+08	3.31092e+08	3.87903e+08	3.16095e+08	1.53463e+08	1.74217e+08	1.88378e+08	1.01345e+09	1.10005e+09	1.01201e+09	3.02951e+08	2.88216e+08	3.16095e+08	8.88755e+07	1.02226e+08	1.09824e+08	1	1	1	1	0	20	29	30	34			x	x	x
1433G_HUMAN	10	5	503.62	3.31754e-05	3.19867	Condition 2	Condition 3	14-3-3 protein gamma OS=Homo sapiens GN=YWHAG PE=1 SV=2	2.02601e+07	1.8691e+07	1.86242e+07	4.45527e+07	5.23748e+07	3.65453e+07	1.39536e+07	1.41798e+07	1.35942e+07	4.83431e+07	4.81607e+07	4.32598e+07	4.0766e+07	3.89149e+07	3.65453e+07	8.08099e+06	8.32029e+06	7.9254e+06	8	1	2	1	0	8	10	6	6			x	x	x
CY1_HUMAN	5	5	167.43	3.84629e-05	1.67309	Condition 1	Condition 3	Cytochrome c1, heme protein, mitochondrial OS=Homo sapiens GN=CYC1 PE=1 SV=3	3.01264e+07	3.13082e+07	2.90607e+07	2.69019e+07	2.79384e+07	2.96947e+07	1.68462e+07	1.92207e+07	1.80219e+07	7.18854e+07	8.06714e+07	6.75013e+07	2.46154e+07	2.07585e+07	2.96947e+07	9.75614e+06	1.12781e+07	1.05067e+07	0	0	0	2	2	7	8	5	7			x	x	x
TPD54_HUMAN	6	5	261.5	4.00277e-05	1.55466	Condition 3	Condition 1	Tumor protein D54 OS=Homo sapiens GN=TPD52L2 PE=1 SV=2	1.19649e+07	1.13466e+07	1.21115e+07	1.41766e+07	1.56341e+07	1.42208e+07	1.79148e+07	1.81871e+07	1.89689e+07	2.85497e+07	2.92366e+07	2.81323e+07	1.29717e+07	1.16163e+07	1.42208e+07	1.0375e+07	1.06717e+07	1.10589e+07	1	0	0	3	3	6	4	2	6			x	x	x
GNAI2_HUMAN	7	5	325.3	4.08574e-05	3.98545	Condition 2	Condition 3	Guanine nucleotide-binding protein G(i) subunit alpha-2 OS=Homo sapiens GN=GNAI2 PE=1 SV=3	2.01301e+07	2.17104e+07	1.98087e+07	3.25157e+07	3.40477e+07	3.11087e+07	8.78353e+06	9.4873e+06	6.23633e+06	4.80328e+07	5.59407e+07	4.60109e+07	2.9752e+07	2.52978e+07	3.11087e+07	5.08682e+06	5.56687e+06	3.63578e+06	2	0	1	2	4	9	2	5	4			x	x	x
RS8_HUMAN	6	5	288.08	5.00924e-05	1.79199	Condition 2	Condition 3	40S ribosomal protein S8 OS=Homo sapiens GN=RPS8 PE=1 SV=2	2.83748e+07	2.7585e+07	2.9684e+07	4.78508e+07	4.27993e+07	4.26184e+07	2.56955e+07	2.58529e+07	2.28205e+07	6.77058e+07	7.10779e+07	6.8949e+07	4.37838e+07	3.18003e+07	4.26184e+07	1.48811e+07	1.51697e+07	1.33043e+07	3	0	2	5	6	17	10	10	10			x	x	x
ARP2_HUMAN	7	5	271.52	6.82838e-05	2.66819	Condition 1	Condition 3	Actin-related protein 2 OS=Homo sapiens GN=ACTR2 PE=1 SV=1	3.35871e+07	3.23963e+07	3.26153e+07	3.51823e+07	2.86992e+07	3.38427e+07	1.25363e+07	1.42571e+07	1.01599e+07	8.01429e+07	8.34749e+07	7.57576e+07	3.21921e+07	2.13237e+07	3.38427e+07	7.26019e+06	8.36566e+06	5.92321e+06	2	2	1	1	0	8	6	9	6			x	x	x
STML2_HUMAN	5	5	204.74	7.38603e-05	2.20316	Condition 2	Condition 3	Stomatin-like protein 2, mitochondrial OS=Homo sapiens GN=STOML2 PE=1 SV=1	1.00423e+07	8.86522e+06	9.21289e+06	1.38571e+07	1.40299e+07	1.38407e+07	6.94554e+06	6.56482e+06	5.42959e+06	2.39622e+07	2.28429e+07	2.13994e+07	1.26794e+07	1.04244e+07	1.38407e+07	4.02239e+06	3.85204e+06	3.16545e+06	5	1	2	0	0	7	3	9	5			x	x	x
GSTK1_HUMAN	5	5	217.89	9.42561e-05	4.96431	Condition 1	Condition 3	Glutathione S-transferase kappa 1 OS=Homo sapiens GN=GSTK1 PE=1 SV=3	3.55092e+07	3.48629e+07	3.36775e+07	1.72675e+07	2.85834e+07	1.97544e+07	7.2542e+06	5.7306e+06	7.97474e+06	8.47293e+07	8.98306e+07	7.82251e+07	1.57999e+07	2.12377e+07	1.97544e+07	4.20113e+06	3.36255e+06	4.64927e+06	0	0	0	0	0	9	4	7	4			x	x	x
ITIH1_HUMAN	5	5	201.96	9.50723e-05	19.9645	Condition 2	Condition 3	Inter-alpha-trypsin inhibitor heavy chain H1 OS=Homo sapiens GN=ITIH1 PE=1 SV=3	1.64869e+07	1.58209e+07	1.38381e+07	1.44769e+07	3.6872e+07	1.51279e+07	1.42401e+06	789396	1.11634e+06	3.93398e+07	4.07655e+07	3.21428e+07	1.32464e+07	2.73962e+07	1.51279e+07	824691	463195	650829	0	0	0	0	3	6	3	0	0			x	x	x
CNN1_HUMAN	6	5	239.2	9.92514e-05	4.63495	Condition 2	Condition 1	Calponin-1 OS=Homo sapiens GN=CNN1 PE=1 SV=2	1.14759e+07	1.05552e+07	1.10465e+07	4.93452e+07	6.74628e+07	3.65048e+07	1.2456e+07	1.30911e+07	1.37601e+07	2.73829e+07	2.71973e+07	2.56584e+07	4.51512e+07	5.01254e+07	3.65048e+07	7.21366e+06	7.68146e+06	8.02214e+06	2	0	0	7	7	7	0	0	0			x	x	x
ILEU_HUMAN	5	5	135.77	0.000102522	2.66431	Condition 2	Condition 3	Leukocyte elastase inhibitor OS=Homo sapiens GN=SERPINB1 PE=1 SV=1	1.2114e+07	1.23258e+07	1.18227e+07	1.4743e+07	1.79301e+07	1.33569e+07	6.36137e+06	4.99113e+06	5.92403e+06	2.89056e+07	3.17597e+07	2.74613e+07	1.34899e+07	1.33222e+07	1.33569e+07	3.68407e+06	2.92865e+06	3.45371e+06	2	0	1	2	1	3	0	0	0			x	x	x
PSA1_HUMAN	8	5	295.48	0.00014708	1.66809	Condition 1	Condition 3	Proteasome subunit alpha type-1 OS=Homo sapiens GN=PSMA1 PE=1 SV=1	1.79224e+07	1.62748e+07	1.85965e+07	1.51477e+07	1.32166e+07	1.42865e+07	1.09667e+07	1.01301e+07	1.05525e+07	4.2765e+07	4.19349e+07	4.31954e+07	1.38602e+07	9.82002e+06	1.42865e+07	6.35114e+06	5.94406e+06	6.15208e+06	1	1	1	1	1	6	2	2	3			x	x	x
VDAC3_HUMAN	6	5	207.31	0.000153292	3.56217	Condition 2	Condition 3	Voltage-dependent anion-selective channel protein 3 OS=Homo sapiens GN=VDAC3 PE=1 SV=1	1.29781e+07	1.19648e+07	1.15522e+07	2.30007e+07	1.98361e+07	1.79539e+07	6.86625e+06	5.81811e+06	4.38127e+06	3.09672e+07	3.08296e+07	2.68331e+07	2.10457e+07	1.47384e+07	1.79539e+07	3.97647e+06	3.4139e+06	2.55428e+06	4	0	2	2	3	8	2	3	2			x	x	x
IGHG1_HUMAN	14	5	936.72	0.000163205	1.56854	Condition 1	Condition 2	Ig gamma-1 chain C region OS=Homo sapiens GN=IGHG1 PE=1 SV=1	4.19466e+08	4.04109e+08	4.24894e+08	2.64324e+08	2.89901e+08	2.41718e+08	3.18745e+08	3.14037e+08	3.18133e+08	1.0009e+09	1.04126e+09	9.86929e+08	2.41859e+08	2.15399e+08	2.41718e+08	1.84595e+08	1.84267e+08	1.85472e+08	6	0	4	5	5	21	36	36	37			x	x	x
SERC_HUMAN	6	5	213.64	0.000197994	2.41839	Condition 1	Condition 3	Phosphoserine aminotransferase OS=Homo sapiens GN=PSAT1 PE=1 SV=2	9.55343e+06	9.43844e+06	9.73825e+06	6.59377e+06	4.69844e+06	5.71069e+06	3.62409e+06	3.93493e+06	4.32081e+06	2.27956e+07	2.43199e+07	2.26197e+07	6.03334e+06	3.49098e+06	5.71069e+06	2.09883e+06	2.3089e+06	2.51903e+06	3	0	0	0	0	8	0	0	0			x	x	x
KNG1_HUMAN	5	5	188.47	0.000226256	3.21916	Condition 2	Condition 3	Kininogen-1 OS=Homo sapiens GN=KNG1 PE=1 SV=2	4.07029e+07	3.87451e+07	3.36977e+07	3.6862e+07	4.36402e+07	3.37035e+07	8.66402e+06	1.34756e+07	1.33373e+07	9.71221e+07	9.98338e+07	7.82719e+07	3.3729e+07	3.2425e+07	3.37035e+07	5.01761e+06	7.90707e+06	7.77565e+06	7	0	3	5	4	7	3	1	3			x	x	x
TCTP_HUMAN	5	5	222.44	0.000227976	1.62039	Condition 2	Condition 1	Translationally-controlled tumor protein OS=Homo sapiens GN=TPT1 PE=1 SV=1	2.83291e+07	2.54131e+07	2.74223e+07	4.00742e+07	4.77465e+07	4.36972e+07	4.07502e+07	3.79387e+07	3.82435e+07	6.75967e+07	6.54816e+07	6.36956e+07	3.66681e+07	3.54761e+07	4.36972e+07	2.35997e+07	2.22613e+07	2.22959e+07	2	0	0	0	0	5	11	11	12			x	x	x
SRP14_HUMAN	5	5	260.34	0.000263131	1.78086	Condition 3	Condition 1	Signal recognition particle 14 kDa protein OS=Homo sapiens GN=SRP14 PE=1 SV=2	1.75253e+07	1.73844e+07	1.51849e+07	1.91118e+07	2.08115e+07	1.73365e+07	2.82447e+07	2.90924e+07	3.18743e+07	4.18176e+07	4.4794e+07	3.52711e+07	1.74874e+07	1.54631e+07	1.73365e+07	1.63574e+07	1.70706e+07	1.85827e+07	3	1	2	1	0	3	8	7	8			x	x	x
LRC59_HUMAN	5	5	138.41	0.000274613	2.79941	Condition 2	Condition 1	Leucine-rich repeat-containing protein 59 OS=Homo sapiens GN=LRRC59 PE=1 SV=1	9.06458e+06	8.94918e+06	8.27165e+06	2.71432e+07	2.33121e+07	2.31283e+07	1.1526e+07	1.07877e+07	7.432e+06	2.16292e+07	2.30592e+07	1.92131e+07	2.48362e+07	1.73211e+07	2.31283e+07	6.67508e+06	6.32991e+06	4.33285e+06	1	2	1	1	0	10	8	6	5			x	x	x
GTR1_HUMAN	5	5	139.87	0.000281559	2.63824	Condition 2	Condition 1	Solute carrier family 2, facilitated glucose transporter member 1 OS=Homo sapiens GN=SLC2A1 PE=1 SV=2	1.69925e+07	1.63483e+07	1.84385e+07	4.10864e+07	5.78381e+07	3.76815e+07	3.84941e+07	3.84661e+07	3.80714e+07	4.05462e+07	4.21243e+07	4.28283e+07	3.75943e+07	4.29742e+07	3.76815e+07	2.22932e+07	2.25707e+07	2.21956e+07	3	1	0	3	3	8	13	12	16			x	x	x
NSF_HUMAN	6	5	218.13	0.000347499	3.0171	Condition 2	Condition 3	Vesicle-fusing ATPase OS=Homo sapiens GN=NSF PE=1 SV=3	8.04652e+06	8.24e+06	8.56137e+06	1.02353e+07	1.20361e+07	9.72212e+06	3.34693e+06	4.5314e+06	2.72571e+06	1.92e+07	2.12319e+07	1.98861e+07	9.36534e+06	8.94291e+06	9.72212e+06	1.93831e+06	2.65889e+06	1.58909e+06	4	4	2	3	2	7	3	4	4			x	x	x
SORCN_HUMAN	7	5	285.14	0.000357374	2.40601	Condition 2	Condition 3	Sorcin OS=Homo sapiens GN=SRI PE=1 SV=1	2.0346e+07	1.97817e+07	2.07418e+07	2.62412e+07	1.7731e+07	2.31316e+07	1.04971e+07	8.81424e+06	8.57876e+06	4.85481e+07	5.09713e+07	4.81784e+07	2.40109e+07	1.31743e+07	2.31316e+07	6.07921e+06	5.17193e+06	5.00141e+06	3	2	2	2	0	10	6	4	5			x	x	x
PDCD6_HUMAN	5	5	141.29	0.000416174	2.87599	Condition 2	Condition 3	Programmed cell death protein 6 OS=Homo sapiens GN=PDCD6 PE=1 SV=1	1.6164e+07	1.57664e+07	1.44989e+07	1.9828e+07	2.41192e+07	2.05402e+07	9.04457e+06	7.75686e+06	5.62129e+06	3.85692e+07	4.06249e+07	3.36775e+07	1.81427e+07	1.79208e+07	2.05402e+07	5.238e+06	4.55149e+06	3.27721e+06	0	0	1	1	4	10	8	6	6			x	x	x
MRC2_HUMAN	5	5	171.77	0.000420001	2.72196	Condition 2	Condition 3	C-type mannose receptor 2 OS=Homo sapiens GN=MRC2 PE=1 SV=2	6.0238e+06	6.11999e+06	5.90082e+06	6.13669e+06	9.69698e+06	7.47362e+06	2.54505e+06	3.152e+06	2.86564e+06	1.43735e+07	1.57693e+07	1.37062e+07	5.61511e+06	7.20494e+06	7.47362e+06	1.47392e+06	1.8495e+06	1.67067e+06	1	0	1	0	2	6	1	4	1			x	x	x
CAD17_HUMAN	5	5	129.24	0.000434089	6.44417	Condition 2	Condition 3	Cadherin-17 OS=Homo sapiens GN=CDH17 PE=2 SV=3	4.85407e+06	5.70131e+06	5.73211e+06	2.0443e+07	2.96403e+07	1.95155e+07	3.51983e+06	2.18398e+06	5.09647e+06	1.15824e+07	1.46905e+07	1.33143e+07	1.87055e+07	2.2023e+07	1.95155e+07	2.03844e+06	1.28149e+06	2.97124e+06	0	0	0	2	3	6	0	0	0			x	x	x
RL6_HUMAN	6	5	259.93	0.000446529	1.55061	Condition 3	Condition 1	60S ribosomal protein L6 OS=Homo sapiens GN=RPL6 PE=1 SV=3	5.33111e+07	5.18491e+07	5.65688e+07	5.73605e+07	6.10367e+07	5.0005e+07	8.45174e+07	8.70073e+07	7.9254e+07	1.27207e+08	1.33599e+08	1.31396e+08	5.24852e+07	4.53508e+07	5.0005e+07	4.89467e+07	5.10533e+07	4.6205e+07	1	1	0	2	4	10	16	17	12			x	x	x
VTNC_HUMAN	5	5	235.64	0.000556511	2.64977	Condition 1	Condition 2	Vitronectin OS=Homo sapiens GN=VTN PE=1 SV=1	6.64438e+07	6.33509e+07	6.35377e+07	2.09092e+07	3.08784e+07	2.11745e+07	2.33426e+07	3.05117e+07	2.12297e+07	1.58543e+08	1.63235e+08	1.47583e+08	1.9132e+07	2.29429e+07	2.11745e+07	1.35184e+07	1.79034e+07	1.23769e+07	6	2	7	4	0	7	8	6	7			x	x	x
CAH2_HUMAN	6	5	177.57	0.000623209	3.66318	Condition 1	Condition 3	Carbonic anhydrase 2 OS=Homo sapiens GN=CA2 PE=1 SV=2	2.81777e+07	2.80538e+07	2.92625e+07	1.89404e+07	3.41623e+07	3.23674e+07	8.51983e+06	8.90532e+06	5.91358e+06	6.72355e+07	7.22856e+07	6.797e+07	1.73306e+07	2.53828e+07	3.23674e+07	4.93411e+06	5.22538e+06	3.44762e+06	2	0	2	0	3	9	0	1	0			x	x	x
EIF3A_HUMAN	7	5	226.49	0.000628658	1.6766	Condition 3	Condition 1	Eukaryotic translation initiation factor 3 subunit A OS=Homo sapiens GN=EIF3A PE=1 SV=1	8.77027e+06	9.27905e+06	7.68438e+06	1.23674e+07	1.45152e+07	1.1981e+07	1.43348e+07	1.48988e+07	1.39117e+07	2.09269e+07	2.39092e+07	1.7849e+07	1.13162e+07	1.07849e+07	1.1981e+07	8.30172e+06	8.74215e+06	8.11052e+06	4	0	1	4	6	5	6	4	4			x	x	x
SDHB_HUMAN	5	5	227.09	0.000646738	1.73232	Condition 2	Condition 3	Succinate dehydrogenase [ubiquinone] iron-sulfur subunit, mitochondrial OS=Homo sapiens GN=SDHB PE=1 SV=3	1.60354e+07	1.6395e+07	1.50584e+07	1.94173e+07	1.83586e+07	1.69799e+07	9.62692e+06	9.8078e+06	1.21736e+07	3.82625e+07	4.22448e+07	3.49771e+07	1.77669e+07	1.36406e+07	1.69799e+07	5.57526e+06	5.75493e+06	7.09722e+06	3	0	4	0	1	4	4	9	4			x	x	x
ITB2_HUMAN	7	5	319.47	0.000647288	2.58409	Condition 1	Condition 3	Integrin beta-2 OS=Homo sapiens GN=ITGB2 PE=1 SV=2	9.67561e+06	9.38088e+06	1.04588e+07	7.49811e+06	9.11305e+06	6.36753e+06	3.78831e+06	3.11475e+06	4.51887e+06	2.30872e+07	2.41716e+07	2.42933e+07	6.86082e+06	6.77107e+06	6.36753e+06	2.19393e+06	1.82764e+06	2.6345e+06	3	1	1	1	4	10	1	1	0			x	x	x
GSHR_HUMAN	5	5	164.28	0.000664578	2.52301	Condition 2	Condition 3	Glutathione reductase, mitochondrial OS=Homo sapiens GN=GSR PE=1 SV=2	1.19193e+07	1.1602e+07	1.08793e+07	1.75403e+07	1.58096e+07	2.1926e+07	8.52934e+06	5.99558e+06	7.38376e+06	2.8441e+07	2.98947e+07	2.52702e+07	1.60494e+07	1.17467e+07	2.1926e+07	4.93961e+06	3.51803e+06	4.30473e+06	3	0	1	0	2	9	6	6	6			x	x	x
FBLN5_HUMAN	6	5	184.8	0.000664963	5.64701	Condition 2	Condition 3	Fibulin-5 OS=Homo sapiens GN=FBLN5 PE=1 SV=1	3.05445e+06	2.96647e+06	3.0148e+06	7.46857e+06	6.02198e+06	8.67291e+06	1.96706e+06	1.13676e+06	820993	7.28829e+06	7.64365e+06	7.00267e+06	6.83379e+06	4.47438e+06	8.67291e+06	1.13919e+06	667016	478638	0	1	1	2	2	12	0	0	0			x	x	x
PXDN_HUMAN	8	5	205.79	0.000684767	2.18806	Condition 3	Condition 1	Peroxidasin homolog OS=Homo sapiens GN=PXDN PE=1 SV=2	5.7736e+06	5.44238e+06	6.45886e+06	8.58286e+06	7.73456e+06	9.03181e+06	1.25307e+07	1.52988e+07	1.08442e+07	1.37765e+07	1.40233e+07	1.50024e+07	7.85337e+06	5.74684e+06	9.03181e+06	7.2569e+06	8.97689e+06	6.32215e+06	2	0	0	4	0	10	0	0	0			x	x	x
MFGM_HUMAN	5	5	152.83	0.000744845	4.76695	Condition 1	Condition 3	Lactadherin OS=Homo sapiens GN=MFGE8 PE=1 SV=2	2.19426e+07	2.13998e+07	2.04775e+07	1.18566e+07	5.26628e+06	8.43391e+06	5.19721e+06	4.21955e+06	3.97123e+06	5.23577e+07	5.51404e+07	4.75646e+07	1.08489e+07	3.91289e+06	8.43391e+06	3.00987e+06	2.47591e+06	2.31523e+06	8	0	6	0	0	3	0	1	0			x	x	x
SCRB2_HUMAN	5	5	181.7	0.000752233	2.40124	Condition 2	Condition 3	Lysosome membrane protein 2 OS=Homo sapiens GN=SCARB2 PE=1 SV=2	9.6188e+06	9.45066e+06	8.38118e+06	1.57061e+07	1.38995e+07	1.21712e+07	7.14116e+06	5.06332e+06	5.19358e+06	2.29516e+07	2.43513e+07	1.94675e+07	1.43712e+07	1.03275e+07	1.21712e+07	4.13567e+06	2.97101e+06	3.02785e+06	1	0	0	1	2	7	11	7	7			x	x	x
MPCP_HUMAN	7	5	323.55	0.00112142	1.76091	Condition 3	Condition 2	Phosphate carrier protein, mitochondrial OS=Homo sapiens GN=SLC25A3 PE=1 SV=2	3.60739e+07	3.49305e+07	3.55961e+07	2.87646e+07	3.71081e+07	2.72736e+07	5.38971e+07	5.17969e+07	5.83281e+07	8.60767e+07	9.00048e+07	8.26815e+07	2.63198e+07	2.75716e+07	2.72736e+07	3.12135e+07	3.03929e+07	3.40053e+07	6	2	6	1	1	9	12	13	12			x	x	x
IF4A3_HUMAN	7	5	190.27	0.00117461	1.47039	Condition 2	Condition 3	Eukaryotic initiation factor 4A-III OS=Homo sapiens GN=EIF4A3 PE=1 SV=4	1.08972e+07	1.12907e+07	1.04814e+07	1.27059e+07	1.28716e+07	1.16154e+07	7.8731e+06	9.38804e+06	8.03353e+06	2.60021e+07	2.90926e+07	2.43459e+07	1.1626e+07	9.56373e+06	1.16154e+07	4.55956e+06	5.50862e+06	4.68355e+06	1	2	2	2	2	7	2	6	5				x
FLOT1_HUMAN	5	5	189.66	0.0014278	1.93077	Condition 2	Condition 3	Flotillin-1 OS=Homo sapiens GN=FLOT1 PE=1 SV=3	8.15174e+06	7.8869e+06	8.0466e+06	9.18726e+06	9.76296e+06	6.76144e+06	3.94323e+06	4.78595e+06	4.58761e+06	1.94511e+07	2.0322e+07	1.86904e+07	8.4064e+06	7.25396e+06	6.76144e+06	2.28365e+06	2.80826e+06	2.67457e+06	4	1	3	1	1	5	6	6	4			x	x	x
RS13_HUMAN	6	5	232.46	0.00156093	1.90617	Condition 3	Condition 1	40S ribosomal protein S13 OS=Homo sapiens GN=RPS13 PE=1 SV=2	3.01417e+07	3.03126e+07	3.21791e+07	3.95957e+07	3.34998e+07	4.95277e+07	5.87396e+07	5.661e+07	6.1225e+07	7.19219e+07	7.8106e+07	7.47445e+07	3.62303e+07	2.48906e+07	4.95277e+07	3.40179e+07	3.32171e+07	3.56942e+07	0	0	2	3	2	7	11	10	7			x	x	x
C1R_HUMAN	5	5	216.39	0.00163922	1.9331	Condition 1	Condition 2	Complement C1r subcomponent OS=Homo sapiens GN=C1R PE=1 SV=2	1.99879e+07	1.86401e+07	2.15796e+07	9.00762e+06	1.23462e+07	9.79182e+06	1.03063e+07	1.33264e+07	1.22615e+07	4.76936e+07	4.80297e+07	5.01245e+07	8.24203e+06	9.17331e+06	9.79182e+06	5.96869e+06	7.81954e+06	7.14843e+06	8	1	2	3	2	5	1	1	1			x	x	x
PLMN_HUMAN	5	5	188.58	0.00179698	2.83012	Condition 1	Condition 2	Plasminogen OS=Homo sapiens GN=PLG PE=1 SV=2	2.51931e+07	2.76721e+07	2.34216e+07	6.17925e+06	1.22093e+07	8.5668e+06	1.10677e+07	1.19282e+07	9.74039e+06	6.01139e+07	7.13022e+07	5.4403e+07	5.65405e+06	9.0716e+06	8.5668e+06	6.40964e+06	6.9991e+06	5.67864e+06	7	7	8	2	5	6	0	0	1			x	x	x
DDX5_HUMAN	14	5	673.78	0.00179755	1.52683	Condition 2	Condition 3	Probable ATP-dependent RNA helicase DDX5 OS=Homo sapiens GN=DDX5 PE=1 SV=1	1.63012e+07	1.53593e+07	1.60943e+07	1.44207e+07	1.89026e+07	1.49454e+07	1.02106e+07	1.09267e+07	1.04765e+07	3.88967e+07	3.95761e+07	3.73833e+07	1.3195e+07	1.40448e+07	1.49454e+07	5.9133e+06	6.41144e+06	6.10778e+06	3	0	1	2	3	12	5	7	4			x	x	x
TSN_HUMAN	5	5	194.65	0.0023369	1.54457	Condition 2	Condition 1	Translin OS=Homo sapiens GN=TSN PE=1 SV=1	7.63247e+06	7.5883e+06	8.09314e+06	1.17707e+07	1.35404e+07	1.0699e+07	1.06395e+07	1.18793e+07	9.95724e+06	1.8212e+07	1.95526e+07	1.87985e+07	1.07702e+07	1.00606e+07	1.0699e+07	6.16166e+06	6.9704e+06	5.80507e+06	0	0	0	1	3	6	8	10	5			x	x	x
DPP3_HUMAN	5	5	163.38	0.0024006	1.9731	Condition 2	Condition 3	Dipeptidyl peptidase 3 OS=Homo sapiens GN=DPP3 PE=1 SV=2	1.06613e+07	1.03169e+07	1.09228e+07	1.05184e+07	1.51434e+07	1.06958e+07	6.76448e+06	6.36922e+06	5.29291e+06	2.54391e+07	2.65833e+07	2.5371e+07	9.62441e+06	1.12517e+07	1.06958e+07	3.91752e+06	3.73727e+06	3.08576e+06	2	0	0	2	2	5	2	0	0			x	x	x
DHSO_HUMAN	5	5	165.16	0.0024641	3.12038	Condition 3	Condition 1	Sorbitol dehydrogenase OS=Homo sapiens GN=SORD PE=1 SV=4	5.8505e+06	5.73612e+06	6.4301e+06	8.01707e+06	1.29013e+07	8.13731e+06	1.90646e+07	2.33653e+07	1.37891e+07	1.396e+07	1.47802e+07	1.49356e+07	7.33567e+06	9.5858e+06	8.13731e+06	1.10409e+07	1.37101e+07	8.03905e+06	6	2	4	4	1	8	6	6	2			x	x	x
RL12_HUMAN	7	5	422.62	0.00262432	1.87017	Condition 2	Condition 1	60S ribosomal protein L12 OS=Homo sapiens GN=RPL12 PE=1 SV=1	3.13117e+07	3.09766e+07	2.81415e+07	5.81814e+07	6.65583e+07	4.43796e+07	4.62289e+07	4.52056e+07	4.3997e+07	7.47136e+07	7.98167e+07	6.53661e+07	5.32364e+07	4.94534e+07	4.43796e+07	2.67726e+07	2.65253e+07	2.56503e+07	8	2	7	10	6	11	12	10	11			x	x	x
PSMD2_HUMAN	5	5	193.73	0.00274039	1.26072	Condition 2	Condition 1	26S proteasome non-ATPase regulatory subunit 2 OS=Homo sapiens GN=PSMD2 PE=1 SV=3	1.28318e+07	1.25058e+07	1.35162e+07	1.55344e+07	1.68719e+07	1.65774e+07	1.50972e+07	1.55979e+07	1.71658e+07	3.06181e+07	3.22236e+07	3.13949e+07	1.42141e+07	1.2536e+07	1.65774e+07	8.74325e+06	9.15239e+06	1.00076e+07	4	0	3	2	2	8	1	2	0				x
TCPD_HUMAN	9	5	405.07	0.00276167	1.40974	Condition 2	Condition 1	T-complex protein 1 subunit delta OS=Homo sapiens GN=CCT4 PE=1 SV=4	1.94744e+07	1.93381e+07	1.9255e+07	3.05351e+07	2.55284e+07	2.57965e+07	2.15904e+07	2.3434e+07	2.05433e+07	4.64683e+07	4.98282e+07	4.47248e+07	2.79398e+07	1.89678e+07	2.57965e+07	1.25037e+07	1.37504e+07	1.19767e+07	5	1	2	2	4	5	15	12	11				x
COR1B_HUMAN	7	5	179.49	0.00659025	1.99459	Condition 2	Condition 3	Coronin-1B OS=Homo sapiens GN=CORO1B PE=1 SV=1	9.95958e+06	9.70084e+06	9.53636e+06	1.10918e+07	1.40079e+07	1.45535e+07	4.92188e+06	8.10239e+06	6.85618e+06	2.37648e+07	2.4996e+07	2.21507e+07	1.01491e+07	1.0408e+07	1.45535e+07	2.85042e+06	4.75424e+06	3.99715e+06	0	0	0	3	2	9	3	0	1			x	x	x
CATB_HUMAN	6	5	277.8	0.00680141	1.36216	Condition 2	Condition 1	Cathepsin B OS=Homo sapiens GN=CTSB PE=1 SV=3	3.98746e+07	3.96978e+07	3.747e+07	5.1701e+07	5.6633e+07	5.10969e+07	4.44616e+07	5.66875e+07	5.1459e+07	9.51457e+07	1.02289e+08	8.70342e+07	4.73068e+07	4.20788e+07	5.10969e+07	2.57491e+07	3.32626e+07	3.00006e+07	0	0	1	0	0	5	10	15	13				x
CD44_HUMAN	5	5	296.63	0.0072083	2.09712	Condition 1	Condition 3	CD44 antigen OS=Homo sapiens GN=CD44 PE=1 SV=3	1.94067e+07	1.95219e+07	2.62768e+07	1.8031e+07	1.76839e+07	1.85817e+07	7.36585e+06	1.29039e+07	1.08231e+07	4.63068e+07	5.03017e+07	6.1035e+07	1.64985e+07	1.31393e+07	1.85817e+07	4.2658e+06	7.57166e+06	6.30986e+06	5	3	2	4	4	10	0	1	0			x	x	x
SQRD_HUMAN	5	5	197.3	0.00866541	4.30658	Condition 2	Condition 3	Sulfide:quinone oxidoreductase, mitochondrial OS=Homo sapiens GN=SQRDL PE=1 SV=1	4.62134e+06	3.61718e+06	3.69843e+06	1.36421e+07	8.63984e+06	1.5289e+07	2.72036e+06	1.34237e+06	4.66132e+06	1.10271e+07	9.32032e+06	8.59059e+06	1.24826e+07	6.41948e+06	1.5289e+07	1.57545e+06	787665	2.71755e+06	1	0	0	3	0	13	0	0	0			x	x	x
MANF_HUMAN	7	5	250.73	0.0138799	1.33858	Condition 2	Condition 3	Mesencephalic astrocyte-derived neurotrophic factor OS=Homo sapiens GN=MANF PE=1 SV=3	2.67089e+07	2.62277e+07	2.60533e+07	2.64915e+07	3.01353e+07	2.39974e+07	2.26665e+07	1.91765e+07	1.83883e+07	6.37307e+07	6.75805e+07	6.05158e+07	2.42398e+07	2.23908e+07	2.39974e+07	1.31269e+07	1.12522e+07	1.07204e+07	4	0	2	0	0	5	8	5	8				x
TR150_HUMAN	8	5	182.03	0.0169353	1.51664	Condition 1	Condition 3	Thyroid hormone receptor-associated protein 3 OS=Homo sapiens GN=THRAP3 PE=1 SV=2	1.22063e+07	1.13581e+07	1.28993e+07	8.3815e+06	1.23618e+07	1.08179e+07	8.49396e+06	7.86438e+06	7.68416e+06	2.91258e+07	2.92663e+07	2.99621e+07	7.66912e+06	9.18493e+06	1.08179e+07	4.91912e+06	4.61459e+06	4.47986e+06	2	2	0	1	0	4	0	0	0			x	x	x
PSD13_HUMAN	6	5	182.16	0.0255675	2.06791	Condition 2	Condition 1	26S proteasome non-ATPase regulatory subunit 13 OS=Homo sapiens GN=PSMD13 PE=1 SV=2	6.54954e+06	6.67169e+06	6.91118e+06	1.77924e+07	1.3418e+07	1.04216e+07	1.45234e+07	8.1135e+06	1.33335e+07	1.5628e+07	1.71908e+07	1.60531e+07	1.62801e+07	9.9697e+06	1.04216e+07	8.41098e+06	4.76076e+06	7.7734e+06	0	2	0	0	2	5	3	4	3				x	x
SCMC1_HUMAN	5	5	173.82	0.0342539	1.81199	Condition 1	Condition 3	Calcium-binding mitochondrial carrier protein SCaMC-1 OS=Homo sapiens GN=SLC25A24 PE=1 SV=2	1.04251e+07	1.04019e+07	1.06814e+07	9.14653e+06	7.61416e+06	9.86285e+06	3.64029e+06	6.38957e+06	7.35897e+06	2.48757e+07	2.68025e+07	2.48104e+07	8.36913e+06	5.65738e+06	9.86285e+06	2.10821e+06	3.74921e+06	4.29028e+06	4	2	2	1	1	6	1	2	2				x	x
HNRPF_HUMAN	6	5	353.54	0.0350512	2.04965	Condition 3	Condition 1	Heterogeneous nuclear ribonucleoprotein F OS=Homo sapiens GN=HNRNPF PE=1 SV=3	1.46675e+07	1.56234e+07	1.48849e+07	2.0649e+07	4.34747e+07	1.93257e+07	3.17115e+07	3.061e+07	3.02732e+07	3.49984e+07	4.02566e+07	3.45741e+07	1.8894e+07	3.23021e+07	1.93257e+07	1.83651e+07	1.7961e+07	1.76493e+07	2	0	2	4	2	5	4	4	4				x	x
ARF1_HUMAN	9	5	427.85	0.0415553	1.71691	Condition 2	Condition 1	ADP-ribosylation factor 1 OS=Homo sapiens GN=ARF1 PE=1 SV=2	2.78984e+07	2.68614e+07	2.93996e+07	4.08973e+07	6.67449e+07	3.6852e+07	3.74858e+07	3.81593e+07	4.06559e+07	6.6569e+07	6.92132e+07	6.82884e+07	3.74213e+07	4.95921e+07	3.6852e+07	2.17092e+07	2.23907e+07	2.37024e+07	0	2	2	0	2	5	8	8	10				x	x
IPO5_HUMAN	6	5	119.11	0.0453055	1.73418	Condition 2	Condition 1	Importin-5 OS=Homo sapiens GN=IPO5 PE=1 SV=4	3.94575e+06	4.00723e+06	2.83254e+06	6.22763e+06	7.80704e+06	4.66931e+06	4.59539e+06	5.66372e+06	4.41494e+06	9.41503e+06	1.03254e+07	6.57933e+06	5.69832e+06	5.8007e+06	4.66931e+06	2.66134e+06	3.3233e+06	2.57391e+06	0	0	0	0	0	2	3	1	2				x	x
IF2A_HUMAN	5	5	250.81	0.0530089	1.56614	Condition 1	Condition 3	Eukaryotic translation initiation factor 2 subunit 1 OS=Homo sapiens GN=EIF2S1 PE=1 SV=3	1.1597e+07	1.14442e+07	1.19499e+07	1.3408e+07	7.74041e+06	1.20679e+07	6.25307e+06	7.9071e+06	8.18202e+06	2.76718e+07	2.94881e+07	2.77567e+07	1.22684e+07	5.75119e+06	1.20679e+07	3.62135e+06	4.63965e+06	4.77012e+06	3	0	2	0	2	8	4	5	7					x
EIF3H_HUMAN	5	5	229.08	0.0728379	1.48734	Condition 2	Condition 3	Eukaryotic translation initiation factor 3 subunit H OS=Homo sapiens GN=EIF3H PE=1 SV=1	8.52293e+06	8.24636e+06	8.61527e+06	1.18422e+07	1.2858e+07	1.01223e+07	1.06443e+07	6.56455e+06	6.20382e+06	2.03367e+07	2.12482e+07	2.00113e+07	1.08357e+07	9.55361e+06	1.01223e+07	6.16443e+06	3.85188e+06	3.61682e+06	5	0	0	1	0	5	1	1	0
FA98B_HUMAN	5	5	271.41	0.0728905	2.34688	Condition 2	Condition 3	Protein FAM98B OS=Homo sapiens GN=FAM98B PE=1 SV=1	4.82263e+06	4.07056e+06	4.5571e+06	9.58966e+06	5.0729e+06	7.35171e+06	4.36993e+06	3.56657e+06	1.44371e+06	1.15074e+07	1.04885e+07	1.05851e+07	8.7746e+06	3.76921e+06	7.35171e+06	2.53077e+06	2.09276e+06	841684	5	2	3	3	0	5	4	5	3					x
SRRT_HUMAN	5	5	118.11	0.0771223	1.45434	Condition 2	Condition 3	Serrate RNA effector molecule homolog OS=Homo sapiens GN=SRRT PE=1 SV=1	5.11615e+06	4.64064e+06	5.69788e+06	6.21702e+06	6.12954e+06	5.69818e+06	4.04925e+06	5.31139e+06	3.04691e+06	1.22078e+07	1.19575e+07	1.32348e+07	5.68861e+06	4.5543e+06	5.69818e+06	2.34505e+06	3.11657e+06	1.77635e+06	2	0	0	1	2	0	2	2	4
STAT3_HUMAN	5	5	117.41	0.0804375	1.50324	Condition 1	Condition 3	Signal transducer and activator of transcription 3 OS=Homo sapiens GN=STAT3 PE=1 SV=2	5.08651e+06	4.87553e+06	5.04636e+06	4.50757e+06	5.24145e+06	5.08581e+06	4.93267e+06	2.53835e+06	2.51303e+06	1.2137e+07	1.25627e+07	1.17215e+07	4.12445e+06	3.89444e+06	5.08581e+06	2.85667e+06	1.48943e+06	1.46509e+06	4	0	5	3	2	9	1	1	0					x
TMX1_HUMAN	5	5	151.58	0.101004	1.68289	Condition 2	Condition 3	Thioredoxin-related transmembrane protein 1 OS=Homo sapiens GN=TMX1 PE=1 SV=1	7.43181e+06	7.53658e+06	7.37092e+06	8.30774e+06	1.71792e+07	9.05172e+06	6.74315e+06	7.26715e+06	6.51308e+06	1.77332e+07	1.94194e+07	1.71209e+07	7.60163e+06	1.27643e+07	9.05172e+06	3.90517e+06	4.26415e+06	3.79712e+06	6	0	3	4	2	10	2	5	4					x
CN166_HUMAN	5	5	167.52	0.102468	1.38869	Condition 2	Condition 3	UPF0568 protein C14orf166 OS=Homo sapiens GN=C14orf166 PE=1 SV=1	1.02976e+07	8.90798e+06	8.63236e+06	1.10954e+07	8.35007e+06	1.12644e+07	9.10542e+06	6.84601e+06	6.16291e+06	2.45712e+07	2.2953e+07	2.0051e+07	1.01524e+07	6.20418e+06	1.12644e+07	5.27324e+06	4.01704e+06	3.59297e+06	2	0	1	3	2	3	5	6	7
SF3A1_HUMAN	6	5	191.9	0.103477	1.39726	Condition 2	Condition 3	Splicing factor 3A subunit 1 OS=Homo sapiens GN=SF3A1 PE=1 SV=1	9.48691e+06	7.6968e+06	7.43815e+06	8.19194e+06	1.03579e+07	6.80111e+06	4.94225e+06	6.74841e+06	6.45269e+06	2.26369e+07	1.98322e+07	1.72771e+07	7.49568e+06	7.69603e+06	6.80111e+06	2.86221e+06	3.95977e+06	3.76191e+06	5	0	0	2	1	6	4	4	4
ODO1_HUMAN	7	5	178.25	0.113071	2.26319	Condition 2	Condition 3	2-oxoglutarate dehydrogenase, mitochondrial OS=Homo sapiens GN=OGDH PE=1 SV=3	5.32026e+06	4.95644e+06	4.69689e+06	6.87352e+06	2.19308e+06	7.2324e+06	2.01816e+06	2.44734e+06	2.73629e+06	1.26948e+07	1.27712e+07	1.09098e+07	6.28931e+06	1.62948e+06	7.2324e+06	1.16878e+06	1.43603e+06	1.59525e+06	2	0	0	1	0	4	1	2	2					x
PSD11_HUMAN	6	5	182.42	0.12262	1.37182	Condition 2	Condition 3	26S proteasome non-ATPase regulatory subunit 11 OS=Homo sapiens GN=PSMD11 PE=1 SV=3	1.16858e+07	1.11718e+07	1.1693e+07	1.35582e+07	1.77302e+07	1.27215e+07	1.2692e+07	1.11686e+07	8.22084e+06	2.78837e+07	2.87863e+07	2.716e+07	1.24058e+07	1.31737e+07	1.27215e+07	7.35035e+06	6.5534e+06	4.79275e+06	5	0	1	0	1	5	1	3	4
TMED2_HUMAN	5	5	226.36	0.123886	1.37314	Condition 3	Condition 1	Transmembrane emp24 domain-containing protein 2 OS=Homo sapiens GN=TMED2 PE=1 SV=1	1.01995e+07	1.13443e+07	9.22841e+06	1.02555e+07	1.28425e+07	1.34215e+07	1.18596e+07	1.30487e+07	1.73463e+07	2.43372e+07	2.92306e+07	2.14355e+07	9.38387e+06	9.54207e+06	1.34215e+07	6.86824e+06	7.65661e+06	1.01129e+07	2	1	2	2	1	4	7	6	6
SYG_HUMAN	7	5	185.23	0.128864	1.35581	Condition 2	Condition 3	Glycine--tRNA ligase OS=Homo sapiens GN=GARS PE=1 SV=3	7.09266e+06	6.5367e+06	5.63193e+06	6.99245e+06	9.38e+06	6.28249e+06	4.99089e+06	5.76566e+06	5.95301e+06	1.6924e+07	1.6843e+07	1.30817e+07	6.39814e+06	6.96942e+06	6.28249e+06	2.89038e+06	3.38312e+06	3.4706e+06	0	0	1	2	1	4	2	2	0
MYPT1_HUMAN	8	5	265.05	0.143619	1.66156	Condition 2	Condition 3	Protein phosphatase 1 regulatory subunit 12A OS=Homo sapiens GN=PPP1R12A PE=1 SV=1	4.68138e+06	4.67272e+06	4.60221e+06	5.28856e+06	5.65723e+06	4.46491e+06	1.47028e+06	4.43806e+06	3.3665e+06	1.11703e+07	1.20401e+07	1.06899e+07	4.83906e+06	4.20337e+06	4.46491e+06	851486	2.60412e+06	1.96267e+06	3	1	1	1	1	7	2	2	2					x
MAOM_HUMAN	6	5	216.97	0.150299	1.44698	Condition 2	Condition 3	NAD-dependent malic enzyme, mitochondrial OS=Homo sapiens GN=ME2 PE=1 SV=1	6.20626e+06	5.63117e+06	5.76659e+06	6.05918e+06	9.14479e+06	5.13742e+06	5.20201e+06	4.72595e+06	4.12985e+06	1.48089e+07	1.45097e+07	1.33944e+07	5.54418e+06	6.79466e+06	5.13742e+06	3.01265e+06	2.77305e+06	2.4077e+06	1	0	0	2	0	2	9	7	6
RS6_HUMAN	5	5	272.01	0.157727	1.2442	Condition 2	Condition 1	40S ribosomal protein S6 OS=Homo sapiens GN=RPS6 PE=1 SV=1	3.87846e+07	3.82717e+07	4.32146e+07	4.93705e+07	5.74341e+07	4.28366e+07	5.75578e+07	4.51969e+07	4.376e+07	9.25447e+07	9.86139e+07	1.00377e+08	4.51743e+07	4.2674e+07	4.28366e+07	3.33335e+07	2.65202e+07	2.55121e+07	6	2	4	1	1	14	16	15	15
CAPR1_HUMAN	5	5	114.78	0.184595	1.51806	Condition 1	Condition 3	Caprin-1 OS=Homo sapiens GN=CAPRIN1 PE=1 SV=2	1.9255e+07	1.69445e+07	1.72997e+07	1.20403e+07	2.07995e+07	1.19582e+07	9.15002e+06	9.93833e+06	1.61535e+07	4.59448e+07	4.36606e+07	4.01832e+07	1.10169e+07	1.54542e+07	1.19582e+07	5.29907e+06	5.83152e+06	9.41748e+06	6	3	4	0	0	4	4	3	6					x
AT2B4_HUMAN	6	5	264.66	0.218179	1.15954	Condition 2	Condition 3	Plasma membrane calcium-transporting ATPase 4 OS=Homo sapiens GN=ATP2B4 PE=1 SV=2	7.82021e+06	7.61301e+06	7.97018e+06	7.18623e+06	9.40202e+06	7.49618e+06	6.98915e+06	6.38961e+06	7.39188e+06	1.866e+07	1.96163e+07	1.85129e+07	6.57544e+06	6.98578e+06	7.49618e+06	4.04764e+06	3.74924e+06	4.30946e+06	1	0	1	0	0	5	6	5	9
ROA3_HUMAN	6	5	389.51	0.237649	1.17609	Condition 2	Condition 1	Heterogeneous nuclear ribonucleoprotein A3 OS=Homo sapiens GN=HNRNPA3 PE=1 SV=2	6.35001e+07	6.18426e+07	6.75972e+07	7.10255e+07	9.04466e+07	6.54423e+07	6.94339e+07	6.4816e+07	6.48679e+07	1.51519e+08	1.59349e+08	1.57013e+08	6.49887e+07	6.72026e+07	6.54423e+07	4.02114e+07	3.80321e+07	3.7818e+07	7	2	5	7	4	11	18	23	26
RET1_HUMAN	5	5	153.86	0.287436	1.22892	Condition 1	Condition 2	Retinol-binding protein 1 OS=Homo sapiens GN=RBP1 PE=1 SV=2	1.30471e+07	1.23635e+07	1.20175e+07	7.14063e+06	1.03856e+07	1.29299e+07	1.13171e+07	1.24844e+07	1.25914e+07	3.11321e+07	3.18568e+07	2.7914e+07	6.53372e+06	7.71656e+06	1.29299e+07	6.55407e+06	7.3255e+06	7.3408e+06	1	0	0	2	0	5	2	6	6
HSPB1_HUMAN	7	5	346.77	0.288023	1.14721	Condition 1	Condition 3	Heat shock protein beta-1 OS=Homo sapiens GN=HSPB1 PE=1 SV=2	9.38513e+07	9.32539e+07	8.62126e+07	7.1736e+07	9.38199e+07	7.2766e+07	7.57827e+07	9.0566e+07	7.18977e+07	2.23941e+08	2.40286e+08	2.00252e+08	6.56389e+07	6.9709e+07	7.2766e+07	4.38881e+07	5.31415e+07	4.19163e+07	6	0	3	6	5	13	13	15	10
RCN1_HUMAN	5	5	251.03	0.30121	1.12263	Condition 2	Condition 1	Reticulocalbin-1 OS=Homo sapiens GN=RCN1 PE=1 SV=1	2.25024e+07	2.09674e+07	2.16829e+07	2.38292e+07	2.66526e+07	2.26607e+07	2.56328e+07	2.6389e+07	2.08304e+07	5.36935e+07	5.40263e+07	5.03643e+07	2.18038e+07	1.98031e+07	2.26607e+07	1.48448e+07	1.54843e+07	1.21441e+07	11	1	5	8	5	4	6	8	9
FKB10_HUMAN	6	5	141.46	0.319182	1.36735	Condition 3	Condition 2	Peptidyl-prolyl cis-trans isomerase FKBP10 OS=Homo sapiens GN=FKBP10 PE=1 SV=1	9.68315e+06	9.30379e+06	1.07694e+07	7.62863e+06	7.87249e+06	1.31809e+07	9.1263e+06	1.4734e+07	1.5358e+07	2.31052e+07	2.39729e+07	2.50149e+07	6.98024e+06	5.84932e+06	1.31809e+07	5.28533e+06	8.64549e+06	8.95369e+06	1	0	0	0	0	7	1	0	0
CLIC4_HUMAN	6	5	302.52	0.357974	1.30427	Condition 1	Condition 3	Chloride intracellular channel protein 4 OS=Homo sapiens GN=CLIC4 PE=1 SV=4	2.09259e+07	2.19991e+07	1.89356e+07	1.77184e+07	2.00192e+07	1.63487e+07	9.38887e+06	1.89325e+07	1.9108e+07	4.99317e+07	5.66848e+07	4.3983e+07	1.62125e+07	1.48744e+07	1.63487e+07	5.4374e+06	1.1109e+07	1.114e+07	4	0	4	3	0	3	8	8	8
ECI1_HUMAN	5	5	206.53	0.392126	1.08489	Condition 2	Condition 1	Enoyl-CoA delta isomerase 1, mitochondrial OS=Homo sapiens GN=ECI1 PE=1 SV=1	2.14689e+07	2.15497e+07	2.09833e+07	2.46077e+07	2.33497e+07	2.14774e+07	2.46998e+07	2.05915e+07	2.21087e+07	5.12275e+07	5.55268e+07	4.87392e+07	2.25162e+07	1.73491e+07	2.14774e+07	1.43045e+07	1.20825e+07	1.28894e+07	9	0	4	1	4	5	4	0	3
APMAP_HUMAN	7	5	235.84	0.74382	1.10676	Condition 3	Condition 2	Adipocyte plasma membrane-associated protein OS=Homo sapiens GN=APMAP PE=1 SV=2	1.46977e+07	1.50236e+07	1.36736e+07	1.72506e+07	9.14915e+06	1.57123e+07	1.6362e+07	1.65166e+07	1.37291e+07	3.50706e+07	3.87111e+07	3.17605e+07	1.57844e+07	6.7979e+06	1.57123e+07	9.47575e+06	9.69148e+06	8.00408e+06	4	2	3	6	0	10	7	9	7
PLAK_HUMAN	5	5	164.9	0.799748	1.62451	Condition 3	Condition 1	Junction plakoglobin OS=Homo sapiens GN=JUP PE=1 SV=3	6.78175e+06	6.97349e+06	6.26712e+06	5.13857e+06	1.0538e+07	7.54751e+06	1.03437e+07	3.64701e+06	1.85358e+07	1.61821e+07	1.79685e+07	1.45571e+07	4.70182e+06	7.82979e+06	7.54751e+06	5.99035e+06	2.13996e+06	1.08063e+07	1	0	0	0	0	5	0	0	1					x
IF2B_HUMAN	5	5	144.38	0.881698	1.14041	Condition 2	Condition 3	Eukaryotic translation initiation factor 2 subunit 2 OS=Homo sapiens GN=EIF2S2 PE=1 SV=2	1.44848e+07	1.40737e+07	1.37703e+07	1.0458e+07	2.16757e+07	1.45321e+07	1.51028e+07	1.44164e+07	1.14009e+07	3.45625e+07	3.62634e+07	3.19852e+07	9.56916e+06	1.61052e+07	1.45321e+07	8.74652e+06	8.45912e+06	6.64675e+06	6	4	4	2	1	9	7	6	6
ILK_HUMAN	5	4	121.98	6.04989e-08	2.15974	Condition 2	Condition 3	Integrin-linked protein kinase OS=Homo sapiens GN=ILK PE=1 SV=2	7.31572e+06	7.29446e+06	7.46131e+06	1.20595e+07	1.18111e+07	1.1305e+07	5.57513e+06	5.36329e+06	5.3485e+06	1.74562e+07	1.87955e+07	1.73309e+07	1.10345e+07	8.77576e+06	1.1305e+07	3.22874e+06	3.14702e+06	3.11817e+06	0	0	2	4	1	8	0	0	2			x	x	x
MUC1_HUMAN	4	4	152.11	3.99618e-07	7.1601	Condition 2	Condition 3	Mucin-1 OS=Homo sapiens GN=MUC1 PE=1 SV=3	3.26663e+07	3.29074e+07	3.65916e+07	3.55218e+07	4.24059e+07	3.54498e+07	5.78307e+06	4.64043e+06	5.41114e+06	7.79458e+07	8.47919e+07	8.49937e+07	3.25027e+07	3.15079e+07	3.54498e+07	3.34916e+06	2.72287e+06	3.15469e+06	5	4	5	5	4	9	0	0	0			x	x	x
PCOC1_HUMAN	4	4	122.58	4.0998e-07	7.50497	Condition 1	Condition 3	Procollagen C-endopeptidase enhancer 1 OS=Homo sapiens GN=PCOLCE PE=1 SV=2	5.84304e+06	5.61001e+06	5.53946e+06	4.42688e+06	4.52496e+06	5.4767e+06	671185	744937	848045	1.39422e+07	1.44552e+07	1.28669e+07	4.05062e+06	3.36209e+06	5.4767e+06	388705	437107	494410	3	1	1	1	0	5	0	0	0			x	x	x
PPAC_HUMAN	4	4	224.72	1.78821e-06	12.5564	Condition 2	Condition 3	Low molecular weight phosphotyrosine protein phosphatase OS=Homo sapiens GN=ACP1 PE=1 SV=3	4.40308e+06	4.0131e+06	4.15335e+06	1.53428e+07	1.93386e+07	2.09994e+07	1.68257e+06	1.55091e+06	1.20098e+06	1.05063e+07	1.03405e+07	9.64727e+06	1.40387e+07	1.43688e+07	2.09994e+07	974431	910028	700173	2	0	0	2	3	9	3	2	3			x	x	x
CO5_HUMAN	4	4	120.46	2.17723e-06	6.23146	Condition 1	Condition 3	Complement C5 OS=Homo sapiens GN=C5 PE=1 SV=4	5.59763e+06	5.48535e+06	5.55895e+06	4.07459e+06	4.1408e+06	3.7033e+06	773860	809397	1.08738e+06	1.33566e+07	1.4134e+07	1.29121e+07	3.72828e+06	3.07665e+06	3.7033e+06	448167	474930	633940	4	0	3	0	0	3	0	0	0			x	x	x
FOLR1_HUMAN	4	4	199.99	2.28831e-06	4.41868	Condition 2	Condition 3	Folate receptor alpha OS=Homo sapiens GN=FOLR1 PE=1 SV=3	1.27495e+07	1.37808e+07	1.25729e+07	4.10794e+07	4.94299e+07	3.72244e+07	9.73905e+06	9.25074e+06	9.91788e+06	3.0422e+07	3.55087e+07	2.92038e+07	3.75879e+07	3.67268e+07	3.72244e+07	5.64019e+06	5.42806e+06	5.78212e+06	2	0	2	2	4	7	0	0	0			x	x	x
QCR7_HUMAN	4	4	143.68	2.70816e-06	2.72785	Condition 2	Condition 3	Cytochrome b-c1 complex subunit 7 OS=Homo sapiens GN=UQCRB PE=1 SV=2	1.71086e+07	1.63263e+07	1.56633e+07	2.88143e+07	2.86555e+07	2.53697e+07	1.07602e+07	9.55687e+06	1.0051e+07	4.08233e+07	4.20677e+07	3.63823e+07	2.63653e+07	2.12913e+07	2.53697e+07	6.2316e+06	5.60769e+06	5.85971e+06	4	0	2	3	3	5	2	2	2			x	x	x
F213A_HUMAN	4	4	223.05	2.92856e-06	46.9204	Condition 3	Condition 1	Redox-regulatory protein FAM213A OS=Homo sapiens GN=FAM213A PE=1 SV=3	734401	741822	490568	1.66532e+06	2.65294e+06	1.50598e+06	3.66652e+07	2.73982e+07	2.82192e+07	1.75237e+06	1.91144e+06	1.13948e+06	1.52378e+06	1.97115e+06	1.50598e+06	2.1234e+07	1.60764e+07	1.64518e+07	0	0	0	0	0	0	11	7	8			x	x	x
6PGL_HUMAN	4	4	112.77	3.05304e-06	2.42456	Condition 1	Condition 3	6-phosphogluconolactonase OS=Homo sapiens GN=PGLS PE=1 SV=2	1.46735e+07	1.46467e+07	1.49692e+07	1.45535e+07	1.30761e+07	1.39279e+07	6.39871e+06	5.48513e+06	6.38312e+06	3.50127e+07	3.774e+07	3.477e+07	1.33165e+07	9.71569e+06	1.39279e+07	3.7057e+06	3.21851e+06	3.72135e+06	0	0	1	2	1	4	5	5	6			x	x	x
IGHA1_HUMAN	13	4	729.19	3.46874e-06	2.93876	Condition 2	Condition 3	Ig alpha-1 chain C region OS=Homo sapiens GN=IGHA1 PE=1 SV=2	1.22754e+08	1.13689e+08	1.1977e+08	1.34178e+08	1.12918e+08	1.10766e+08	4.36792e+07	3.7899e+07	4.01948e+07	2.92907e+08	2.9294e+08	2.78199e+08	1.22773e+08	8.38988e+07	1.10766e+08	2.5296e+07	2.2238e+07	2.34335e+07	7	0	2	3	3	14	14	14	12			x	x	x
AP2M1_HUMAN	4	4	111.01	3.82224e-06	3.2151	Condition 2	Condition 3	AP-2 complex subunit mu OS=Homo sapiens GN=AP2M1 PE=1 SV=2	5.66294e+06	5.29939e+06	5.27148e+06	6.50452e+06	5.55825e+06	5.19249e+06	1.65196e+06	1.9184e+06	1.79658e+06	1.35125e+07	1.36548e+07	1.22444e+07	5.95168e+06	4.12983e+06	5.19249e+06	956703	1.12566e+06	1.0474e+06	3	0	2	2	2	4	0	0	0			x	x	x
AL1A1_HUMAN	6	4	209.91	5.16996e-06	11.648	Condition 2	Condition 3	Retinal dehydrogenase 1 OS=Homo sapiens GN=ALDH1A1 PE=1 SV=2	5.65362e+06	5.14013e+06	4.40894e+06	1.46621e+07	1.724e+07	1.1897e+07	1.36053e+06	1.01791e+06	1.38178e+06	1.34902e+07	1.32445e+07	1.02409e+07	1.34159e+07	1.28095e+07	1.1897e+07	787928	597281	805578	0	0	0	0	2	7	0	0	0			x	x	x
HBB_HUMAN	11	4	1086.85	5.76116e-06	3.55427	Condition 1	Condition 3	Hemoglobin subunit beta OS=Homo sapiens GN=HBB PE=1 SV=2	1.77079e+09	1.68977e+09	1.87486e+09	8.89848e+08	1.05069e+09	8.05729e+08	5.21623e+08	4.89323e+08	4.90182e+08	4.22532e+09	4.354e+09	4.35485e+09	8.14217e+08	7.80671e+08	8.05729e+08	3.02088e+08	2.87121e+08	2.85776e+08	4	1	3	3	4	17	35	32	34			x	x	x
AMPN_HUMAN	5	4	170.76	7.2928e-06	2.92475	Condition 2	Condition 3	Aminopeptidase N OS=Homo sapiens GN=ANPEP PE=1 SV=4	3.18288e+06	2.9394e+06	2.73264e+06	8.20446e+06	9.01769e+06	8.32285e+06	2.93335e+06	2.55795e+06	3.24277e+06	7.59473e+06	7.57389e+06	6.34729e+06	7.50713e+06	6.70022e+06	8.32285e+06	1.6988e+06	1.50093e+06	1.89053e+06	2	2	4	4	3	8	0	0	0			x	x	x
DEST_HUMAN	5	4	215.65	7.54445e-06	3.89331	Condition 2	Condition 3	Destrin OS=Homo sapiens GN=DSTN PE=1 SV=3	1.1856e+07	1.19833e+07	1.16347e+07	2.79153e+07	2.38076e+07	2.05518e+07	6.03012e+06	5.90515e+06	6.62855e+06	2.82899e+07	3.08771e+07	2.70247e+07	2.55427e+07	1.76892e+07	2.05518e+07	3.49224e+06	3.46497e+06	3.86444e+06	3	1	3	1	4	8	3	1	1			x	x	x
S10A4_HUMAN	4	4	135.72	1.32268e-05	4.08868	Condition 2	Condition 3	Protein S100-A4 OS=Homo sapiens GN=S100A4 PE=1 SV=1	4.92848e+07	4.68515e+07	4.53172e+07	1.37787e+08	1.68238e+08	1.28006e+08	3.02778e+07	3.64941e+07	3.93822e+07	1.176e+08	1.20721e+08	1.05261e+08	1.26076e+08	1.25002e+08	1.28006e+08	1.75349e+07	2.14137e+07	2.29598e+07	5	4	5	5	4	6	1	1	3			x	x	x
QOR_HUMAN	5	4	154.1	1.32639e-05	5.14164	Condition 1	Condition 3	Quinone oxidoreductase OS=Homo sapiens GN=CRYZ PE=1 SV=1	1.38587e+07	1.36786e+07	1.3761e+07	1.24057e+07	1.07345e+07	9.30245e+06	3.24533e+06	2.56798e+06	2.21881e+06	3.30686e+07	3.52453e+07	3.19636e+07	1.13513e+07	7.97581e+06	9.30245e+06	1.87948e+06	1.50682e+06	1.29357e+06	3	0	3	3	2	9	0	0	0			x	x	x
SPB6_HUMAN	5	4	163.24	1.41329e-05	4.00738	Condition 2	Condition 3	Serpin B6 OS=Homo sapiens GN=SERPINB6 PE=1 SV=3	6.26293e+06	5.83096e+06	6.10227e+06	1.08626e+07	9.03967e+06	1.24584e+07	2.81362e+06	2.41103e+06	2.85062e+06	1.49441e+07	1.50245e+07	1.41742e+07	9.93933e+06	6.71656e+06	1.24584e+07	1.62946e+06	1.41472e+06	1.66191e+06	2	0	3	1	0	8	3	4	2			x	x	x
LYAG_HUMAN	5	4	151.4	1.76304e-05	11.6185	Condition 2	Condition 3	Lysosomal alpha-glucosidase OS=Homo sapiens GN=GAA PE=1 SV=4	3.40821e+06	3.64622e+06	2.95756e+06	6.61803e+06	7.01098e+06	5.46185e+06	706572	373583	562989	8.13241e+06	9.39515e+06	6.86972e+06	6.05554e+06	5.20922e+06	5.46185e+06	409198	219207	328222	3	0	1	1	1	10	0	1	1			x	x	x
TBCA_HUMAN	4	4	187.04	1.99123e-05	2.92497	Condition 3	Condition 2	Tubulin-specific chaperone A OS=Homo sapiens GN=TBCA PE=1 SV=3	1.22858e+07	1.10164e+07	1.31424e+07	8.90039e+06	7.03161e+06	8.28337e+06	2.3391e+07	2.48132e+07	2.2625e+07	2.93154e+07	2.83858e+07	3.05266e+07	8.14392e+06	5.22454e+06	8.28337e+06	1.35465e+07	1.45596e+07	1.31904e+07	3	2	2	0	0	3	8	10	9			x	x	x
HRG_HUMAN	6	4	278.7	2.48026e-05	5.27706	Condition 2	Condition 3	Histidine-rich glycoprotein OS=Homo sapiens GN=HRG PE=1 SV=1	1.64803e+07	1.61089e+07	1.37366e+07	1.95232e+07	2.69751e+07	2.13364e+07	4.49774e+06	3.48169e+06	4.87521e+06	3.93239e+07	4.15076e+07	3.1907e+07	1.78639e+07	2.00427e+07	2.13364e+07	2.60479e+06	2.04296e+06	2.84225e+06	2	0	0	0	2	10	2	2	5			x	x	x
ASC_HUMAN	4	4	133.48	2.60235e-05	2.04521	Condition 2	Condition 3	Apoptosis-associated speck-like protein containing a CARD OS=Homo sapiens GN=PYCARD PE=1 SV=2	3.8863e+06	3.7853e+06	3.38952e+06	5.22711e+06	4.92076e+06	4.85771e+06	2.5951e+06	2.25828e+06	2.48356e+06	9.27318e+06	9.75352e+06	7.87307e+06	4.78284e+06	3.65617e+06	4.85771e+06	1.5029e+06	1.32509e+06	1.44791e+06	2	0	2	1	3	6	4	5	4			x	x	x
DDX58_HUMAN	4	4	164.18	2.73365e-05	10.2594	Condition 1	Condition 3	Probable ATP-dependent RNA helicase DDX58 OS=Homo sapiens GN=DDX58 PE=1 SV=2	4.40816e+06	4.33575e+06	4.76226e+06	1.24295e+06	2.42939e+06	1.44563e+06	426054	451641	438768	1.05184e+07	1.11718e+07	1.10616e+07	1.13731e+06	1.80506e+06	1.44563e+06	246741	265009	255801	4	0	3	1	0	3	0	0	0			x	x	x
CPNS1_HUMAN	5	4	246.99	3.60327e-05	3.26407	Condition 2	Condition 3	Calpain small subunit 1 OS=Homo sapiens GN=CAPNS1 PE=1 SV=1	2.97409e+07	2.97559e+07	3.14083e+07	5.49184e+07	5.29657e+07	4.42885e+07	1.36202e+07	1.81779e+07	1.48224e+07	7.09654e+07	7.66716e+07	7.29542e+07	5.02507e+07	3.9354e+07	4.42885e+07	7.88788e+06	1.06663e+07	8.64145e+06	6	3	2	4	2	11	7	5	6			x	x	x
ESTD_HUMAN	4	4	116.36	3.81e-05	3.82936	Condition 2	Condition 3	S-formylglutathione hydrolase OS=Homo sapiens GN=ESD PE=1 SV=2	7.43535e+06	6.88335e+06	5.88109e+06	1.24164e+07	9.1352e+06	1.08563e+07	2.84698e+06	3.0891e+06	2.52691e+06	1.77416e+07	1.77362e+07	1.36604e+07	1.13611e+07	6.78754e+06	1.08563e+07	1.64878e+06	1.81259e+06	1.47319e+06	0	0	0	0	3	3	3	0	0			x	x	x
TOIP1_HUMAN	5	4	211.8	3.83829e-05	5.3006	Condition 3	Condition 1	Torsin-1A-interacting protein 1 OS=Homo sapiens GN=TOR1AIP1 PE=1 SV=2	1.244e+06	1.18327e+06	1.18704e+06	6.2986e+06	6.62014e+06	3.95957e+06	6.92809e+06	6.41997e+06	5.80993e+06	2.96833e+06	3.04892e+06	2.75721e+06	5.76326e+06	4.91882e+06	3.95957e+06	4.01228e+06	3.76705e+06	3.38718e+06	2	0	2	3	4	6	4	6	7			x	x	x
RL22_HUMAN	4	4	193.47	4.58055e-05	1.37373	Condition 2	Condition 1	60S ribosomal protein L22 OS=Homo sapiens GN=RPL22 PE=1 SV=2	2.61647e+07	2.58682e+07	2.80241e+07	3.66645e+07	3.59924e+07	3.73202e+07	3.59914e+07	3.43497e+07	3.38587e+07	6.24322e+07	6.66541e+07	6.50935e+07	3.35482e+07	2.67427e+07	3.73202e+07	2.08438e+07	2.01554e+07	1.97396e+07	0	0	0	0	0	4	9	8	8				x
GTF2I_HUMAN	6	4	135.12	5.55851e-05	5.6533	Condition 1	Condition 3	General transcription factor II-I OS=Homo sapiens GN=GTF2I PE=1 SV=2	7.10842e+06	6.9067e+06	6.02048e+06	4.36222e+06	3.28697e+06	5.94977e+06	1.22117e+06	1.14067e+06	1.18221e+06	1.69616e+07	1.77964e+07	1.39842e+07	3.99146e+06	2.44225e+06	5.94977e+06	707220	669311	689227	0	0	0	0	0	5	1	1	1			x	x	x
PTPA_HUMAN	4	4	99.88	6.47899e-05	2.99927	Condition 2	Condition 3	Serine/threonine-protein phosphatase 2A activator OS=Homo sapiens GN=PPP2R4 PE=1 SV=3	9.01744e+06	9.35447e+06	8.92258e+06	9.15592e+06	1.14981e+07	8.77238e+06	2.73485e+06	3.31099e+06	3.76535e+06	2.15167e+07	2.41035e+07	2.07251e+07	8.37773e+06	8.54321e+06	8.77238e+06	1.58384e+06	1.94279e+06	2.1952e+06	0	2	0	1	0	7	0	1	1			x	x	x
CD166_HUMAN	4	4	168.13	6.65709e-05	4.81292	Condition 2	Condition 3	CD166 antigen OS=Homo sapiens GN=ALCAM PE=1 SV=2	1.54916e+07	1.46754e+07	1.24729e+07	3.24983e+07	2.25459e+07	2.66039e+07	6.41952e+06	5.98717e+06	4.55765e+06	3.69649e+07	3.78138e+07	2.89716e+07	2.97361e+07	1.67518e+07	2.66039e+07	3.71775e+06	3.51309e+06	2.65711e+06	4	2	4	1	2	8	0	0	0			x	x	x
ROA0_HUMAN	6	4	273.31	7.0416e-05	4.49384	Condition 1	Condition 3	Heterogeneous nuclear ribonucleoprotein A0 OS=Homo sapiens GN=HNRNPA0 PE=1 SV=1	1.23817e+07	1.06615e+07	1.12658e+07	6.53197e+06	7.09683e+06	4.48296e+06	2.4621e+06	2.80311e+06	2.36947e+06	2.95441e+07	2.74714e+07	2.61679e+07	5.9768e+06	5.27301e+06	4.48296e+06	1.42588e+06	1.64478e+06	1.3814e+06	5	3	3	2	4	3	0	2	1			x	x	x
TRYB1_HUMAN	4	4	153.4	7.47666e-05	21.4875	Condition 2	Condition 1	Tryptase alpha/beta-1 OS=Homo sapiens GN=TPSAB1 PE=1 SV=1	1.7733e+06	1.57903e+06	1.7478e+06	4.19684e+07	3.04602e+07	3.71602e+07	7.29537e+06	3.33019e+06	2.54527e+06	4.2313e+06	4.06866e+06	4.05972e+06	3.84014e+07	2.26322e+07	3.71602e+07	4.22498e+06	1.95406e+06	1.48389e+06	0	0	0	5	0	12	0	0	0			x	x	x
VATA_HUMAN	4	4	138.95	7.60931e-05	3.41675	Condition 2	Condition 3	V-type proton ATPase catalytic subunit A OS=Homo sapiens GN=ATP6V1A PE=1 SV=2	5.56101e+06	5.37065e+06	5.17552e+06	1.6011e+07	1.04158e+07	1.25116e+07	4.06724e+06	3.74383e+06	3.58525e+06	1.32693e+07	1.38385e+07	1.20215e+07	1.46502e+07	7.73904e+06	1.25116e+07	2.35547e+06	2.19677e+06	2.0902e+06	1	0	2	5	6	8	0	0	1			x	x	x
ATP5J_HUMAN	4	4	129.27	8.65611e-05	1.58235	Condition 1	Condition 3	ATP synthase-coupling factor 6, mitochondrial OS=Homo sapiens GN=ATP5J PE=1 SV=1	2.4915e+07	2.53308e+07	2.55889e+07	2.37023e+07	2.04509e+07	2.24673e+07	1.51581e+07	1.64071e+07	1.63604e+07	5.94503e+07	6.52695e+07	5.94372e+07	2.16878e+07	1.51952e+07	2.24673e+07	8.77851e+06	9.6272e+06	9.53809e+06	1	0	2	4	2	5	2	4	4			x	x	x
DDX6_HUMAN	4	4	139.59	0.000117268	3.07996	Condition 2	Condition 3	Probable ATP-dependent RNA helicase DDX6 OS=Homo sapiens GN=DDX6 PE=1 SV=2	3.7661e+06	4.86388e+06	3.31202e+06	6.20619e+06	7.15968e+06	6.2136e+06	2.27414e+06	2.03165e+06	2.05126e+06	8.98637e+06	1.25327e+07	7.69306e+06	5.6787e+06	5.3197e+06	6.2136e+06	1.31703e+06	1.19211e+06	1.19588e+06	4	0	8	2	3	6	1	3	0			x	x	x
GSTM3_HUMAN	5	4	239.52	0.000122126	4.85387	Condition 3	Condition 1	Glutathione S-transferase Mu 3 OS=Homo sapiens GN=GSTM3 PE=1 SV=3	5.31373e+06	4.59527e+06	3.47559e+06	4.13821e+06	6.32581e+06	4.67112e+06	2.07746e+07	2.56832e+07	1.85093e+07	1.26792e+07	1.18405e+07	8.07299e+06	3.78649e+06	4.70013e+06	4.67112e+06	1.20312e+07	1.50701e+07	1.07909e+07	0	0	0	0	0	2	12	9	8			x	x	x
KAP2_HUMAN	4	4	99.68	0.000125825	4.05007	Condition 2	Condition 3	cAMP-dependent protein kinase type II-alpha regulatory subunit OS=Homo sapiens GN=PRKAR2A PE=1 SV=2	8.3804e+06	8.01382e+06	7.86155e+06	8.72221e+06	1.32327e+07	8.32695e+06	2.76601e+06	2.6231e+06	2.08778e+06	1.99967e+07	2.06491e+07	1.82605e+07	7.98087e+06	9.83203e+06	8.32695e+06	1.60188e+06	1.53916e+06	1.21717e+06	1	0	0	0	0	5	1	4	2			x	x	x
A1AG2_HUMAN	6	4	255.22	0.00012967	2.77641	Condition 2	Condition 3	Alpha-1-acid glycoprotein 2 OS=Homo sapiens GN=ORM2 PE=1 SV=2	2.21271e+07	2.08964e+07	1.58448e+07	2.3928e+07	2.43452e+07	2.85408e+07	9.82196e+06	8.84275e+06	9.00198e+06	5.27979e+07	5.38433e+07	3.68037e+07	2.18942e+07	1.80887e+07	2.85408e+07	5.68821e+06	5.18867e+06	5.24815e+06	1	1	0	3	0	6	4	5	5			x	x	x
CBX3_HUMAN	6	4	226.87	0.000142019	2.1749	Condition 1	Condition 3	Chromobox protein homolog 3 OS=Homo sapiens GN=CBX3 PE=1 SV=4	1.38018e+07	1.41912e+07	1.39644e+07	1.26068e+07	1.48741e+07	1.05925e+07	6.41558e+06	6.54611e+06	6.32993e+06	3.29327e+07	3.65663e+07	3.24361e+07	1.15353e+07	1.10516e+07	1.05925e+07	3.71546e+06	3.84107e+06	3.69034e+06	5	0	0	2	0	8	3	2	4			x	x	x
ASAH1_HUMAN	5	4	152.85	0.000145112	2.03665	Condition 2	Condition 3	Acid ceramidase OS=Homo sapiens GN=ASAH1 PE=1 SV=5	1.7907e+07	1.80744e+07	1.86989e+07	2.05836e+07	2.48496e+07	2.56957e+07	1.21272e+07	1.0578e+07	1.22192e+07	4.27284e+07	4.65721e+07	4.34332e+07	1.88341e+07	1.84635e+07	2.56957e+07	7.02327e+06	6.20687e+06	7.12378e+06	4	1	2	3	2	5	9	7	6			x	x	x
CO8B_HUMAN	4	4	134.21	0.000146566	15.3825	Condition 1	Condition 3	Complement component C8 beta chain OS=Homo sapiens GN=C8B PE=1 SV=3	6.14913e+06	6.27118e+06	6.49286e+06	1.33951e+06	1.33132e+06	2.15504e+06	657214	246565	325746	1.46726e+07	1.61588e+07	1.50814e+07	1.22566e+06	989184	2.15504e+06	380614	144677	189910	3	2	2	0	0	2	0	0	0			x	x	x
RLA2_HUMAN	5	4	249.6	0.000161267	1.64014	Condition 3	Condition 1	60S acidic ribosomal protein P2 OS=Homo sapiens GN=RPLP2 PE=1 SV=1	6.86187e+07	6.52966e+07	6.70787e+07	1.03453e+08	1.04658e+08	8.80141e+07	1.10849e+08	1.13756e+08	1.05052e+08	1.63733e+08	1.68249e+08	1.55808e+08	9.46604e+07	7.77619e+07	8.80141e+07	6.41964e+07	6.67489e+07	6.12453e+07	0	0	0	0	0	8	14	15	14			x	x	x
ANM1_HUMAN	4	4	162.03	0.000164155	1.9085	Condition 2	Condition 1	Protein arginine N-methyltransferase 1 OS=Homo sapiens GN=PRMT1 PE=1 SV=2	6.04413e+06	6.44318e+06	5.58623e+06	1.19243e+07	1.25525e+07	1.00166e+07	1.08941e+07	1.1864e+07	1.05366e+07	1.4422e+07	1.6602e+07	1.29755e+07	1.09108e+07	9.32661e+06	1.00166e+07	6.3091e+06	6.96146e+06	6.14285e+06	0	0	0	2	0	10	2	2	2			x	x	x
S10A8_HUMAN	4	4	208.57	0.000172469	2.84015	Condition 3	Condition 1	Protein S100-A8 OS=Homo sapiens GN=S100A8 PE=1 SV=1	2.72565e+07	2.70764e+07	2.82929e+07	6.14588e+07	6.99087e+07	4.5491e+07	8.10468e+07	7.91442e+07	7.44789e+07	6.50374e+07	6.97673e+07	6.57179e+07	5.62352e+07	5.19428e+07	4.5491e+07	4.69368e+07	4.64395e+07	4.34212e+07	5	1	2	4	2	12	8	7	7			x	x	x
AT1B1_HUMAN	4	4	131.08	0.000182264	5.03921	Condition 2	Condition 3	Sodium/potassium-transporting ATPase subunit beta-1 OS=Homo sapiens GN=ATP1B1 PE=1 SV=1	1.37935e+07	1.40356e+07	1.36332e+07	1.73705e+07	1.52499e+07	1.05708e+07	2.21285e+06	2.45892e+06	3.89927e+06	3.2913e+07	3.61653e+07	3.16667e+07	1.58941e+07	1.13308e+07	1.05708e+07	1.28153e+06	1.44282e+06	2.27327e+06	4	0	5	1	0	5	4	4	4			x	x	x
TPSN_HUMAN	4	4	90.51	0.000186	2.12963	Condition 1	Condition 3	Tapasin OS=Homo sapiens GN=TAPBP PE=1 SV=1	1.90274e+07	1.82265e+07	1.98278e+07	1.21223e+07	1.21498e+07	1.15317e+07	1.05943e+07	8.24855e+06	7.96067e+06	4.54018e+07	4.69639e+07	4.60553e+07	1.1092e+07	9.02744e+06	1.15317e+07	6.13551e+06	4.84001e+06	4.64107e+06	0	0	0	0	0	6	0	0	0			x	x	x
MYO1C_HUMAN	4	4	110.96	0.000205896	2.55722	Condition 2	Condition 1	Unconventional myosin-Ic OS=Homo sapiens GN=MYO1C PE=1 SV=4	1.36684e+06	1.20072e+06	1.21474e+06	3.58534e+06	2.75114e+06	3.33569e+06	2.13331e+06	1.63729e+06	1.88194e+06	3.26145e+06	3.09386e+06	2.82156e+06	3.28061e+06	2.04412e+06	3.33569e+06	1.23547e+06	960713	1.09717e+06	0	0	0	1	0	5	0	0	0			x	x	x
CO3A1_HUMAN	4	4	201.56	0.000256607	20.5059	Condition 2	Condition 3	Collagen alpha-1(III) chain OS=Homo sapiens GN=COL3A1 PE=1 SV=4	8.34039e+06	7.98275e+06	8.47886e+06	7.44527e+06	1.12754e+07	6.86039e+06	794934	284696	167863	1.99012e+07	2.0569e+07	1.96944e+07	6.81247e+06	8.3777e+06	6.86039e+06	460372	167051	97864	0	1	1	0	2	8	0	2	1			x	x	x
CO8A_HUMAN	4	4	119.04	0.000297717	22.167	Condition 1	Condition 3	Complement component C8 alpha chain OS=Homo sapiens GN=C8A PE=1 SV=2	5.66554e+06	5.99308e+06	4.2518e+06	1.76724e+06	1.44161e+06	1.74318e+06	297243	89245.6	331265	1.35187e+07	1.54423e+07	9.87595e+06	1.61703e+06	1.07113e+06	1.74318e+06	172143	52366.7	193127	3	0	1	0	0	3	2	1	1			x	x	x
PGRC1_HUMAN	4	4	177.18	0.00031033	1.90748	Condition 2	Condition 3	Membrane-associated progesterone receptor component 1 OS=Homo sapiens GN=PGRMC1 PE=1 SV=3	2.00479e+07	1.85835e+07	1.80729e+07	3.17247e+07	3.51931e+07	2.63753e+07	1.63664e+07	1.64715e+07	1.60712e+07	4.78368e+07	4.78838e+07	4.19791e+07	2.90283e+07	2.61487e+07	2.63753e+07	9.47828e+06	9.66502e+06	9.36949e+06	4	2	5	0	4	4	5	5	6			x	x	x
COPD_HUMAN	4	4	184.93	0.000340475	3.71737	Condition 2	Condition 3	Coatomer subunit delta OS=Homo sapiens GN=ARCN1 PE=1 SV=1	9.3416e+06	9.44925e+06	9.34405e+06	1.24208e+07	1.64229e+07	1.06998e+07	3.05109e+06	2.99105e+06	4.59532e+06	2.22902e+07	2.43477e+07	2.1704e+07	1.13651e+07	1.22023e+07	1.06998e+07	1.76699e+06	1.75506e+06	2.67907e+06	2	1	4	2	3	6	3	6	4			x	x	x
DC1I2_HUMAN	4	4	155.09	0.00036459	3.61881	Condition 1	Condition 3	Cytoplasmic dynein 1 intermediate chain 2 OS=Homo sapiens GN=DYNC1I2 PE=1 SV=3	7.28248e+06	6.77116e+06	7.0341e+06	3.93098e+06	3.95963e+06	3.83501e+06	2.50009e+06	1.98531e+06	1.34187e+06	1.73769e+07	1.74471e+07	1.63386e+07	3.59688e+06	2.94204e+06	3.83501e+06	1.44788e+06	1.16492e+06	782312	1	0	1	0	0	5	0	1	0			x	x	x
UBP5_HUMAN	4	4	215.17	0.000432191	3.36638	Condition 1	Condition 3	Ubiquitin carboxyl-terminal hydrolase 5 OS=Homo sapiens GN=USP5 PE=1 SV=2	1.1221e+07	1.11323e+07	1.05669e+07	6.40967e+06	9.64381e+06	5.35643e+06	3.21637e+06	3.3087e+06	3.25405e+06	2.67747e+07	2.86843e+07	2.45445e+07	5.86489e+06	7.16543e+06	5.35643e+06	1.8627e+06	1.94145e+06	1.89711e+06	4	1	6	4	4	3	8	7	6			x	x	x
BCAT1_HUMAN	4	4	136.5	0.000437327	2.46909	Condition 2	Condition 1	Branched-chain-amino-acid aminotransferase, cytosolic OS=Homo sapiens GN=BCAT1 PE=1 SV=3	8.54354e+06	9.29355e+06	8.78601e+06	1.86887e+07	2.54604e+07	2.15859e+07	1.52277e+07	1.5821e+07	1.19079e+07	2.03859e+07	2.39465e+07	2.04079e+07	1.71002e+07	1.89173e+07	2.15859e+07	8.81882e+06	9.28329e+06	6.94229e+06	2	2	2	2	1	4	3	3	4			x	x	x
HNRH2_HUMAN	11	4	516.43	0.000480571	2.86144	Condition 2	Condition 3	Heterogeneous nuclear ribonucleoprotein H2 OS=Homo sapiens GN=HNRNPH2 PE=1 SV=1	8.39354e+06	7.16348e+06	9.93996e+06	1.71332e+07	1.7929e+07	1.78436e+07	7.52178e+06	6.12822e+06	4.83924e+06	2.0028e+07	1.8458e+07	2.30882e+07	1.5677e+07	1.33214e+07	1.78436e+07	4.3561e+06	3.59586e+06	2.82127e+06	4	0	2	3	2	5	6	4	2			x	x	x
IC1_HUMAN	5	4	294.26	0.000558033	1.84998	Condition 1	Condition 3	Plasma protease C1 inhibitor OS=Homo sapiens GN=SERPING1 PE=1 SV=2	2.79831e+07	2.58344e+07	2.6805e+07	2.27724e+07	1.81487e+07	1.97881e+07	1.54925e+07	1.28244e+07	1.52632e+07	6.6771e+07	6.65669e+07	6.22618e+07	2.08369e+07	1.34847e+07	1.97881e+07	8.9722e+06	7.525e+06	8.89844e+06	4	2	4	0	1	7	11	10	12			x	x	x
SF3B3_HUMAN	5	4	135.21	0.000603394	3.13127	Condition 1	Condition 3	Splicing factor 3B subunit 3 OS=Homo sapiens GN=SF3B3 PE=1 SV=4	1.15675e+07	1.12646e+07	1.22926e+07	6.94181e+06	1.09791e+07	7.80674e+06	4.63559e+06	3.27409e+06	3.3077e+06	2.76014e+07	2.90254e+07	2.85528e+07	6.3518e+06	8.15758e+06	7.80674e+06	2.68461e+06	1.92114e+06	1.92839e+06	4	0	1	1	0	9	0	0	1			x	x	x
RABP2_HUMAN	6	4	314.89	0.000610696	1.63228	Condition 2	Condition 3	Cellular retinoic acid-binding protein 2 OS=Homo sapiens GN=CRABP2 PE=1 SV=2	4.62604e+07	4.64237e+07	5.03298e+07	7.90356e+07	8.37137e+07	6.79453e+07	4.86531e+07	5.01364e+07	4.25436e+07	1.10383e+08	1.19619e+08	1.16904e+08	7.23181e+07	6.22e+07	6.79453e+07	2.81766e+07	2.94186e+07	2.48029e+07	8	2	4	4	4	8	7	8	8			x	x	x
CATZ_HUMAN	4	4	118.67	0.000786267	9.01775	Condition 1	Condition 3	Cathepsin Z OS=Homo sapiens GN=CTSZ PE=1 SV=1	1.54098e+07	1.45494e+07	1.45663e+07	1.78208e+07	5.38275e+06	1.53315e+07	1.83945e+06	1.65852e+06	1.43957e+06	3.67698e+07	3.74892e+07	3.38341e+07	1.63061e+07	3.99943e+06	1.53315e+07	1.06528e+06	973169	839272	4	0	2	1	1	7	2	3	2			x	x	x
DPP2_HUMAN	4	4	114.67	0.00093922	3.30637	Condition 2	Condition 3	Dipeptidyl peptidase 2 OS=Homo sapiens GN=DPP7 PE=1 SV=3	4.83202e+06	5.00847e+06	4.8351e+06	9.66988e+06	5.64791e+06	8.17989e+06	2.66876e+06	1.85564e+06	2.5824e+06	1.15298e+07	1.29052e+07	1.12308e+07	8.848e+06	4.19645e+06	8.17989e+06	1.54556e+06	1.08883e+06	1.50554e+06	2	0	2	2	2	8	0	0	0			x	x	x
ADT2_HUMAN	13	4	540.43	0.00100274	2.00745	Condition 2	Condition 3	ADP/ATP translocase 2 OS=Homo sapiens GN=SLC25A5 PE=1 SV=7	3.36583e+07	3.22662e+07	2.92243e+07	3.97211e+07	3.15912e+07	3.90674e+07	2.1387e+07	1.78813e+07	1.57168e+07	8.0313e+07	8.31399e+07	6.78812e+07	3.63451e+07	2.34725e+07	3.90674e+07	1.23859e+07	1.04922e+07	9.16289e+06	2	0	4	2	5	9	4	2	3			x	x	x
S10AD_HUMAN	4	4	222.41	0.00102267	2.69673	Condition 2	Condition 3	Protein S100-A13 OS=Homo sapiens GN=S100A13 PE=1 SV=1	3.01212e+07	3.00625e+07	3.34074e+07	6.9636e+07	4.24019e+07	5.59892e+07	1.86281e+07	1.99709e+07	2.37087e+07	7.18729e+07	7.74616e+07	7.75977e+07	6.37174e+07	3.1505e+07	5.59892e+07	1.07881e+07	1.17183e+07	1.38222e+07	5	4	3	3	2	7	5	3	2			x	x	x
SH3L1_HUMAN	4	4	188.57	0.00102314	1.55122	Condition 2	Condition 3	SH3 domain-binding glutamic acid-rich-like protein OS=Homo sapiens GN=SH3BGRL PE=1 SV=1	1.88252e+07	1.84095e+07	1.76053e+07	2.28842e+07	2.52744e+07	2.05478e+07	1.55119e+07	1.37125e+07	1.50674e+07	4.49192e+07	4.74355e+07	4.08931e+07	2.09392e+07	1.87791e+07	2.05478e+07	8.98342e+06	8.0461e+06	8.78428e+06	1	0	0	2	1	7	6	6	6			x	x	x
RS19_HUMAN	5	4	217.41	0.0011039	1.97184	Condition 2	Condition 1	40S ribosomal protein S19 OS=Homo sapiens GN=RPS19 PE=1 SV=2	2.11629e+07	2.0817e+07	1.89472e+07	3.5719e+07	4.94985e+07	3.49211e+07	2.03009e+07	1.91281e+07	2.28321e+07	5.04972e+07	5.36387e+07	4.40099e+07	3.26831e+07	3.67778e+07	3.49211e+07	1.17569e+07	1.12238e+07	1.33111e+07	0	0	0	0	2	10	6	8	6			x	x	x
MACF1_HUMAN	9	4	245.72	0.00112984	2.76569	Condition 2	Condition 3	Microtubule-actin cross-linking factor 1, isoforms 1/2/3/5 OS=Homo sapiens GN=MACF1 PE=1 SV=4	4.73881e+06	4.23506e+06	4.27021e+06	4.09067e+06	6.65179e+06	4.1204e+06	2.07915e+06	1.77833e+06	1.51654e+06	1.13074e+07	1.09124e+07	9.91869e+06	3.74299e+06	4.94234e+06	4.1204e+06	1.2041e+06	1.04347e+06	884143	4	1	2	0	0	3	0	0	1			x	x	x
SF3B1_HUMAN	6	4	235.38	0.00115382	9.82099	Condition 2	Condition 3	Splicing factor 3B subunit 1 OS=Homo sapiens GN=SF3B1 PE=1 SV=3	1.01699e+07	1.03332e+07	1.09252e+07	1.09885e+07	1.12192e+07	9.88676e+06	342797	1.33104e+06	1.59411e+06	2.42667e+07	2.66254e+07	2.53768e+07	1.00545e+07	8.33599e+06	9.88676e+06	198525	781015	929365	0	0	0	0	0	8	0	2	1			x	x	x
ASNA_HUMAN	4	4	113.51	0.00119901	1.61352	Condition 2	Condition 3	ATPase ASNA1 OS=Homo sapiens GN=ASNA1 PE=1 SV=2	5.94087e+06	5.92085e+06	5.37182e+06	7.12102e+06	7.11979e+06	8.17537e+06	5.14347e+06	4.17402e+06	4.57525e+06	1.41756e+07	1.52561e+07	1.24775e+07	6.51578e+06	5.29007e+06	8.17537e+06	2.97875e+06	2.44919e+06	2.66737e+06	0	0	1	0	1	5	9	6	6			x	x	x
C163A_HUMAN	4	4	156.51	0.00121024	8.04333	Condition 1	Condition 3	Scavenger receptor cysteine-rich type 1 protein M130 OS=Homo sapiens GN=CD163 PE=1 SV=2	5.07299e+06	5.1538e+06	5.57489e+06	1.78323e+06	3.24091e+06	2.74811e+06	855575	807502	301492	1.21048e+07	1.32797e+07	1.29492e+07	1.63167e+06	2.40802e+06	2.74811e+06	495490	473818	175770	1	0	0	0	1	5	2	4	4			x	x	x
APOA2_HUMAN	4	4	152.51	0.00121951	1.51623	Condition 1	Condition 2	Apolipoprotein A-II OS=Homo sapiens GN=APOA2 PE=1 SV=1	3.4919e+07	3.53262e+07	3.37005e+07	2.22253e+07	2.60558e+07	2.02743e+07	3.2177e+07	3.43902e+07	3.65641e+07	8.3321e+07	9.10244e+07	7.82784e+07	2.03363e+07	1.93597e+07	2.02743e+07	1.86347e+07	2.01791e+07	2.13169e+07	2	0	0	1	2	5	6	6	6			x	x	x
SF01_HUMAN	4	4	135.6	0.00139649	2.30353	Condition 2	Condition 3	Splicing factor 1 OS=Homo sapiens GN=SF1 PE=1 SV=4	6.939e+06	6.94562e+06	6.41929e+06	7.91565e+06	7.81849e+06	7.5662e+06	2.38524e+06	3.87916e+06	3.85068e+06	1.65573e+07	1.78967e+07	1.49105e+07	7.24287e+06	5.80921e+06	7.5662e+06	1.38137e+06	2.27618e+06	2.24494e+06	2	0	0	1	0	2	5	7	4			x	x	x
TMEDA_HUMAN	4	4	228.46	0.00143961	1.9951	Condition 3	Condition 1	Transmembrane emp24 domain-containing protein 10 OS=Homo sapiens GN=TMED10 PE=1 SV=2	1.59068e+07	1.6157e+07	1.22036e+07	2.09658e+07	1.95255e+07	1.56984e+07	2.87033e+07	3.00265e+07	2.95883e+07	3.79556e+07	4.16314e+07	2.83461e+07	1.91839e+07	1.45076e+07	1.56984e+07	1.6623e+07	1.76186e+07	1.72499e+07	2	0	1	2	3	3	6	8	8			x	x	x
ESYT1_HUMAN	4	4	142.87	0.00164988	1.65322	Condition 1	Condition 3	Extended synaptotagmin-1 OS=Homo sapiens GN=ESYT1 PE=1 SV=1	7.85113e+06	8.6566e+06	7.6707e+06	7.73944e+06	7.51379e+06	8.53895e+06	4.14881e+06	4.78225e+06	5.69402e+06	1.87338e+07	2.23053e+07	1.78172e+07	7.08164e+06	5.58281e+06	8.53895e+06	2.40271e+06	2.80608e+06	3.31961e+06	4	2	2	4	4	4	0	0	3			x	x	x
CALB2_HUMAN	7	4	300.65	0.00171912	3.35462	Condition 3	Condition 1	Calretinin OS=Homo sapiens GN=CALB2 PE=2 SV=2	1.41869e+07	1.45155e+07	1.33696e+07	1.32908e+07	2.25702e+07	1.30442e+07	6.29077e+07	3.89511e+07	3.92767e+07	3.38518e+07	3.74018e+07	3.10544e+07	1.21611e+07	1.67698e+07	1.30442e+07	3.64318e+07	2.28554e+07	2.28983e+07	3	1	4	3	3	3	12	4	6			x	x	x
UBA6_HUMAN	5	4	113.71	0.00172209	1.7094	Condition 2	Condition 1	Ubiquitin-like modifier-activating enzyme 6 OS=Homo sapiens GN=UBA6 PE=1 SV=1	4.51641e+06	4.3119e+06	4.87858e+06	8.89954e+06	7.78665e+06	6.74442e+06	5.80726e+06	6.18814e+06	5.31532e+06	1.07767e+07	1.11104e+07	1.13318e+07	8.14313e+06	5.78554e+06	6.74442e+06	3.36317e+06	3.63102e+06	3.09883e+06	0	1	2	3	0	6	2	2	2			x	x	x
COX41_HUMAN	4	4	188.24	0.00177921	1.65527	Condition 2	Condition 3	Cytochrome c oxidase subunit 4 isoform 1, mitochondrial OS=Homo sapiens GN=COX4I1 PE=1 SV=1	3.7749e+07	3.64997e+07	3.86732e+07	5.67427e+07	7.05522e+07	5.07598e+07	3.75781e+07	3.54982e+07	3.44919e+07	9.00739e+07	9.40481e+07	8.98289e+07	5.19199e+07	5.24209e+07	5.07598e+07	2.17627e+07	2.08293e+07	2.01087e+07	4	0	1	1	5	8	11	9	9			x	x	x
ITIH4_HUMAN	4	4	131.82	0.00181593	2.22836	Condition 1	Condition 3	Inter-alpha-trypsin inhibitor heavy chain H4 OS=Homo sapiens GN=ITIH4 PE=1 SV=4	8.66557e+06	7.93246e+06	8.06224e+06	7.36745e+06	4.63674e+06	6.74751e+06	4.02094e+06	3.57694e+06	3.46866e+06	2.06771e+07	2.04394e+07	1.87267e+07	6.74126e+06	3.44514e+06	6.74751e+06	2.32865e+06	2.09885e+06	2.02223e+06	3	0	2	1	4	6	5	6	4			x	x	x
RUVB1_HUMAN	5	4	124.5	0.00192141	2.37698	Condition 2	Condition 3	RuvB-like 1 OS=Homo sapiens GN=RUVBL1 PE=1 SV=1	7.78509e+06	7.61576e+06	5.93767e+06	7.38247e+06	1.06652e+07	9.1677e+06	3.2268e+06	3.72083e+06	4.50193e+06	1.85762e+07	1.96234e+07	1.37918e+07	6.75501e+06	7.9243e+06	9.1677e+06	1.86874e+06	2.18327e+06	2.62462e+06	2	2	0	0	1	6	3	7	5			x	x	x
GBG12_HUMAN	4	4	181.05	0.0020721	2.07843	Condition 2	Condition 1	Guanine nucleotide-binding protein G(I)/G(S)/G(O) subunit gamma-12 OS=Homo sapiens GN=GNG12 PE=1 SV=3	1.14561e+07	1.17427e+07	1.51012e+07	2.39463e+07	3.23706e+07	2.32871e+07	1.63602e+07	1.41809e+07	1.57676e+07	2.73356e+07	3.02571e+07	3.50766e+07	2.1911e+07	2.40516e+07	2.32871e+07	9.47472e+06	8.32092e+06	9.19252e+06	0	0	0	0	3	6	0	0	0			x	x	x
COPB2_HUMAN	5	4	113.24	0.0021141	1.92423	Condition 2	Condition 3	Coatomer subunit beta' OS=Homo sapiens GN=COPB2 PE=1 SV=2	9.57353e+06	9.77091e+06	9.60644e+06	1.18615e+07	1.74743e+07	1.24491e+07	7.03627e+06	7.36318e+06	7.31567e+06	2.28436e+07	2.51765e+07	2.23135e+07	1.08534e+07	1.29835e+07	1.24491e+07	4.07493e+06	4.3205e+06	4.26503e+06	0	2	0	1	0	4	0	0	0			x	x	x
RU2A_HUMAN	4	4	129.99	0.00224637	2.08168	Condition 1	Condition 3	U2 small nuclear ribonucleoprotein A' OS=Homo sapiens GN=SNRPA1 PE=1 SV=2	7.21505e+06	7.15547e+06	6.89348e+06	5.09882e+06	5.28254e+06	6.15122e+06	4.12052e+06	3.50308e+06	2.59122e+06	1.7216e+07	1.84374e+07	1.60119e+07	4.66545e+06	3.92498e+06	6.15122e+06	2.38632e+06	2.05551e+06	1.51068e+06	6	2	6	2	2	2	1	2	0			x	x	x
COX5B_HUMAN	4	4	111.2	0.0022556	1.83017	Condition 3	Condition 1	Cytochrome c oxidase subunit 5B, mitochondrial OS=Homo sapiens GN=COX5B PE=1 SV=2	2.10176e+07	2.01961e+07	2.2315e+07	3.00221e+07	4.14054e+07	3.01728e+07	3.52184e+07	3.87536e+07	4.22967e+07	5.01506e+07	5.20388e+07	5.18326e+07	2.74704e+07	3.07645e+07	3.01728e+07	2.03961e+07	2.27394e+07	2.46589e+07	0	0	0	2	1	7	6	5	5			x	x	x
RN213_HUMAN	10	4	261.89	0.00236622	2.456	Condition 2	Condition 3	E3 ubiquitin-protein ligase RNF213 OS=Homo sapiens GN=RNF213 PE=1 SV=3	2.97564e+06	2.83455e+06	2.62659e+06	2.36184e+06	3.76839e+06	2.39422e+06	1.4555e+06	947254	1.06811e+06	7.10023e+06	7.30374e+06	6.10096e+06	2.1611e+06	2.79994e+06	2.39422e+06	842925	555820	622706	6	4	1	0	0	0	0	0	0			x	x	x
RL14_HUMAN	4	4	139.52	0.00245802	1.8064	Condition 1	Condition 3	60S ribosomal protein L14 OS=Homo sapiens GN=RPL14 PE=1 SV=4	9.32655e+07	8.90021e+07	9.46683e+07	6.96477e+07	9.37298e+07	6.44865e+07	4.99896e+07	5.3849e+07	4.94695e+07	2.22543e+08	2.2933e+08	2.19892e+08	6.3728e+07	6.9642e+07	6.44865e+07	2.89506e+07	3.1597e+07	2.88407e+07	1	0	0	0	4	5	8	8	9			x	x	x
NONO_HUMAN	7	4	241.65	0.00246333	1.73082	Condition 3	Condition 2	Non-POU domain-containing octamer-binding protein OS=Homo sapiens GN=NONO PE=1 SV=4	2.06739e+07	2.07692e+07	1.98253e+07	1.86764e+07	1.90964e+07	1.38973e+07	2.80903e+07	3.24025e+07	2.89391e+07	4.93305e+07	5.35156e+07	4.60495e+07	1.70891e+07	1.41888e+07	1.38973e+07	1.6268e+07	1.90128e+07	1.68715e+07	5	2	1	0	5	4	4	4	4			x	x	x
GCP60_HUMAN	5	4	158.92	0.00253401	4.52799	Condition 2	Condition 3	Golgi resident protein GCP60 OS=Homo sapiens GN=ACBD3 PE=1 SV=4	4.29406e+06	4.16925e+06	4.24126e+06	6.21242e+06	7.64607e+06	5.5572e+06	763485	1.24427e+06	2.28017e+06	1.02462e+07	1.07428e+07	9.85146e+06	5.68441e+06	5.6811e+06	5.5572e+06	442158	730104	1.32934e+06	3	1	4	5	1	6	1	2	2			x	x	x
CRIP2_HUMAN	4	4	119.4	0.00262974	2.22695	Condition 1	Condition 3	Cysteine-rich protein 2 OS=Homo sapiens GN=CRIP2 PE=1 SV=1	2.49893e+07	2.16551e+07	2.37645e+07	1.78448e+07	1.73684e+07	2.86376e+07	1.05013e+07	1.12914e+07	9.82407e+06	5.96275e+07	5.57983e+07	5.51993e+07	1.63281e+07	1.29049e+07	2.86376e+07	6.08162e+06	6.62545e+06	5.72743e+06	1	0	0	0	0	5	0	0	0			x	x	x
GPX1_HUMAN	5	4	223.85	0.00292075	1.58132	Condition 2	Condition 1	Glutathione peroxidase 1 OS=Homo sapiens GN=GPX1 PE=1 SV=4	1.43993e+07	1.355e+07	1.53177e+07	2.32941e+07	2.59921e+07	1.91328e+07	1.55219e+07	1.62582e+07	1.55688e+07	3.43585e+07	3.49141e+07	3.55795e+07	2.13143e+07	1.93124e+07	1.91328e+07	8.9892e+06	9.53985e+06	9.07663e+06	2	0	2	0	2	9	4	2	3			x	x	x
PSB2_HUMAN	5	4	153.76	0.00345599	2.66638	Condition 2	Condition 3	Proteasome subunit beta type-2 OS=Homo sapiens GN=PSMB2 PE=1 SV=1	5.02172e+07	5.04494e+07	5.04996e+07	6.89007e+07	1.01996e+08	6.01028e+07	3.67992e+07	2.59031e+07	2.39318e+07	1.19824e+08	1.29992e+08	1.17299e+08	6.30446e+07	7.57836e+07	6.01028e+07	2.13116e+07	1.51992e+07	1.39522e+07	0	0	0	0	0	2	2	3	6			x	x	x
RL30_HUMAN	4	4	139.94	0.00356541	2.49806	Condition 2	Condition 3	60S ribosomal protein L30 OS=Homo sapiens GN=RPL30 PE=1 SV=2	1.13335e+07	1.13124e+07	1.09255e+07	7.88745e+06	1.6137e+07	1.06027e+07	4.65929e+06	4.13691e+06	5.06544e+06	2.7043e+07	2.91485e+07	2.53774e+07	7.21707e+06	1.19899e+07	1.06027e+07	2.69834e+06	2.42741e+06	2.95315e+06	3	0	1	4	1	10	4	4	3			x	x	x
SCFD1_HUMAN	4	4	123.55	0.00375675	3.4613	Condition 2	Condition 3	Sec1 family domain-containing protein 1 OS=Homo sapiens GN=SCFD1 PE=1 SV=4	4.54223e+06	4.77085e+06	4.57119e+06	5.22347e+06	9.39776e+06	4.68509e+06	1.62148e+06	2.51228e+06	1.44401e+06	1.08383e+07	1.2293e+07	1.06178e+07	4.77951e+06	6.98262e+06	4.68509e+06	939050	1.47413e+06	841856	0	1	1	0	0	4	0	0	0			x	x	x
AP1G1_HUMAN	4	4	85.99	0.00393034	1.52369	Condition 1	Condition 3	AP-1 complex subunit gamma-1 OS=Homo sapiens GN=AP1G1 PE=1 SV=5	9.45523e+06	9.24756e+06	9.29722e+06	6.52423e+06	5.86086e+06	7.32832e+06	7.06879e+06	5.70979e+06	5.59784e+06	2.25614e+07	2.3828e+07	2.15953e+07	5.96971e+06	4.35467e+06	7.32832e+06	4.09376e+06	3.35033e+06	3.26354e+06	1	0	0	1	0	5	0	0	0			x	x	x
UBE2N_HUMAN	6	4	231.14	0.00429489	1.78438	Condition 2	Condition 1	Ubiquitin-conjugating enzyme E2 N OS=Homo sapiens GN=UBE2N PE=1 SV=1	1.95804e+07	1.91574e+07	1.56521e+07	3.03006e+07	3.93821e+07	2.73697e+07	2.15004e+07	2.01745e+07	1.95634e+07	4.67213e+07	4.93626e+07	3.63562e+07	2.77252e+07	2.92612e+07	2.73697e+07	1.24515e+07	1.18378e+07	1.14055e+07	1	0	0	1	0	7	9	8	9			x	x	x
HNRPD_HUMAN	6	4	387.86	0.00460504	1.45953	Condition 2	Condition 1	Heterogeneous nuclear ribonucleoprotein D0 OS=Homo sapiens GN=HNRNPD PE=1 SV=1	3.10796e+07	3.03453e+07	2.5814e+07	4.50476e+07	4.45237e+07	3.77565e+07	3.35495e+07	3.04561e+07	2.96994e+07	7.41598e+07	7.81903e+07	5.99599e+07	4.12189e+07	3.30815e+07	3.77565e+07	1.94296e+07	1.78708e+07	1.73147e+07	6	0	6	3	5	12	12	14	15				x
NEUA_HUMAN	4	4	156.86	0.00576832	1.83172	Condition 1	Condition 3	N-acylneuraminate cytidylyltransferase OS=Homo sapiens GN=CMAS PE=1 SV=2	6.22966e+06	6.6235e+06	6.26435e+06	4.95202e+06	5.21391e+06	4.26083e+06	4.36975e+06	3.27399e+06	2.79317e+06	1.48647e+07	1.70667e+07	1.45506e+07	4.53113e+06	3.87398e+06	4.26083e+06	2.53066e+06	1.92108e+06	1.62842e+06	2	0	1	0	0	3	4	5	5			x	x	x
HNRPC_HUMAN	11	4	459.25	0.00628301	1.4518	Condition 2	Condition 3	Heterogeneous nuclear ribonucleoproteins C1/C2 OS=Homo sapiens GN=HNRNPC PE=1 SV=4	3.91025e+07	3.68853e+07	3.95011e+07	5.36025e+07	5.73877e+07	4.65914e+07	4.00761e+07	3.68271e+07	3.16389e+07	9.33034e+07	9.50416e+07	9.17519e+07	4.90466e+07	4.26395e+07	4.65914e+07	2.32093e+07	2.16091e+07	1.84454e+07	3	1	1	2	0	6	11	10	9				x
VPS35_HUMAN	4	4	158.69	0.00635267	2.08044	Condition 2	Condition 3	Vacuolar protein sorting-associated protein 35 OS=Homo sapiens GN=VPS35 PE=1 SV=2	7.1202e+06	6.7204e+06	7.42167e+06	1.02791e+07	7.51597e+06	9.12649e+06	5.7293e+06	3.46563e+06	3.74537e+06	1.69897e+07	1.73163e+07	1.72388e+07	9.40541e+06	5.58443e+06	9.12649e+06	3.31802e+06	2.03353e+06	2.18355e+06	0	2	0	0	0	6	3	1	0			x	x	x
PALLD_HUMAN	5	4	196.48	0.00676946	1.76355	Condition 2	Condition 3	Palladin OS=Homo sapiens GN=PALLD PE=1 SV=3	1.10473e+07	1.07853e+07	1.13432e+07	1.39206e+07	1.63767e+07	1.39906e+07	8.10535e+06	1.03696e+07	6.63802e+06	2.63602e+07	2.77902e+07	2.63476e+07	1.27375e+07	1.2168e+07	1.39906e+07	4.69406e+06	6.08455e+06	3.86997e+06	2	0	2	0	0	8	0	0	0			x	x	x
RS15A_HUMAN	4	4	172.05	0.00688505	1.77951	Condition 3	Condition 1	40S ribosomal protein S15a OS=Homo sapiens GN=RPS15A PE=1 SV=2	2.78745e+07	2.77412e+07	3.09555e+07	4.65928e+07	6.02303e+07	3.9419e+07	4.8187e+07	4.59843e+07	5.98829e+07	6.6512e+07	7.14801e+07	7.19023e+07	4.26327e+07	4.47516e+07	3.9419e+07	2.79066e+07	2.69822e+07	3.49117e+07	4	0	4	7	6	8	3	5	3			x	x	x
HCD2_HUMAN	5	4	186.99	0.00698707	3.27841	Condition 1	Condition 3	3-hydroxyacyl-CoA dehydrogenase type-2 OS=Homo sapiens GN=HSD17B10 PE=1 SV=3	1.3901e+07	1.40052e+07	1.47787e+07	1.54743e+07	6.76595e+06	1.39314e+07	5.74174e+06	4.16442e+06	3.11383e+06	3.31694e+07	3.6087e+07	3.43274e+07	1.41591e+07	5.02716e+06	1.39314e+07	3.32523e+06	2.44356e+06	1.81536e+06	1	1	2	0	0	5	7	6	6			x	x	x
ITAV_HUMAN	6	4	185.63	0.0080155	2.96994	Condition 2	Condition 3	Integrin alpha-V OS=Homo sapiens GN=ITGAV PE=1 SV=2	5.37867e+06	4.78326e+06	5.44455e+06	7.34277e+06	8.60479e+06	8.06812e+06	1.86505e+06	1.81342e+06	4.40779e+06	1.28342e+07	1.23249e+07	1.26464e+07	6.71868e+06	6.39343e+06	8.06812e+06	1.08011e+06	1.06406e+06	2.56974e+06	2	0	0	1	3	6	0	0	0			x	x	x
LPP_HUMAN	4	4	144.65	0.0085576	7.44496	Condition 2	Condition 3	Lipoma-preferred partner OS=Homo sapiens GN=LPP PE=1 SV=1	9.38268e+06	8.88435e+06	8.52652e+06	1.10439e+07	1.21401e+07	1.08111e+07	3.63428e+06	567745	364175	2.23882e+07	2.28921e+07	1.98051e+07	1.01052e+07	9.02023e+06	1.08111e+07	2.10473e+06	333136	212314	0	0	0	0	0	10	0	0	0			x	x	x
PRS10_HUMAN	5	4	197.68	0.00911597	2.07324	Condition 1	Condition 3	26S protease regulatory subunit 10B OS=Homo sapiens GN=PSMC6 PE=1 SV=1	6.58602e+06	6.83904e+06	6.81829e+06	8.64363e+06	4.32509e+06	7.19229e+06	3.25525e+06	3.45181e+06	3.05703e+06	1.5715e+07	1.7622e+07	1.58373e+07	7.90897e+06	3.21358e+06	7.19229e+06	1.88522e+06	2.02542e+06	1.78225e+06	2	0	2	0	1	6	4	2	2			x	x	x
RD23B_HUMAN	7	4	206.13	0.00921865	2.75807	Condition 2	Condition 3	UV excision repair protein RAD23 homolog B OS=Homo sapiens GN=RAD23B PE=1 SV=1	7.76837e+06	8.38093e+06	8.35387e+06	2.36725e+07	2.78837e+07	1.20698e+07	6.88276e+06	9.34243e+06	6.84384e+06	1.85363e+07	2.1595e+07	1.94041e+07	2.16605e+07	2.07178e+07	1.20698e+07	3.98602e+06	5.48186e+06	3.98995e+06	0	0	0	0	0	3	5	5	4			x	x	x
HPRT_HUMAN	4	4	133.57	0.0103426	1.97076	Condition 1	Condition 3	Hypoxanthine-guanine phosphoribosyltransferase OS=Homo sapiens GN=HPRT1 PE=1 SV=2	1.05076e+07	9.7689e+06	1.06996e+07	8.79989e+06	5.91076e+06	6.94373e+06	4.12413e+06	6.67738e+06	4.91633e+06	2.50725e+07	2.51714e+07	2.48527e+07	8.05195e+06	4.39174e+06	6.94373e+06	2.38842e+06	3.91809e+06	2.86622e+06	2	2	2	3	0	4	0	7	1			x	x	x
MIC19_HUMAN	5	4	194.16	0.0105866	1.80163	Condition 1	Condition 3	MICOS complex subunit MIC19 OS=Homo sapiens GN=CHCHD3 PE=1 SV=1	1.23266e+07	1.23095e+07	1.38759e+07	1.1933e+07	1.14738e+07	7.52608e+06	6.87008e+06	7.64895e+06	6.85718e+06	2.94129e+07	3.17177e+07	3.22305e+07	1.09187e+07	8.52514e+06	7.52608e+06	3.97868e+06	4.48818e+06	3.99773e+06	2	0	0	3	1	5	5	5	4			x	x	x
ARC1B_HUMAN	6	4	269.66	0.0107312	1.21255	Condition 2	Condition 3	Actin-related protein 2/3 complex subunit 1B OS=Homo sapiens GN=ARPC1B PE=1 SV=3	2.53705e+07	2.48747e+07	2.65005e+07	2.81222e+07	2.44183e+07	2.54149e+07	2.00188e+07	2.21962e+07	2.20753e+07	6.05371e+07	6.40941e+07	6.15544e+07	2.5732e+07	1.8143e+07	2.54149e+07	1.15935e+07	1.30241e+07	1.28699e+07	4	0	1	0	0	9	1	2	2				x
IMDH2_HUMAN	4	4	139.05	0.0108829	1.46555	Condition 2	Condition 3	Inosine-5'-monophosphate dehydrogenase 2 OS=Homo sapiens GN=IMPDH2 PE=1 SV=2	7.27226e+06	7.37611e+06	8.09325e+06	7.19042e+06	9.50478e+06	6.87944e+06	5.58503e+06	5.45462e+06	5.0462e+06	1.73525e+07	1.90059e+07	1.87987e+07	6.57928e+06	7.06213e+06	6.87944e+06	3.23447e+06	3.20061e+06	2.94193e+06	0	0	0	0	3	4	0	2	3				x
TIMP1_HUMAN	4	4	120.08	0.0108921	1.60894	Condition 3	Condition 1	Metalloproteinase inhibitor 1 OS=Homo sapiens GN=TIMP1 PE=1 SV=1	1.30159e+07	1.29184e+07	1.35238e+07	1.85244e+07	2.69968e+07	1.7205e+07	2.20228e+07	2.09694e+07	2.04934e+07	3.10576e+07	3.32867e+07	3.14127e+07	1.69499e+07	2.00588e+07	1.7205e+07	1.27541e+07	1.23042e+07	1.19477e+07	1	0	0	0	1	2	14	11	10			x	x	x
EF1B_HUMAN	5	4	232.61	0.0112614	2.01543	Condition 3	Condition 1	Elongation factor 1-beta OS=Homo sapiens GN=EEF1B2 PE=1 SV=3	1.3634e+07	1.21454e+07	1.15375e+07	1.96017e+07	1.11662e+07	1.90819e+07	2.57057e+07	2.40256e+07	2.5478e+07	3.25323e+07	3.12948e+07	2.67989e+07	1.79357e+07	8.29662e+06	1.90819e+07	1.4887e+07	1.40975e+07	1.48537e+07	1	2	0	0	1	8	8	7	6			x	x	x
RL13A_HUMAN	6	4	172.9	0.0116046	2.5489	Condition 1	Condition 2	60S ribosomal protein L13a OS=Homo sapiens GN=RPL13A PE=1 SV=2	1.15419e+07	1.133e+07	1.33192e+07	4.35344e+06	3.2133e+06	6.632e+06	5.56273e+06	9.24506e+06	8.10616e+06	2.75404e+07	2.91939e+07	3.09375e+07	3.98342e+06	2.38751e+06	6.632e+06	3.22156e+06	5.42473e+06	4.72589e+06	2	0	0	0	1	4	5	4	2			x	x	x
BIEA_HUMAN	4	4	106.28	0.0116709	3.94709	Condition 1	Condition 3	Biliverdin reductase A OS=Homo sapiens GN=BLVRA PE=1 SV=2	1.29762e+07	1.1996e+07	1.09766e+07	9.50577e+06	3.15567e+06	9.11793e+06	3.5708e+06	2.83151e+06	2.70535e+06	3.09627e+07	3.09098e+07	2.54962e+07	8.69784e+06	2.34469e+06	9.11793e+06	2.06796e+06	1.66144e+06	1.57722e+06	2	1	3	0	0	5	0	3	3			x	x	x
KINH_HUMAN	5	4	146.68	0.0122606	21.1984	Condition 2	Condition 3	Kinesin-1 heavy chain OS=Homo sapiens GN=KIF5B PE=1 SV=1	2.53069e+06	2.81452e+06	2.15685e+06	4.83499e+06	434636	4.72727e+06	303285	72019.6	96283.1	6.03854e+06	7.25211e+06	5.00987e+06	4.42405e+06	322938	4.72727e+06	175642	42258.9	56133	3	0	0	3	0	7	0	0	2			x	x	x
PUR2_HUMAN	4	4	202.27	0.0127997	2.34008	Condition 2	Condition 3	Trifunctional purine biosynthetic protein adenosine-3 OS=Homo sapiens GN=GART PE=1 SV=1	5.27586e+06	5.87893e+06	4.59448e+06	6.40642e+06	5.82359e+06	5.60663e+06	3.26857e+06	1.42779e+06	2.92587e+06	1.25889e+07	1.51481e+07	1.06719e+07	5.86191e+06	4.32698e+06	5.60663e+06	1.89293e+06	837787	1.70578e+06	1	0	0	0	0	4	2	2	2			x	x	x
LGUL_HUMAN	6	4	178.3	0.0134676	2.17471	Condition 1	Condition 3	Lactoylglutathione lyase OS=Homo sapiens GN=GLO1 PE=1 SV=4	3.23045e+07	3.26894e+07	3.38661e+07	2.29734e+07	2.68857e+07	2.53358e+07	1.96432e+07	1.66127e+07	9.2029e+06	7.70824e+07	8.42301e+07	7.8663e+07	2.10208e+07	1.99763e+07	2.53358e+07	1.1376e+07	9.74787e+06	5.36528e+06	7	0	3	1	4	7	6	4	5			x	x	x
NAMPT_HUMAN	7	4	284.37	0.0140788	2.10319	Condition 3	Condition 2	Nicotinamide phosphoribosyltransferase OS=Homo sapiens GN=NAMPT PE=1 SV=1	8.49695e+06	8.50728e+06	7.80492e+06	6.75614e+06	3.4929e+06	6.34136e+06	1.27156e+07	1.18642e+07	1.0313e+07	2.02748e+07	2.19206e+07	1.8129e+07	6.18191e+06	2.59526e+06	6.34136e+06	7.364e+06	6.96155e+06	6.01249e+06	2	2	2	2	0	5	8	6	10			x	x	x
ATPO_HUMAN	5	4	260.16	0.0142983	1.32442	Condition 2	Condition 3	ATP synthase subunit O, mitochondrial OS=Homo sapiens GN=ATP5O PE=1 SV=1	2.08252e+07	1.83133e+07	1.67736e+07	1.9784e+07	1.69582e+07	2.00408e+07	1.52043e+07	1.36736e+07	1.39958e+07	4.96916e+07	4.71877e+07	3.89612e+07	1.81025e+07	1.26001e+07	2.00408e+07	8.80531e+06	8.02329e+06	8.15954e+06	2	0	0	0	0	5	2	7	7				x
MMSA_HUMAN	4	4	129.43	0.0143428	1.92329	Condition 2	Condition 3	Methylmalonate-semialdehyde dehydrogenase [acylating], mitochondrial OS=Homo sapiens GN=ALDH6A1 PE=1 SV=2	3.25481e+06	3.06837e+06	2.94301e+06	3.92343e+06	4.89729e+06	4.77826e+06	1.60989e+06	2.63422e+06	2.82657e+06	7.76638e+06	7.90622e+06	6.83592e+06	3.58997e+06	3.63873e+06	4.77826e+06	932336	1.54568e+06	1.64789e+06	2	0	1	1	2	5	0	1	1			x	x	x
SNX1_HUMAN	5	4	168.38	0.0144426	1.55634	Condition 3	Condition 2	Sorting nexin-1 OS=Homo sapiens GN=SNX1 PE=1 SV=3	3.77375e+06	3.62298e+06	3.91167e+06	3.36869e+06	3.08234e+06	4.14993e+06	6.51344e+06	5.34893e+06	4.63629e+06	9.00462e+06	9.33526e+06	9.08591e+06	3.08237e+06	2.29021e+06	4.14993e+06	3.77214e+06	3.13859e+06	2.70295e+06	3	1	0	1	0	2	4	7	5			x	x	x
DX39B_HUMAN	12	4	559.17	0.0162622	4.87438	Condition 2	Condition 3	Spliceosome RNA helicase DDX39B OS=Homo sapiens GN=DDX39B PE=1 SV=1	1.15456e+07	1.11681e+07	7.32082e+06	1.19857e+07	3.52825e+07	1.23006e+07	5.90802e+06	2.95735e+06	3.35544e+06	2.75492e+07	2.87768e+07	1.70046e+07	1.0967e+07	2.62152e+07	1.23006e+07	3.42152e+06	1.73529e+06	1.95622e+06	2	0	1	0	2	0	6	6	6			x	x	x
RS16_HUMAN	4	4	113.95	0.0185068	1.50072	Condition 2	Condition 1	40S ribosomal protein S16 OS=Homo sapiens GN=RPS16 PE=1 SV=2	1.8354e+07	1.81859e+07	1.88755e+07	3.09377e+07	2.15626e+07	3.06623e+07	2.56651e+07	2.3671e+07	2.44298e+07	4.37949e+07	4.68593e+07	4.38433e+07	2.83082e+07	1.60212e+07	3.06623e+07	1.48635e+07	1.38894e+07	1.42425e+07	0	0	0	2	0	7	6	7	7			x	x	x
NOP58_HUMAN	4	4	101.16	0.0191257	4.42912	Condition 1	Condition 3	Nucleolar protein 58 OS=Homo sapiens GN=NOP58 PE=1 SV=1	6.54506e+06	5.85689e+06	1.81948e+07	3.67029e+06	4.36388e+06	3.08304e+06	3.0487e+06	2.32282e+06	1.53656e+06	1.56173e+07	1.50913e+07	4.22622e+07	3.35834e+06	3.2424e+06	3.08304e+06	1.7656e+06	1.36296e+06	895812	2	1	1	0	0	0	3	6	4				x	x
UCHL1_HUMAN	6	4	188.01	0.0192782	3.04942	Condition 3	Condition 2	Ubiquitin carboxyl-terminal hydrolase isozyme L1 OS=Homo sapiens GN=UCHL1 PE=1 SV=2	1.05735e+07	1.04199e+07	1.13835e+07	7.5166e+06	5.64521e+06	6.84861e+06	1.0243e+07	2.54228e+07	2.53543e+07	2.52296e+07	2.68487e+07	2.64412e+07	6.87774e+06	4.19444e+06	6.84861e+06	5.93206e+06	1.49174e+07	1.47816e+07	1	0	0	0	0	2	4	9	6				x	x
CYB5B_HUMAN	4	4	167.37	0.0194126	2.88603	Condition 2	Condition 3	Cytochrome b5 type B OS=Homo sapiens GN=CYB5B PE=1 SV=2	1.51199e+07	1.41234e+07	1.11829e+07	2.05168e+07	2.49307e+07	2.03231e+07	4.24719e+06	1.30682e+07	5.47381e+06	3.60779e+07	3.63914e+07	2.59753e+07	1.8773e+07	1.85237e+07	2.03231e+07	2.45968e+06	7.66805e+06	3.19123e+06	4	2	4	7	2	7	2	4	4				x	x
ERLN2_HUMAN	5	4	197.3	0.0195907	2.26811	Condition 2	Condition 1	Erlin-2 OS=Homo sapiens GN=ERLIN2 PE=1 SV=1	3.37402e+06	3.21329e+06	2.79984e+06	8.75173e+06	4.47123e+06	8.06816e+06	5.13153e+06	4.96267e+06	3.84387e+06	8.05082e+06	8.27962e+06	6.50337e+06	8.00789e+06	3.32216e+06	8.06816e+06	2.97183e+06	2.91195e+06	2.24097e+06	1	3	3	1	2	3	2	2	3				x	x
PDIA5_HUMAN	4	4	108.73	0.0203553	1.40018	Condition 1	Condition 2	Protein disulfide-isomerase A5 OS=Homo sapiens GN=PDIA5 PE=1 SV=1	3.47877e+06	3.06789e+06	3.58233e+06	2.72842e+06	2.30338e+06	2.20227e+06	2.68033e+06	2.88757e+06	3.36382e+06	8.30077e+06	7.90498e+06	8.32091e+06	2.49652e+06	1.71143e+06	2.20227e+06	1.55226e+06	1.69434e+06	1.96111e+06	0	0	0	0	0	5	1	0	1				x
EIFCL_HUMAN	4	4	154.51	0.0204248	1.58709	Condition 2	Condition 3	Eukaryotic translation initiation factor 3 subunit C-like protein OS=Homo sapiens GN=EIF3CL PE=3 SV=1	4.96682e+06	5.28338e+06	5.72247e+06	5.35786e+06	6.61238e+06	5.06429e+06	4.53158e+06	2.97277e+06	3.22887e+06	1.18514e+07	1.36136e+07	1.3292e+07	4.90248e+06	4.91306e+06	5.06429e+06	2.62438e+06	1.74433e+06	1.88243e+06	2	0	2	0	1	6	5	1	4				x	x
BASI_HUMAN	4	4	143.5	0.0217889	1.7691	Condition 3	Condition 1	Basigin OS=Homo sapiens GN=BSG PE=1 SV=2	1.25441e+07	1.27497e+07	1.2903e+07	9.06344e+06	1.83722e+07	1.17853e+07	2.15078e+07	2.25941e+07	2.34722e+07	2.99319e+07	3.28519e+07	2.99707e+07	8.29311e+06	1.36507e+07	1.17853e+07	1.24558e+07	1.32575e+07	1.36843e+07	5	0	1	3	3	5	9	8	5				x	x
TM9S3_HUMAN	4	4	96.22	0.0224093	2.59158	Condition 2	Condition 3	Transmembrane 9 superfamily member 3 OS=Homo sapiens GN=TM9SF3 PE=1 SV=2	6.11077e+06	6.0274e+06	5.94502e+06	1.13651e+07	4.91069e+06	1.07086e+07	3.39543e+06	4.00642e+06	3.01053e+06	1.4581e+07	1.55307e+07	1.38089e+07	1.03992e+07	3.64869e+06	1.07086e+07	1.9664e+06	2.35085e+06	1.75514e+06	0	0	2	3	1	5	0	0	0				x	x
DHRS1_HUMAN	4	4	150.07	0.0224424	1.42706	Condition 3	Condition 2	Dehydrogenase/reductase SDR family member 1 OS=Homo sapiens GN=DHRS1 PE=1 SV=1	1.47444e+07	1.4643e+07	1.47268e+07	1.47749e+07	1.25247e+07	1.09541e+07	1.5922e+07	2.04349e+07	1.82333e+07	3.5182e+07	3.77303e+07	3.4207e+07	1.35192e+07	9.30592e+06	1.09541e+07	9.22096e+06	1.19906e+07	1.063e+07	6	2	5	1	1	7	0	2	2				x
MSLN_HUMAN	4	4	128.3	0.0225253	2.3395	Condition 2	Condition 1	Mesothelin OS=Homo sapiens GN=MSLN PE=1 SV=2	1.18191e+07	1.10476e+07	1.309e+07	3.26137e+07	3.15695e+07	1.99374e+07	1.2866e+07	1.83645e+07	7.93293e+06	2.82018e+07	2.84661e+07	3.0405e+07	2.98417e+07	2.34564e+07	1.99374e+07	7.45109e+06	1.07757e+07	4.6249e+06	2	0	0	5	0	7	1	0	0				x	x
METK2_HUMAN	5	4	132.85	0.0229597	2.5556	Condition 1	Condition 3	S-adenosylmethionine synthase isoform type-2 OS=Homo sapiens GN=MAT2A PE=1 SV=1	4.45073e+06	4.31701e+06	4.3453e+06	3.58334e+06	1.54068e+06	3.78281e+06	1.54227e+06	1.70347e+06	1.88536e+06	1.062e+07	1.11236e+07	1.00931e+07	3.27878e+06	1.14474e+06	3.78281e+06	893175	999548	1.09916e+06	2	0	0	0	0	6	1	5	4				x	x
RL9_HUMAN	4	4	155.87	0.0230014	1.49929	Condition 3	Condition 1	60S ribosomal protein L9 OS=Homo sapiens GN=RPL9 PE=1 SV=1	1.67964e+07	1.68422e+07	1.79714e+07	2.24203e+07	2.02636e+07	2.87644e+07	2.97226e+07	2.49762e+07	2.26797e+07	4.00782e+07	4.33969e+07	4.17434e+07	2.05147e+07	1.5056e+07	2.87644e+07	1.72133e+07	1.46553e+07	1.32222e+07	0	0	0	0	2	4	11	9	7				x
ERAP1_HUMAN	4	4	71.92	0.0244541	3.60746	Condition 1	Condition 2	Endoplasmic reticulum aminopeptidase 1 OS=Homo sapiens GN=ERAP1 PE=1 SV=3	2.87815e+06	3.12639e+06	2.48188e+06	941275	267347	1.14384e+06	1.2902e+06	1.55784e+06	1.52747e+06	6.86762e+06	8.05571e+06	5.76482e+06	861272	198641	1.14384e+06	747198	914094	890516	0	2	1	0	0	2	1	1	1				x	x
TXTP_HUMAN	4	4	152.35	0.0247154	1.55033	Condition 2	Condition 1	Tricarboxylate transport protein, mitochondrial OS=Homo sapiens GN=SLC25A1 PE=1 SV=2	1.20463e+07	1.17909e+07	1.21784e+07	2.0403e+07	1.81809e+07	1.72522e+07	1.07565e+07	1.68196e+07	1.10509e+07	2.87439e+07	3.03813e+07	2.82877e+07	1.86689e+07	1.35086e+07	1.72522e+07	6.22944e+06	9.86923e+06	6.44265e+06	4	2	5	1	0	4	1	2	2				x	x
NDUV2_HUMAN	4	4	133.08	0.0261314	2.96196	Condition 2	Condition 1	NADH dehydrogenase [ubiquinone] flavoprotein 2, mitochondrial OS=Homo sapiens GN=NDUFV2 PE=1 SV=2	2.38721e+06	2.41896e+06	2.20075e+06	1.16335e+07	4.04766e+06	5.07301e+06	5.37719e+06	4.22753e+06	4.95932e+06	5.69618e+06	6.23289e+06	5.11183e+06	1.06447e+07	3.00745e+06	5.07301e+06	3.1141e+06	2.48059e+06	2.89128e+06	1	1	3	0	0	0	4	2	4				x	x
GOGB1_HUMAN	7	4	139.58	0.0323582	1.24053	Condition 2	Condition 1	Golgin subfamily B member 1 OS=Homo sapiens GN=GOLGB1 PE=1 SV=2	3.0792e+06	2.9834e+06	3.27843e+06	4.42217e+06	3.47996e+06	3.68567e+06	3.26422e+06	3.17536e+06	3.19583e+06	7.34736e+06	7.68727e+06	7.61503e+06	4.04631e+06	2.58564e+06	3.68567e+06	1.89041e+06	1.86321e+06	1.86317e+06	2	0	2	5	1	1	0	0	0				x
RL15_HUMAN	6	4	186.35	0.0336602	1.96237	Condition 2	Condition 3	60S ribosomal protein L15 OS=Homo sapiens GN=RPL15 PE=1 SV=2	1.31799e+07	1.20782e+07	1.39541e+07	1.95004e+07	2.42012e+07	1.71755e+07	1.07643e+07	1.378e+07	6.47782e+06	3.14488e+07	3.11217e+07	3.24121e+07	1.7843e+07	1.79817e+07	1.71755e+07	6.23397e+06	8.08569e+06	3.77657e+06	0	1	0	2	3	7	5	4	0				x	x
TWF2_HUMAN	7	4	171.53	0.0350937	4.80389	Condition 1	Condition 3	Twinfilin-2 OS=Homo sapiens GN=TWF2 PE=1 SV=2	8.82114e+06	8.92508e+06	8.62921e+06	8.30267e+06	1.77634e+06	1.02321e+07	1.55165e+06	1.66203e+06	2.27675e+06	2.10483e+07	2.29971e+07	2.00437e+07	7.59699e+06	1.31983e+06	1.02321e+07	898612	975229	1.32734e+06	0	0	1	2	0	5	0	0	0				x	x
GFPT1_HUMAN	6	4	214.09	0.0367515	7.00901	Condition 2	Condition 3	Glutamine--fructose-6-phosphate aminotransferase [isomerizing] 1 OS=Homo sapiens GN=GFPT1 PE=1 SV=3	7.62441e+06	6.74595e+06	8.15887e+06	8.39856e+06	4.85261e+06	9.91365e+06	3.26225e+06	15258.6	27495.3	1.81928e+07	1.73822e+07	1.89512e+07	7.68474e+06	3.60553e+06	9.91365e+06	1.88927e+06	8953.31	16029.8	0	0	0	0	2	7	0	0	0				x	x
NOMO1_HUMAN	5	4	125.72	0.0390522	1.57399	Condition 1	Condition 3	Nodal modulator 1 OS=Homo sapiens GN=NOMO1 PE=1 SV=5	2.76647e+06	2.59053e+06	2.19403e+06	2.00161e+06	2.90419e+06	2.58956e+06	1.19583e+06	1.89562e+06	1.70592e+06	6.60114e+06	6.67497e+06	5.09623e+06	1.83149e+06	2.15784e+06	2.58956e+06	692544	1.1123e+06	994553	0	0	1	0	0	3	2	4	4				x	x
TCOF_HUMAN	5	4	152.95	0.043541	2.28616	Condition 1	Condition 2	Treacle protein OS=Homo sapiens GN=TCOF1 PE=1 SV=3	2.37761e+06	2.25421e+06	2.24099e+06	877066	753427	1.37577e+06	1.85787e+06	704958	769814	5.67327e+06	5.80837e+06	5.2053e+06	802521	559803	1.37577e+06	1.07595e+06	413649	448801	3	0	0	0	0	1	0	2	1				x	x
RS14_HUMAN	4	4	165.76	0.0476106	1.46297	Condition 2	Condition 1	40S ribosomal protein S14 OS=Homo sapiens GN=RPS14 PE=1 SV=3	1.23987e+07	1.13041e+07	1.23744e+07	1.56562e+07	2.25255e+07	1.45984e+07	1.83297e+07	1.73342e+07	1.4821e+07	2.95849e+07	2.91271e+07	2.87428e+07	1.43255e+07	1.67366e+07	1.45984e+07	1.06153e+07	1.01712e+07	8.64063e+06	6	3	6	4	5	6	8	6	6				x
STRAP_HUMAN	4	4	128.58	0.0478665	2.35435	Condition 2	Condition 3	Serine-threonine kinase receptor-associated protein OS=Homo sapiens GN=STRAP PE=1 SV=1	5.71454e+06	5.19359e+06	5.42671e+06	6.74843e+06	1.59049e+07	7.00043e+06	3.46079e+06	5e+06	4.13457e+06	1.36356e+07	1.33822e+07	1.2605e+07	6.17486e+06	1.18175e+07	7.00043e+06	2.00425e+06	2.93385e+06	2.41045e+06	4	2	2	2	2	4	2	0	0				x	x
SAE1_HUMAN	5	4	190.87	0.0554486	1.9882	Condition 2	Condition 3	SUMO-activating enzyme subunit 1 OS=Homo sapiens GN=SAE1 PE=1 SV=1	4.59532e+06	4.64477e+06	4.1516e+06	6.06452e+06	4.31048e+06	5.96379e+06	1.45435e+06	3.36152e+06	3.402e+06	1.0965e+07	1.19681e+07	9.64321e+06	5.54907e+06	3.20272e+06	5.96379e+06	842259	1.97244e+06	1.98336e+06	2	0	2	2	0	4	2	5	4					x
RS7_HUMAN	6	4	227.61	0.0637811	1.92789	Condition 2	Condition 1	40S ribosomal protein S7 OS=Homo sapiens GN=RPS7 PE=1 SV=1	7.85076e+06	9.89904e+06	3.60784e+06	1.26734e+07	1.39333e+07	1.45685e+07	1.16711e+07	1.03807e+07	1.10974e+07	1.87329e+07	2.55067e+07	8.38017e+06	1.15963e+07	1.03526e+07	1.45685e+07	6.75912e+06	6.09111e+06	6.46977e+06	0	0	1	0	0	3	5	5	7					x
TXNL1_HUMAN	4	4	182.03	0.0693054	1.38193	Condition 1	Condition 3	Thioredoxin-like protein 1 OS=Homo sapiens GN=TXNL1 PE=1 SV=3	1.10118e+07	1.0214e+07	1.03427e+07	8.63634e+06	1.24039e+07	8.80025e+06	8.79538e+06	7.39789e+06	6.65043e+06	2.62754e+07	2.63183e+07	2.40236e+07	7.9023e+06	9.21621e+06	8.80025e+06	5.09368e+06	4.34086e+06	3.8772e+06	4	2	4	4	3	8	2	1	1
COR1A_HUMAN	7	4	190.3	0.0722832	2.04845	Condition 1	Condition 3	Coronin-1A OS=Homo sapiens GN=CORO1A PE=1 SV=4	1.78231e+07	1.64857e+07	1.6417e+07	1.72951e+07	6.36023e+06	1.0618e+07	1.01192e+07	7.88751e+06	6.75624e+06	4.25282e+07	4.24785e+07	3.8133e+07	1.58251e+07	4.7257e+06	1.0618e+07	5.86038e+06	4.62816e+06	3.93889e+06	0	0	0	0	0	6	4	5	4					x
SCRIB_HUMAN	5	4	127.71	0.0735567	1.3447	Condition 2	Condition 1	Protein scribble homolog OS=Homo sapiens GN=SCRIB PE=1 SV=4	1.72444e+07	1.88671e+07	2.21954e+07	2.46701e+07	3.02024e+07	2.35328e+07	1.65592e+07	2.28869e+07	1.986e+07	4.11473e+07	4.86146e+07	5.15548e+07	2.25733e+07	2.24407e+07	2.35328e+07	9.58994e+06	1.34294e+07	1.15784e+07	3	2	3	3	1	2	0	0	0
CASP1_HUMAN	4	4	105.55	0.0737354	1.49623	Condition 2	Condition 1	Caspase-1 OS=Homo sapiens GN=CASP1 PE=1 SV=1	1.04581e+07	1.0812e+07	1.10196e+07	1.53206e+07	1.98051e+07	1.31873e+07	1.14929e+07	1.03226e+07	1.53575e+07	2.49544e+07	2.78592e+07	2.5596e+07	1.40184e+07	1.47154e+07	1.31873e+07	6.6559e+06	6.05698e+06	8.95344e+06	10	1	4	1	3	2	0	0	0
RL11_HUMAN	5	4	218.35	0.0904979	1.50567	Condition 2	Condition 3	60S ribosomal protein L11 OS=Homo sapiens GN=RPL11 PE=1 SV=2	2.92416e+07	2.64748e+07	3.03865e+07	2.87609e+07	4.85728e+07	3.6089e+07	2.96698e+07	2.33403e+07	2.23202e+07	6.9774e+07	6.82173e+07	7.05808e+07	2.63164e+07	3.609e+07	3.6089e+07	1.71827e+07	1.36954e+07	1.30127e+07	6	1	5	7	5	9	7	6	8					x
HG2A_HUMAN	5	4	246.66	0.0947513	2.0889	Condition 1	Condition 3	HLA class II histocompatibility antigen gamma chain OS=Homo sapiens GN=CD74 PE=1 SV=3	1.6232e+07	1.5704e+07	1.84031e+07	1.27215e+07	1.27036e+07	1.23008e+07	1.31815e+07	7.71562e+06	3.20127e+06	3.87316e+07	4.04642e+07	4.27461e+07	1.16402e+07	9.43886e+06	1.23008e+07	7.63381e+06	4.5273e+06	1.86634e+06	6	3	4	3	4	8	0	0	0					x
CAN2_HUMAN	5	4	277.26	0.0962749	1.84509	Condition 2	Condition 3	Calpain-2 catalytic subunit OS=Homo sapiens GN=CAPN2 PE=1 SV=6	6.2649e+06	6.16255e+06	6.48153e+06	1.02408e+07	5.13708e+06	1.14977e+07	4.84793e+06	4.45868e+06	5.25941e+06	1.49488e+07	1.58789e+07	1.50551e+07	9.37039e+06	3.81689e+06	1.14977e+07	2.80759e+06	2.61622e+06	3.06623e+06	2	0	0	2	0	8	2	5	3					x
XPP1_HUMAN	4	4	68.14	0.0996153	1.83532	Condition 2	Condition 1	Xaa-Pro aminopeptidase 1 OS=Homo sapiens GN=XPNPEP1 PE=1 SV=3	4.14306e+06	3.53218e+06	3.79531e+06	5.62021e+06	8.25357e+06	7.17841e+06	3.41349e+06	7.02923e+06	7.60878e+06	9.88585e+06	9.10131e+06	8.81563e+06	5.14253e+06	6.13248e+06	7.17841e+06	1.97686e+06	4.12455e+06	4.43592e+06	0	0	0	1	2	5	0	0	0					x
AHSA1_HUMAN	5	4	118.17	0.102519	1.49219	Condition 2	Condition 3	Activator of 90 kDa heat shock protein ATPase homolog 1 OS=Homo sapiens GN=AHSA1 PE=1 SV=1	7.44885e+06	7.72492e+06	7.35593e+06	9.18838e+06	1.31404e+07	8.03251e+06	7.91079e+06	7.10174e+06	5.33423e+06	1.77739e+07	1.99047e+07	1.70861e+07	8.40742e+06	9.76344e+06	8.03251e+06	4.58139e+06	4.16709e+06	3.10986e+06	2	0	2	6	5	4	2	5	6
TB182_HUMAN	4	4	188.24	0.107	1.98493	Condition 2	Condition 3	182 kDa tankyrase-1-binding protein OS=Homo sapiens GN=TNKS1BP1 PE=1 SV=4	1.88306e+06	1.78098e+06	1.5836e+06	1.95508e+06	4.34776e+06	2.69716e+06	1.91064e+06	903004	1.72051e+06	4.49321e+06	4.58902e+06	3.67833e+06	1.78891e+06	3.23043e+06	2.69716e+06	1.10651e+06	529856	1.00306e+06	2	0	2	0	4	6	2	0	0					x
PARVA_HUMAN	4	4	155.44	0.110538	1.70778	Condition 2	Condition 1	Alpha-parvin OS=Homo sapiens GN=PARVA PE=1 SV=1	6.14215e+06	5.5402e+06	5.05359e+06	8.17357e+06	1.22284e+07	8.17929e+06	7.09307e+06	4.37748e+06	8.93771e+06	1.46559e+07	1.42753e+07	1.17383e+07	7.47887e+06	9.08577e+06	8.17929e+06	4.10782e+06	2.56858e+06	5.21068e+06	1	0	2	1	2	6	0	0	0					x
MYH10_HUMAN	16	4	714.4	0.131009	1.89718	Condition 2	Condition 1	Myosin-10 OS=Homo sapiens GN=MYH10 PE=1 SV=3	2.56958e+06	2.40013e+06	1.98373e+06	3.57272e+06	5.77447e+06	3.84473e+06	1.83637e+06	1.67205e+06	4.45978e+06	6.13134e+06	6.18438e+06	4.60774e+06	3.26906e+06	4.29048e+06	3.84473e+06	1.0635e+06	981112	2.60005e+06	0	1	3	0	2	5	0	0	0					x
CNBP_HUMAN	4	4	165.77	0.141253	1.48199	Condition 1	Condition 3	Cellular nucleic acid-binding protein OS=Homo sapiens GN=CNBP PE=1 SV=1	1.83652e+07	1.69699e+07	1.83604e+07	1.62134e+07	1.86623e+07	1.69471e+07	7.14966e+06	1.13673e+07	1.77151e+07	4.38216e+07	4.3726e+07	4.2647e+07	1.48354e+07	1.38662e+07	1.69471e+07	4.14059e+06	6.66997e+06	1.03279e+07	1	2	1	1	3	5	2	2	2
RAB1A_HUMAN	11	4	490.56	0.173282	1.38709	Condition 1	Condition 3	Ras-related protein Rab-1A OS=Homo sapiens GN=RAB1A PE=1 SV=3	1.35607e+07	1.13169e+07	1.17329e+07	1.10534e+07	1.41602e+07	1.0368e+07	1.23818e+07	6.41266e+06	7.59918e+06	3.23575e+07	2.916e+07	2.72529e+07	1.0114e+07	1.05212e+07	1.0368e+07	7.1707e+06	3.76276e+06	4.43032e+06	0	0	0	2	3	5	4	4	5
EIF3E_HUMAN	4	4	184.92	0.174043	1.1299	Condition 2	Condition 3	Eukaryotic translation initiation factor 3 subunit E OS=Homo sapiens GN=EIF3E PE=1 SV=1	9.23003e+06	8.33896e+06	9.06707e+06	8.37047e+06	1.00528e+07	9.62313e+06	8.53264e+06	8.38684e+06	7.90262e+06	2.2024e+07	2.14869e+07	2.10607e+07	7.65903e+06	7.4693e+06	9.62313e+06	4.94152e+06	4.92115e+06	4.60722e+06	0	0	0	1	0	4	3	2	4
IDH3A_HUMAN	5	4	141.44	0.174153	1.33517	Condition 3	Condition 1	Isocitrate dehydrogenase [NAD] subunit alpha, mitochondrial OS=Homo sapiens GN=IDH3A PE=1 SV=1	7.78555e+06	8.00194e+06	6.8276e+06	5.65407e+06	8.16758e+06	9.38143e+06	1.09199e+07	8.35284e+06	1.09221e+07	1.85773e+07	2.06185e+07	1.58589e+07	5.17351e+06	6.06858e+06	9.38143e+06	6.32408e+06	4.9012e+06	6.36761e+06	3	1	2	2	0	2	2	2	3
CX6B1_HUMAN	4	4	158.65	0.19452	1.30517	Condition 2	Condition 1	Cytochrome c oxidase subunit 6B1 OS=Homo sapiens GN=COX6B1 PE=1 SV=2	3.66438e+07	4.08693e+07	4.80608e+07	4.88199e+07	6.24971e+07	5.25784e+07	3.48447e+07	4.44649e+07	5.40865e+07	8.74367e+07	1.05307e+08	1.11634e+08	4.46705e+07	4.64359e+07	5.25784e+07	2.01797e+07	2.60907e+07	3.15324e+07	2	1	3	9	8	9	2	4	3
NOP56_HUMAN	4	4	97.64	0.214444	1.38805	Condition 1	Condition 2	Nucleolar protein 56 OS=Homo sapiens GN=NOP56 PE=1 SV=4	7.35005e+06	6.87953e+06	7.41613e+06	6.48468e+06	4.4345e+06	4.67515e+06	4.69202e+06	8.57266e+06	7.83901e+06	1.75381e+07	1.77264e+07	1.72259e+07	5.93352e+06	3.29487e+06	4.67515e+06	2.7173e+06	5.03018e+06	4.57014e+06	0	0	0	1	2	4	2	1	0
TBB5_HUMAN	21	4	1327.02	0.22636	1.15625	Condition 2	Condition 3	Tubulin beta chain OS=Homo sapiens GN=TUBB PE=1 SV=2	1.14552e+08	1.07645e+08	9.403e+07	1.14652e+08	1.34076e+08	1.06041e+08	1.0639e+08	9.80104e+07	1.02427e+08	2.73334e+08	2.77366e+08	2.1841e+08	1.04907e+08	9.96198e+07	1.06041e+08	6.16137e+07	5.75096e+07	5.97148e+07	9	0	3	6	6	14	27	22	23
SYHC_HUMAN	10	4	309.55	0.24413	1.1984	Condition 3	Condition 1	Histidine--tRNA ligase, cytoplasmic OS=Homo sapiens GN=HARS PE=1 SV=2	8.79785e+06	8.5623e+06	8.24627e+06	8.48681e+06	1.01136e+07	9.10054e+06	8.48603e+06	1.03432e+07	1.18576e+07	2.09927e+07	2.20623e+07	1.91542e+07	7.76548e+06	7.51452e+06	9.10054e+06	4.91453e+06	6.06908e+06	6.91297e+06	3	1	2	2	2	5	5	6	5
KAP0_HUMAN	4	4	142.75	0.288398	1.2732	Condition 1	Condition 2	cAMP-dependent protein kinase type I-alpha regulatory subunit OS=Homo sapiens GN=PRKAR1A PE=1 SV=1	1.13776e+07	1.13135e+07	1.13915e+07	9.7151e+06	6.09943e+06	1.09547e+07	9.83848e+06	1.15892e+07	9.26405e+06	2.71483e+07	2.91513e+07	2.64599e+07	8.88938e+06	4.53193e+06	1.09547e+07	5.69778e+06	6.80022e+06	5.40094e+06	2	1	2	4	2	4	4	5	7
SNX6_HUMAN	5	4	146.28	0.288546	1.34396	Condition 3	Condition 1	Sorting nexin-6 OS=Homo sapiens GN=SNX6 PE=1 SV=1	6.8315e+06	6.76439e+06	5.88838e+06	9.54263e+06	6.65151e+06	8.03682e+06	8.76507e+06	6.33214e+06	1.10888e+07	1.63008e+07	1.74297e+07	1.36773e+07	8.73157e+06	4.94213e+06	8.03682e+06	5.07613e+06	3.71551e+06	6.46479e+06	0	2	0	0	2	4	4	4	2
ROA1_HUMAN	11	4	505.83	0.304023	1.90798	Condition 1	Condition 2	Heterogeneous nuclear ribonucleoprotein A1 OS=Homo sapiens GN=HNRNPA1 PE=1 SV=5	2.13745e+07	2.15886e+07	2.5095e+07	1.12689e+07	1.29137e+07	1.14877e+07	1.05117e+07	2.89269e+07	3.75413e+06	5.10022e+07	5.56268e+07	5.82898e+07	1.03111e+07	9.59499e+06	1.14877e+07	6.08765e+06	1.69734e+07	2.18865e+06	2	0	3	0	0	2	3	4	1					x
ENOG_HUMAN	10	4	702.94	0.312356	1.28558	Condition 3	Condition 2	Gamma-enolase OS=Homo sapiens GN=ENO2 PE=1 SV=3	7.21375e+06	7.06204e+06	7.05042e+06	6.16804e+06	8.39837e+06	4.50427e+06	7.59946e+06	7.27629e+06	9.64113e+06	1.72129e+07	1.81966e+07	1.63765e+07	5.6438e+06	6.24006e+06	4.50427e+06	4.40109e+06	4.26951e+06	5.62078e+06	2	0	0	0	0	9	1	3	4
IDH3B_HUMAN	4	4	66.53	0.339423	1.45099	Condition 2	Condition 3	Isocitrate dehydrogenase [NAD] subunit beta, mitochondrial OS=Homo sapiens GN=IDH3B PE=1 SV=2	4.71559e+06	4.94874e+06	4.33985e+06	6.5128e+06	7.36477e+06	3.4464e+06	4.39548e+06	4.03319e+06	3.5107e+06	1.1252e+07	1.27513e+07	1.00805e+07	5.95925e+06	5.47208e+06	3.4464e+06	2.54556e+06	2.36656e+06	2.04673e+06	0	0	0	0	2	3	0	2	1
FAM3C_HUMAN	4	4	130.23	0.355678	1.60934	Condition 2	Condition 1	Protein FAM3C OS=Homo sapiens GN=FAM3C PE=1 SV=1	4.35543e+06	4.42504e+06	4.24089e+06	9.002e+06	5.07182e+06	6.88203e+06	4.02937e+06	3.11125e+06	9.12127e+06	1.03926e+07	1.14019e+07	9.8506e+06	8.23688e+06	3.76841e+06	6.88203e+06	2.33354e+06	1.82559e+06	5.31769e+06	0	0	0	0	3	3	0	0	0					x
ANM5_HUMAN	4	4	115.2	0.383529	1.17418	Condition 3	Condition 1	Protein arginine N-methyltransferase 5 OS=Homo sapiens GN=PRMT5 PE=1 SV=4	1.15897e+07	1.17573e+07	1.1236e+07	1.27506e+07	1.55328e+07	1.1967e+07	1.46784e+07	1.5255e+07	1.06733e+07	2.76544e+07	3.02949e+07	2.60986e+07	1.16668e+07	1.1541e+07	1.1967e+07	8.50072e+06	8.95117e+06	6.22252e+06	5	0	2	5	2	4	1	3	4
TBB6_HUMAN	13	4	603.32	0.430849	1.49049	Condition 1	Condition 3	Tubulin beta-6 chain OS=Homo sapiens GN=TUBB6 PE=1 SV=1	5.14079e+06	5.41455e+06	3.70308e+06	4.78239e+06	1.66315e+06	4.01744e+06	4.09927e+06	1.88652e+06	3.58047e+06	1.22665e+07	1.39516e+07	8.6014e+06	4.37592e+06	1.23573e+06	4.01744e+06	2.37402e+06	1.10695e+06	2.08741e+06	0	0	0	0	0	4	4	2	4
SPSY_HUMAN	5	4	122.14	0.503652	1.16719	Condition 1	Condition 3	Spermine synthase OS=Homo sapiens GN=SMS PE=1 SV=2	9.35448e+06	9.00481e+06	7.04904e+06	9.34571e+06	6.10353e+06	7.06841e+06	7.6214e+06	7.51855e+06	6.62876e+06	2.23209e+07	2.32025e+07	1.63733e+07	8.55139e+06	4.53498e+06	7.06841e+06	4.4138e+06	4.41166e+06	3.86456e+06	5	0	3	1	1	2	0	0	0
CCAR2_HUMAN	4	4	110.07	0.538408	1.25413	Condition 3	Condition 2	Cell cycle and apoptosis regulator protein 2 OS=Homo sapiens GN=CCAR2 PE=1 SV=2	4.68572e+06	4.71849e+06	5.56839e+06	4.356e+06	5.71597e+06	4.23588e+06	4.04605e+06	6.21186e+06	7.68606e+06	1.11807e+07	1.2158e+07	1.29341e+07	3.98577e+06	4.24702e+06	4.23588e+06	2.3432e+06	3.64494e+06	4.48097e+06	0	0	4	0	0	3	0	1	1
B3AT_HUMAN	4	4	158.03	0.551341	1.24873	Condition 1	Condition 2	Band 3 anion transport protein OS=Homo sapiens GN=SLC4A1 PE=1 SV=3	9.28548e+06	9.69837e+06	9.89733e+06	4.18294e+06	1.47683e+07	4.17727e+06	1.05828e+07	9.04522e+06	6.21671e+06	2.21563e+07	2.49896e+07	2.29892e+07	3.82742e+06	1.0973e+07	4.17727e+06	6.12884e+06	5.30747e+06	3.62434e+06	6	4	2	0	1	5	2	0	0
ATPG_HUMAN	4	4	184.36	0.634316	1.10046	Condition 1	Condition 3	ATP synthase subunit gamma, mitochondrial OS=Homo sapiens GN=ATP5C1 PE=1 SV=1	1.75095e+07	1.73113e+07	1.72842e+07	1.21382e+07	1.93166e+07	1.59106e+07	1.69434e+07	1.35576e+07	1.68475e+07	4.17799e+07	4.46058e+07	4.01472e+07	1.11065e+07	1.43524e+07	1.59106e+07	9.81249e+06	7.95519e+06	9.8221e+06	0	0	0	3	1	5	3	5	3
AN32E_HUMAN	5	4	259.19	0.847398	1.06785	Condition 1	Condition 2	Acidic leucine-rich nuclear phosphoprotein 32 family member E OS=Homo sapiens GN=ANP32E PE=1 SV=1	1.21356e+07	1.25094e+07	7.40569e+06	1.50694e+07	4.19527e+06	1.07497e+07	1.12649e+07	1.07564e+07	9.60382e+06	2.8957e+07	3.22329e+07	1.72017e+07	1.37886e+07	3.11712e+06	1.07497e+07	6.52385e+06	6.31152e+06	5.59902e+06	0	0	0	0	0	1	9	7	7
RL23_HUMAN	4	4	161.01	0.881147	1.10799	Condition 2	Condition 3	60S ribosomal protein L23 OS=Homo sapiens GN=RPL23 PE=1 SV=1	2.33631e+07	3.00218e+07	3.2767e+07	2.31595e+07	4.14245e+07	2.20578e+07	3.2099e+07	1.94797e+07	2.66188e+07	5.57471e+07	7.73567e+07	7.611e+07	2.1191e+07	3.07788e+07	2.20578e+07	1.85896e+07	1.14301e+07	1.55188e+07	3	0	0	0	2	6	5	6	7
PSA4_HUMAN	7	4	299.5	0.914219	1.03838	Condition 3	Condition 1	Proteasome subunit alpha type-4 OS=Homo sapiens GN=PSMA4 PE=1 SV=1	1.49133e+07	1.44634e+07	1.15376e+07	1.62536e+07	1.19891e+07	1.33298e+07	1.51502e+07	1.36928e+07	1.36417e+07	3.5585e+07	3.72677e+07	2.67991e+07	1.48721e+07	8.908e+06	1.33298e+07	8.77394e+06	8.03456e+06	7.95312e+06	1	0	1	0	1	2	6	4	6
FNTA_HUMAN	4	4	106.06	0.985767	1.02503	Condition 2	Condition 3	Protein farnesyltransferase/geranylgeranyltransferase type-1 subunit alpha OS=Homo sapiens GN=FNTA PE=1 SV=1	3.75075e+06	3.67925e+06	3.77539e+06	5.18101e+06	3.31157e+06	2.81678e+06	3.74341e+06	3.61551e+06	3.67433e+06	8.94974e+06	9.48027e+06	8.76935e+06	4.74065e+06	2.46053e+06	2.81678e+06	2.16793e+06	2.12148e+06	2.14213e+06	0	0	1	2	0	4	1	0	0
PNPH_HUMAN	3	3	54.81	2.75448e-08	23.6796	Condition 2	Condition 3	Purine nucleoside phosphorylase OS=Homo sapiens GN=PNP PE=1 SV=2	3.42055e+06	3.56346e+06	2.72246e+06	6.07566e+06	6.24801e+06	5.83359e+06	263679	264087	239024	8.16185e+06	9.18191e+06	6.32364e+06	5.55927e+06	4.64232e+06	5.83359e+06	152705	154959	139351	0	0	0	0	0	4	2	2	1			x	x	x
IPO9_HUMAN	3	3	70.4	4.87433e-08	15.0383	Condition 2	Condition 1	Importin-9 OS=Homo sapiens GN=IPO9 PE=1 SV=3	7.11331e+06	5.9547e+06	6.45585e+06	1.00259e+08	1.06964e+08	8.63832e+07	7.56846e+06	6.50831e+06	6.70989e+06	1.69732e+07	1.53434e+07	1.49954e+07	9.17372e+07	7.94753e+07	8.63832e+07	4.38314e+06	3.81888e+06	3.91186e+06	3	0	4	0	0	2	1	1	2			x	x	x
MCM6_HUMAN	3	3	108.68	6.13837e-08	4.41174	Condition 1	Condition 3	DNA replication licensing factor MCM6 OS=Homo sapiens GN=MCM6 PE=1 SV=1	4.36745e+06	4.42022e+06	4.88349e+06	1.50545e+06	1.42386e+06	1.44731e+06	1.01814e+06	988939	1.09173e+06	1.04213e+07	1.13895e+07	1.13432e+07	1.3775e+06	1.05794e+06	1.44731e+06	589640	580280	636477	5	1	3	0	0	0	0	0	0			x	x	x
BLVRB_HUMAN	3	3	119.16	1.19745e-07	3.91976	Condition 1	Condition 3	Flavin reductase (NADPH) OS=Homo sapiens GN=BLVRB PE=1 SV=3	2.59615e+07	2.51477e+07	2.39027e+07	1.76594e+07	1.99501e+07	1.8542e+07	6.08144e+06	6.37691e+06	6.67853e+06	6.19473e+07	6.47977e+07	5.55204e+07	1.61584e+07	1.48231e+07	1.8542e+07	3.52196e+06	3.74178e+06	3.89358e+06	3	2	1	0	1	4	2	3	2			x	x	x
MXRA5_HUMAN	4	3	142.31	1.63687e-07	62.6921	Condition 1	Condition 3	Matrix-remodeling-associated protein 5 OS=Homo sapiens GN=MXRA5 PE=2 SV=3	9.79315e+06	8.82427e+06	8.60967e+06	1.90563e+06	2.82618e+06	2.95351e+06	161041	130333	142924	2.33677e+07	2.27373e+07	1.99983e+07	1.74366e+06	2.09988e+06	2.95351e+06	93264.1	76475.7	83324.5	4	0	1	2	3	1	0	0	0			x	x	x
FHL2_HUMAN	3	3	111	3.17698e-07	8.63798	Condition 1	Condition 3	Four and a half LIM domains protein 2 OS=Homo sapiens GN=FHL2 PE=1 SV=3	5.90609e+06	5.34205e+06	5.67088e+06	5.57495e+06	6.23407e+06	4.60605e+06	687723	599076	671878	1.40927e+07	1.37648e+07	1.31721e+07	5.10111e+06	4.63197e+06	4.60605e+06	398282	351520	391704	0	0	0	0	2	4	0	1	2			x	x	x
LIMA1_HUMAN	4	3	138.23	5.0647e-07	3.75449	Condition 1	Condition 3	LIM domain and actin-binding protein 1 OS=Homo sapiens GN=LIMA1 PE=1 SV=1	3.43275e+06	3.42435e+06	3.23828e+06	2.41058e+06	2.69381e+06	2.2957e+06	922320	834397	932167	8.19097e+06	8.82346e+06	7.52176e+06	2.2057e+06	2.00152e+06	2.2957e+06	534145	489600	543453	3	0	4	1	2	3	0	0	0			x	x	x
SIAS_HUMAN	3	3	112.82	5.59434e-07	4.03354	Condition 2	Condition 3	Sialic acid synthase OS=Homo sapiens GN=NANS PE=1 SV=2	7.97583e+06	7.72295e+06	7.96258e+06	1.40336e+07	1.27219e+07	1.20868e+07	3.50909e+06	3.0957e+06	3.02501e+06	1.90313e+07	1.98996e+07	1.84952e+07	1.28408e+07	9.45245e+06	1.20868e+07	2.03222e+06	1.81647e+06	1.76358e+06	0	1	1	4	3	3	3	2	2			x	x	x
GAPR1_HUMAN	3	3	165.43	5.62938e-07	44.4938	Condition 2	Condition 3	Golgi-associated plant pathogenesis-related protein 1 OS=Homo sapiens GN=GLIPR2 PE=1 SV=3	5.06643e+06	4.8116e+06	5.00475e+06	5.76068e+06	4.15415e+06	4.98751e+06	114618	77808.4	142504	1.20891e+07	1.2398e+07	1.16249e+07	5.27106e+06	3.08657e+06	4.98751e+06	66378.9	45655.7	83080.1	2	0	0	2	2	5	0	0	0			x	x	x
AL1A3_HUMAN	5	3	204.11	7.00362e-07	33.9828	Condition 3	Condition 1	Aldehyde dehydrogenase family 1 member A3 OS=Homo sapiens GN=ALDH1A3 PE=1 SV=2	268245	279512	221350	358001	591868	416485	9.13374e+06	9.44894e+06	7.55372e+06	640065	720215	514144	327573	439763	416485	5.28964e+06	5.54436e+06	4.40382e+06	0	0	0	0	0	0	4	7	5			x	x	x
1433S_HUMAN	7	3	265.66	1.41326e-06	19.5548	Condition 2	Condition 3	14-3-3 protein sigma OS=Homo sapiens GN=SFN PE=1 SV=1	3.61301e+06	3.84876e+06	3.95642e+06	1.24741e+07	1.29147e+07	9.25068e+06	713514	475241	582649	8.62108e+06	9.91704e+06	9.18985e+06	1.14139e+07	9.59574e+06	9.25068e+06	413219	278857	339684	2	0	3	2	2	6	0	0	0			x	x	x
AHNK2_HUMAN	5	3	224.6	2.54811e-06	12.0581	Condition 2	Condition 1	Protein AHNAK2 OS=Homo sapiens GN=AHNAK2 PE=1 SV=2	691287	811737	752553	1.00438e+07	1.03342e+07	6.82e+06	2.11403e+06	2.03193e+06	1.86336e+06	1.64949e+06	2.09159e+06	1.748e+06	9.19017e+06	7.67842e+06	6.82e+06	1.2243e+06	1.19228e+06	1.08634e+06	0	0	0	2	0	7	0	0	0			x	x	x
RAB5C_HUMAN	4	3	201.74	4.77209e-06	5.11788	Condition 2	Condition 3	Ras-related protein Rab-5C OS=Homo sapiens GN=RAB5C PE=1 SV=2	7.15142e+06	6.95941e+06	7.86115e+06	9.99897e+06	1.25772e+07	9.08601e+06	2.18934e+06	1.89663e+06	2.10061e+06	1.70642e+07	1.79322e+07	1.82596e+07	9.14912e+06	9.34495e+06	9.08601e+06	1.26792e+06	1.11288e+06	1.22465e+06	0	0	0	1	0	7	3	3	5			x	x	x
SMC3_HUMAN	3	3	69.75	4.94372e-06	7.17595	Condition 2	Condition 3	Structural maintenance of chromosomes protein 3 OS=Homo sapiens GN=SMC3 PE=1 SV=2	1.79989e+06	1.42617e+06	1.46022e+06	2.02431e+06	2.22144e+06	1.99209e+06	306104	228586	334579	4.29477e+06	3.6748e+06	3.39175e+06	1.85225e+06	1.65055e+06	1.99209e+06	177275	134128	195059	0	0	0	1	0	2	0	0	0			x	x	x
GPX3_HUMAN	4	3	106.64	5.85582e-06	19.1915	Condition 1	Condition 3	Glutathione peroxidase 3 OS=Homo sapiens GN=GPX3 PE=1 SV=2	1.41655e+07	1.39215e+07	9.41457e+06	1.01348e+07	6.54587e+06	8.51191e+06	622687	536428	794955	3.38005e+07	3.58712e+07	2.18678e+07	9.27338e+06	4.86364e+06	8.51191e+06	360618	314760	463458	0	0	0	2	0	6	0	0	0			x	x	x
SNAA_HUMAN	5	3	197.05	7.44808e-06	2.50818	Condition 2	Condition 3	Alpha-soluble NSF attachment protein OS=Homo sapiens GN=NAPA PE=1 SV=3	8.01428e+06	6.82353e+06	7.359e+06	6.96451e+06	7.41929e+06	7.93377e+06	3.18043e+06	2.99157e+06	2.72591e+06	1.91231e+07	1.75821e+07	1.70932e+07	6.37257e+06	5.51259e+06	7.93377e+06	1.84189e+06	1.75537e+06	1.58921e+06	3	0	1	0	1	2	7	4	4			x	x	x
GBB1_HUMAN	5	3	190.65	1.24259e-05	5.39163	Condition 2	Condition 3	Guanine nucleotide-binding protein G(I)/G(S)/G(T) subunit beta-1 OS=Homo sapiens GN=GNB1 PE=1 SV=3	8.10982e+06	8.00608e+06	6.45038e+06	6.83447e+06	6.82737e+06	9.43519e+06	1.60451e+06	1.42111e+06	1.25825e+06	1.9351e+07	2.06291e+07	1.49827e+07	6.25358e+06	5.0728e+06	9.43519e+06	929223	833866	733558	1	0	0	0	0	4	2	2	1			x	x	x
ARK72_HUMAN	3	3	128.07	1.35542e-05	2.78999	Condition 3	Condition 1	Aflatoxin B1 aldehyde reductase member 2 OS=Homo sapiens GN=AKR7A2 PE=1 SV=3	1.06175e+07	1.04938e+07	9.97297e+06	1.86779e+07	1.74837e+07	1.70195e+07	2.80437e+07	3.29453e+07	2.57358e+07	2.53347e+07	2.70391e+07	2.31649e+07	1.70904e+07	1.29906e+07	1.70195e+07	1.6241e+07	1.93313e+07	1.50039e+07	2	0	2	3	2	6	3	2	2			x	x	x
SSBP_HUMAN	3	3	120.98	1.47855e-05	3.4625	Condition 1	Condition 3	Single-stranded DNA-binding protein, mitochondrial OS=Homo sapiens GN=SSBP1 PE=1 SV=1	2.30504e+07	2.43827e+07	2.92872e+07	1.22232e+07	1.19914e+07	1.04465e+07	6.99411e+06	7.06597e+06	8.09738e+06	5.50012e+07	6.28265e+07	6.80272e+07	1.11843e+07	8.90973e+06	1.04465e+07	4.05051e+06	4.1461e+06	4.72077e+06	0	0	1	0	0	3	2	4	4			x	x	x
TOM40_HUMAN	3	3	95.39	1.63041e-05	19.1272	Condition 2	Condition 3	Mitochondrial import receptor subunit TOM40 homolog OS=Homo sapiens GN=TOMM40 PE=1 SV=1	6.95128e+06	6.37717e+06	7.11702e+06	9.84743e+06	6.74078e+06	5.0251e+06	455684	424186	250110	1.65866e+07	1.64319e+07	1.65312e+07	9.01046e+06	5.00846e+06	5.0251e+06	263901	248900	145814	1	0	1	4	2	1	1	3	0			x	x	x
SODC_HUMAN	4	3	266.12	1.80281e-05	2.65622	Condition 2	Condition 1	Superoxide dismutase [Cu-Zn] OS=Homo sapiens GN=SOD1 PE=1 SV=2	2.77201e+07	2.65641e+07	2.35541e+07	6.58836e+07	7.67794e+07	6.40925e+07	3.15364e+07	2.7097e+07	2.78044e+07	6.61434e+07	6.84473e+07	5.47106e+07	6.02839e+07	5.70477e+07	6.40925e+07	1.82637e+07	1.58997e+07	1.62099e+07	2	0	2	3	2	9	10	7	10			x	x	x
NTF2_HUMAN	3	3	120.26	2.01599e-05	3.90088	Condition 2	Condition 3	Nuclear transport factor 2 OS=Homo sapiens GN=NUTF2 PE=1 SV=1	1.1484e+07	1.09583e+07	1.00753e+07	2.41407e+07	1.68351e+07	2.0523e+07	5.36879e+06	5.0326e+06	5.36401e+06	2.74022e+07	2.82362e+07	2.34026e+07	2.20889e+07	1.25087e+07	2.0523e+07	3.10924e+06	2.95298e+06	3.12722e+06	3	0	4	2	0	8	2	2	2			x	x	x
GPX4_HUMAN	3	3	96.93	2.11587e-05	4.28381	Condition 2	Condition 3	Phospholipid hydroperoxide glutathione peroxidase, mitochondrial OS=Homo sapiens GN=GPX4 PE=1 SV=3	3.89392e+06	3.5305e+06	3.93649e+06	5.00684e+06	4.06222e+06	4.54727e+06	1.31612e+06	938718	923715	9.29136e+06	9.09699e+06	9.14356e+06	4.58129e+06	3.01826e+06	4.54727e+06	762209	550812	538525	0	0	0	2	0	6	2	1	1			x	x	x
RTCB_HUMAN	4	3	155.55	2.15867e-05	1.54313	Condition 2	Condition 3	tRNA-splicing ligase RtcB homolog OS=Homo sapiens GN=RTCB PE=1 SV=1	9.79947e+06	1.01575e+07	9.5678e+06	1.18195e+07	1.29447e+07	1.25321e+07	7.81881e+06	8.02106e+06	8.32943e+06	2.33827e+07	2.61727e+07	2.22238e+07	1.08149e+07	9.61801e+06	1.25321e+07	4.52812e+06	4.70652e+06	4.85605e+06	2	0	0	2	0	5	5	7	5			x	x	x
LOX15_HUMAN	3	3	107.65	2.26808e-05	11.7297	Condition 3	Condition 2	Arachidonate 15-lipoxygenase OS=Homo sapiens GN=ALOX15 PE=1 SV=3	1.12622e+06	1.2918e+06	1.86362e+06	601307	579783	380164	5.70094e+06	6.28992e+06	6.32222e+06	2.68731e+06	3.32857e+06	4.32876e+06	550200	430784	380164	3.3016e+06	3.69074e+06	3.68585e+06	0	0	0	0	0	0	6	5	6			x	x	x
VATB2_HUMAN	3	3	112.71	2.30277e-05	3.4188	Condition 2	Condition 3	V-type proton ATPase subunit B, brain isoform OS=Homo sapiens GN=ATP6V1B2 PE=1 SV=3	4.78191e+06	4.77637e+06	5.22705e+06	5.75237e+06	3.94167e+06	5.19838e+06	1.38435e+06	1.43959e+06	1.53209e+06	1.14102e+07	1.23072e+07	1.21412e+07	5.26345e+06	2.92869e+06	5.19838e+06	801721	844708	893208	1	1	0	1	0	6	0	2	1			x	x	x
H15_HUMAN	6	3	259.01	2.36794e-05	3.65441	Condition 2	Condition 1	Histone H1.5 OS=Homo sapiens GN=HIST1H1B PE=1 SV=3	2.02218e+07	1.71995e+07	2.04574e+07	7.58595e+07	7.10865e+07	6.45667e+07	2.99808e+07	3.71495e+07	2.79356e+07	4.82518e+07	4.43177e+07	4.75178e+07	6.9412e+07	5.28179e+07	6.45667e+07	1.73628e+07	2.17982e+07	1.62864e+07	0	0	0	0	0	9	4	5	6			x	x	x
CPT1A_HUMAN	3	3	127.43	3.47128e-05	11.0464	Condition 2	Condition 3	Carnitine O-palmitoyltransferase 1, liver isoform OS=Homo sapiens GN=CPT1A PE=1 SV=2	2.30547e+06	2.33494e+06	2.58881e+06	4.61072e+06	3.48621e+06	4.27866e+06	252325	532465	335542	5.50113e+06	6.01641e+06	6.0132e+06	4.21884e+06	2.59028e+06	4.27866e+06	146130	312435	195621	0	0	0	0	0	6	0	0	0			x	x	x
IGHG2_HUMAN	10	3	497.16	3.93867e-05	3.07191	Condition 1	Condition 3	Ig gamma-2 chain C region OS=Homo sapiens GN=IGHG2 PE=1 SV=2	1.25533e+08	1.17765e+08	1.05682e+08	6.73323e+07	8.06292e+07	5.8983e+07	3.74533e+07	3.69322e+07	3.92178e+07	2.99536e+08	3.03443e+08	2.45476e+08	6.16095e+07	5.99082e+07	5.8983e+07	2.16904e+07	2.16707e+07	2.2864e+07	10	3	8	4	3	8	11	11	10			x	x	x
MYL6_HUMAN	7	3	407.52	5.07451e-05	8.19579	Condition 2	Condition 3	Myosin light polypeptide 6 OS=Homo sapiens GN=MYL6 PE=1 SV=2	1.90241e+07	1.99454e+07	2.05452e+07	2.56952e+07	4.66508e+07	2.87203e+07	4.94444e+06	3.96053e+06	3.42651e+06	4.53937e+07	5.13929e+07	4.77218e+07	2.35112e+07	3.4662e+07	2.87203e+07	2.86348e+06	2.32392e+06	1.99765e+06	4	0	3	5	6	10	2	2	1			x	x	x
PSB8_HUMAN	3	3	171.55	6.7532e-05	2.57227	Condition 2	Condition 3	Proteasome subunit beta type-8 OS=Homo sapiens GN=PSMB8 PE=1 SV=3	1.36279e+07	1.36374e+07	1.45594e+07	1.42852e+07	1.53108e+07	1.22956e+07	5.06672e+06	4.79215e+06	6.42693e+06	3.25177e+07	3.51394e+07	3.38181e+07	1.3071e+07	1.1376e+07	1.22956e+07	2.9343e+06	2.81189e+06	3.7469e+06	7	1	3	2	0	4	0	0	1			x	x	x
BAF_HUMAN	3	3	59.52	7.2262e-05	2.53407	Condition 2	Condition 1	Barrier-to-autointegration factor OS=Homo sapiens GN=BANF1 PE=1 SV=1	1.01809e+07	9.9948e+06	8.42929e+06	2.32313e+07	2.80254e+07	2.12303e+07	2.0155e+07	1.98129e+07	1.94795e+07	2.42928e+07	2.57534e+07	1.95793e+07	2.12568e+07	2.08231e+07	2.12303e+07	1.16724e+07	1.16257e+07	1.13566e+07	1	0	0	0	0	2	3	5	5			x	x	x
SCOT1_HUMAN	3	3	104.74	8.15501e-05	20.8606	Condition 1	Condition 3	Succinyl-CoA:3-ketoacid coenzyme A transferase 1, mitochondrial OS=Homo sapiens GN=OXCT1 PE=1 SV=1	3.77081e+06	3.63954e+06	3.1878e+06	1.94634e+06	6.02743e+06	2.40875e+06	195833	174876	137338	8.9976e+06	9.37794e+06	7.40452e+06	1.78092e+06	4.47843e+06	2.40875e+06	113413	102612	80067.8	4	2	2	0	4	3	0	0	0			x	x	x
NDKA_HUMAN	7	3	310.49	8.4894e-05	2.79941	Condition 2	Condition 1	Nucleoside diphosphate kinase A OS=Homo sapiens GN=NME1 PE=1 SV=1	1.30996e+07	1.3977e+07	1.5907e+07	4.63934e+07	4.04173e+07	3.35182e+07	2.03724e+07	2.09353e+07	2.13502e+07	3.12573e+07	3.60142e+07	3.69484e+07	4.24502e+07	3.00304e+07	3.35182e+07	1.17983e+07	1.22842e+07	1.24471e+07	2	0	2	4	5	5	5	5	4			x	x	x
THIO_HUMAN	3	3	189.86	9.04608e-05	4.52362	Condition 2	Condition 1	Thioredoxin OS=Homo sapiens GN=TXN PE=1 SV=3	2.47721e+07	2.4225e+07	2.66515e+07	1.12218e+08	1.31504e+08	9.84839e+07	3.15367e+07	4.69159e+07	4.90279e+07	5.91093e+07	6.24201e+07	6.19053e+07	1.0268e+08	9.77083e+07	9.84839e+07	1.82639e+07	2.75289e+07	2.85832e+07	1	0	2	5	5	12	6	8	8			x	x	x
SPB9_HUMAN	5	3	103.27	9.233e-05	1.98678	Condition 3	Condition 1	Serpin B9 OS=Homo sapiens GN=SERPINB9 PE=1 SV=1	6.58248e+06	6.37433e+06	7.34623e+06	6.93816e+06	7.57356e+06	6.57613e+06	1.47942e+07	1.34784e+07	1.20651e+07	1.57066e+07	1.64246e+07	1.70636e+07	6.34846e+06	5.62722e+06	6.57613e+06	8.56776e+06	7.90873e+06	7.03394e+06	1	0	0	0	0	0	5	6	3			x	x	x
IF6_HUMAN	3	3	90.51	0.000100768	2.37901	Condition 2	Condition 3	Eukaryotic translation initiation factor 6 OS=Homo sapiens GN=EIF6 PE=1 SV=1	3.98599e+06	3.56302e+06	3.62504e+06	4.71933e+06	5.32373e+06	4.08959e+06	2.18742e+06	1.91199e+06	1.84113e+06	9.51106e+06	9.18077e+06	8.42013e+06	4.31821e+06	3.95558e+06	4.08959e+06	1.2668e+06	1.1219e+06	1.07338e+06	0	0	0	0	0	4	2	2	3			x	x	x
STMN1_HUMAN	4	3	161.33	0.00010118	2.13858	Condition 1	Condition 3	Stathmin OS=Homo sapiens GN=STMN1 PE=1 SV=3	2.12341e+07	2.07386e+07	2.11554e+07	2.00978e+07	1.56846e+07	1.54293e+07	9.80327e+06	1.00508e+07	9.6646e+06	5.06673e+07	5.34368e+07	4.9139e+07	1.83896e+07	1.16538e+07	1.54293e+07	5.67738e+06	5.89754e+06	5.63446e+06	4	2	0	1	0	6	6	6	6			x	x	x
PAIRB_HUMAN	3	3	114.18	0.000107186	4.55683	Condition 1	Condition 3	Plasminogen activator inhibitor 1 RNA-binding protein OS=Homo sapiens GN=SERBP1 PE=1 SV=2	1.1596e+07	1.04992e+07	9.31537e+06	5.91868e+06	3.86261e+06	5.29945e+06	2.04845e+06	2.10775e+06	2.73689e+06	2.76696e+07	2.70532e+07	2.16374e+07	5.41563e+06	2.86995e+06	5.29945e+06	1.18632e+06	1.23677e+06	1.59561e+06	2	0	2	0	0	1	2	2	1			x	x	x
NASP_HUMAN	4	3	123.64	0.000114143	3.0534	Condition 1	Condition 3	Nuclear autoantigenic sperm protein OS=Homo sapiens GN=NASP PE=1 SV=2	6.85056e+06	6.91226e+06	7.08583e+06	3.78895e+06	4.6085e+06	4.14348e+06	2.81909e+06	1.9745e+06	2.03442e+06	1.63463e+07	1.78107e+07	1.64587e+07	3.46691e+06	3.42416e+06	4.14348e+06	1.63263e+06	1.15858e+06	1.18607e+06	0	2	1	1	0	2	0	1	0			x	x	x
RAC2_HUMAN	6	3	205.08	0.000119865	2.85881	Condition 2	Condition 3	Ras-related C3 botulinum toxin substrate 2 OS=Homo sapiens GN=RAC2 PE=1 SV=1	5.62038e+06	5.10692e+06	5.51075e+06	8.82709e+06	8.58842e+06	1.13301e+07	3.7412e+06	3.41922e+06	2.8947e+06	1.34109e+07	1.31589e+07	1.28002e+07	8.07684e+06	6.38127e+06	1.13301e+07	2.16665e+06	2.0063e+06	1.68761e+06	3	0	1	3	1	4	4	4	3			x	x	x
RCN3_HUMAN	4	3	207.37	0.000123406	45.6684	Condition 1	Condition 3	Reticulocalbin-3 OS=Homo sapiens GN=RCN3 PE=1 SV=1	8.93478e+06	8.62787e+06	6.7688e+06	7.25907e+06	7.68845e+06	8.24482e+06	135113	55104.2	342567	2.13195e+07	2.22313e+07	1.57223e+07	6.64209e+06	5.71258e+06	8.24482e+06	78248.5	32333.5	199717	8	2	6	1	0	5	0	0	0			x	x	x
EIF3B_HUMAN	4	3	111.07	0.000129146	4.64515	Condition 2	Condition 3	Eukaryotic translation initiation factor 3 subunit B OS=Homo sapiens GN=EIF3B PE=1 SV=3	4.35852e+06	2.84071e+06	3.26387e+06	6.75489e+06	8.95094e+06	7.37526e+06	1.91448e+06	1.66617e+06	1.38821e+06	1.04e+07	7.3196e+06	7.5812e+06	6.18076e+06	6.65063e+06	7.37526e+06	1.10874e+06	977657	809325	0	0	3	2	2	7	2	2	2			x	x	x
CATG_HUMAN	3	3	131.39	0.000129835	6.43826	Condition 2	Condition 3	Cathepsin G OS=Homo sapiens GN=CTSG PE=1 SV=2	5.66391e+06	5.38305e+06	4.4402e+06	1.41795e+07	7.42133e+06	1.25247e+07	1.76968e+06	1.76796e+06	1.76277e+06	1.35148e+07	1.38704e+07	1.03135e+07	1.29743e+07	5.51411e+06	1.25247e+07	1.02488e+06	1.03739e+06	1.0277e+06	3	0	1	6	0	6	2	3	2			x	x	x
TNAP2_HUMAN	4	3	118.32	0.000130044	6.7159	Condition 2	Condition 3	Tumor necrosis factor alpha-induced protein 2 OS=Homo sapiens GN=TNFAIP2 PE=2 SV=2	764604	582369	953118	3.15534e+06	5.54231e+06	5.1348e+06	622385	618344	818929	1.82444e+06	1.50058e+06	2.21387e+06	2.88715e+06	4.11798e+06	5.1348e+06	360443	362826	477435	0	1	1	2	0	4	0	0	0			x	x	x
APT_HUMAN	3	3	102.6	0.00014574	2.84344	Condition 2	Condition 3	Adenine phosphoribosyltransferase OS=Homo sapiens GN=APRT PE=1 SV=2	1.54047e+07	1.54315e+07	1.49812e+07	1.83641e+07	1.50667e+07	1.67595e+07	6.50825e+06	6.63211e+06	4.51091e+06	3.67576e+07	3.9762e+07	3.47979e+07	1.68033e+07	1.11947e+07	1.67595e+07	3.76914e+06	3.89153e+06	2.62986e+06	6	0	2	6	4	6	2	3	2			x	x	x
MTX1_HUMAN	3	3	83.58	0.000150747	21.8629	Condition 1	Condition 3	Metaxin-1 OS=Homo sapiens GN=MTX1 PE=1 SV=2	4.25725e+06	4.16717e+06	3.94214e+06	1.39895e+06	2.05346e+06	1.43764e+06	80234.3	249019	236389	1.01583e+07	1.07375e+07	9.15667e+06	1.28005e+06	1.52574e+06	1.43764e+06	46466.2	146117	137815	3	3	3	1	0	4	0	0	0			x	x	x
SC23A_HUMAN	4	3	141.7	0.000174593	3.72202	Condition 2	Condition 3	Protein transport protein Sec23A OS=Homo sapiens GN=SEC23A PE=1 SV=2	7.81234e+06	7.70862e+06	8.2613e+06	9.67732e+06	1.33676e+07	8.51795e+06	2.9771e+06	2.30816e+06	3.19478e+06	1.86412e+07	1.98627e+07	1.91891e+07	8.85481e+06	9.93223e+06	8.51795e+06	1.72413e+06	1.35436e+06	1.86255e+06	2	0	2	2	2	3	2	2	2			x	x	x
SSDH_HUMAN	4	3	134.4	0.000205253	1.69816	Condition 3	Condition 1	Succinate-semialdehyde dehydrogenase, mitochondrial OS=Homo sapiens GN=ALDH5A1 PE=1 SV=2	1.44078e+07	1.3145e+07	1.49978e+07	1.95115e+07	1.8064e+07	1.69244e+07	2.25486e+07	2.53721e+07	2.4337e+07	3.43789e+07	3.38704e+07	3.48364e+07	1.78531e+07	1.34217e+07	1.69244e+07	1.30586e+07	1.48876e+07	1.41885e+07	0	0	1	0	2	3	1	1	2			x	x	x
SART3_HUMAN	3	3	85.88	0.000209121	5.22537	Condition 2	Condition 3	Squamous cell carcinoma antigen recognized by T-cells 3 OS=Homo sapiens GN=SART3 PE=1 SV=1	1.43398e+06	1.39598e+06	1.14535e+06	6.58568e+06	5.21699e+06	3.94137e+06	1.30454e+06	918688	789772	3.42165e+06	3.597e+06	2.66039e+06	6.02594e+06	3.87627e+06	3.94137e+06	755500	539059	460437	0	0	0	1	1	5	2	2	0			x	x	x
PSMD3_HUMAN	3	3	95.52	0.000217437	2.78506	Condition 1	Condition 3	26S proteasome non-ATPase regulatory subunit 3 OS=Homo sapiens GN=PSMD3 PE=1 SV=2	8.00848e+06	7.25773e+06	7.70279e+06	8.51903e+06	6.80632e+06	6.31933e+06	3.38706e+06	2.50985e+06	2.35032e+06	1.91092e+07	1.87009e+07	1.78918e+07	7.79497e+06	5.05716e+06	6.31933e+06	1.96155e+06	1.47271e+06	1.37024e+06	1	2	2	0	0	4	1	2	2			x	x	x
ATP5L_HUMAN	3	3	138.05	0.000244781	2.007	Condition 1	Condition 3	ATP synthase subunit g, mitochondrial OS=Homo sapiens GN=ATP5L PE=1 SV=3	1.33519e+07	1.32283e+07	1.35303e+07	1.07837e+07	1.37685e+07	1.02533e+07	7.00712e+06	6.47877e+06	6.49948e+06	3.18593e+07	3.40852e+07	3.14278e+07	9.86713e+06	1.02301e+07	1.02533e+07	4.05804e+06	3.80155e+06	3.78919e+06	5	2	4	2	2	4	3	3	4			x	x	x
COX6C_HUMAN	3	3	92.13	0.000245372	1.67958	Condition 3	Condition 2	Cytochrome c oxidase subunit 6C OS=Homo sapiens GN=COX6C PE=1 SV=2	1.28697e+07	1.31768e+07	1.411e+07	1.28108e+07	1.38389e+07	1.20061e+07	2.41091e+07	2.04779e+07	2.03386e+07	3.07086e+07	3.39525e+07	3.27742e+07	1.1722e+07	1.02824e+07	1.20061e+07	1.39623e+07	1.20159e+07	1.18574e+07	2	0	5	4	2	2	4	2	3			x	x	x
KLKB1_HUMAN	3	3	101.35	0.000248997	2.8857	Condition 1	Condition 3	Plasma kallikrein OS=Homo sapiens GN=KLKB1 PE=1 SV=1	3.55145e+06	3.55226e+06	4.48365e+06	2.31189e+06	1.65613e+06	1.93144e+06	1.42523e+06	1.17602e+06	1.4142e+06	8.47419e+06	9.15305e+06	1.04145e+07	2.1154e+06	1.23052e+06	1.93144e+06	825398	690053	824476	5	0	3	0	0	1	0	0	0			x	x	x
PFD3_HUMAN	3	3	95.93	0.000256905	2.87429	Condition 2	Condition 3	Prefoldin subunit 3 OS=Homo sapiens GN=VBP1 PE=1 SV=3	4.03442e+06	3.81079e+06	4.16758e+06	8.89098e+06	7.88415e+06	5.95681e+06	2.59828e+06	2.36483e+06	2.9456e+06	9.62663e+06	9.81919e+06	9.68031e+06	8.1353e+06	5.85799e+06	5.95681e+06	1.50475e+06	1.38761e+06	1.71728e+06	2	2	3	2	0	2	0	2	3			x	x	x
ERGI1_HUMAN	3	3	86.48	0.000259917	1.65103	Condition 2	Condition 1	Endoplasmic reticulum-Golgi intermediate compartment protein 1 OS=Homo sapiens GN=ERGIC1 PE=1 SV=1	8.21504e+06	7.76488e+06	8.88944e+06	1.37352e+07	1.4654e+07	1.26709e+07	8.78999e+06	9.89811e+06	9.646e+06	1.96021e+07	2.00076e+07	2.06481e+07	1.25678e+07	1.08881e+07	1.26709e+07	5.09056e+06	5.80792e+06	5.62361e+06	4	0	2	2	2	5	2	4	1			x	x	x
FKB11_HUMAN	3	3	75.94	0.00026108	4.3083	Condition 3	Condition 2	Peptidyl-prolyl cis-trans isomerase FKBP11 OS=Homo sapiens GN=FKBP11 PE=1 SV=1	4.09887e+06	4.00191e+06	3.54827e+06	2.42835e+06	4.48246e+06	3.23823e+06	1.40813e+07	1.21118e+07	1.7532e+07	9.78041e+06	1.03116e+07	8.2418e+06	2.22196e+06	3.33051e+06	3.23823e+06	8.15493e+06	7.10686e+06	1.02212e+07	0	0	0	0	0	0	4	3	2			x	x	x
STT3B_HUMAN	4	3	146.99	0.00026409	2.18533	Condition 2	Condition 3	Dolichyl-diphosphooligosaccharide--protein glycosyltransferase subunit STT3B OS=Homo sapiens GN=STT3B PE=1 SV=1	5.50324e+06	5.40256e+06	5.76314e+06	9.93654e+06	1.34068e+07	9.70983e+06	4.73907e+06	5.17637e+06	5.20954e+06	1.31314e+07	1.39207e+07	1.33864e+07	9.09199e+06	9.96136e+06	9.70983e+06	2.74455e+06	3.03734e+06	3.03716e+06	6	0	4	7	4	8	2	2	2			x	x	x
RHG01_HUMAN	4	3	117.57	0.000266624	2.36779	Condition 2	Condition 1	Rho GTPase-activating protein 1 OS=Homo sapiens GN=ARHGAP1 PE=1 SV=1	7.46275e+06	7.35165e+06	7.43973e+06	1.76979e+07	1.9853e+07	1.51422e+07	7.72957e+06	1.01204e+07	9.90182e+06	1.7807e+07	1.89429e+07	1.72808e+07	1.61937e+07	1.47509e+07	1.51422e+07	4.47644e+06	5.93835e+06	5.77276e+06	1	0	1	0	0	8	1	4	2			x	x	x
MZB1_HUMAN	3	3	114.97	0.00028443	15.6099	Condition 2	Condition 3	Marginal zone B- and B1-cell-specific protein OS=Homo sapiens GN=MZB1 PE=1 SV=1	7.75124e+06	7.15572e+06	7.23773e+06	8.71269e+06	2.25632e+07	2.40294e+07	1.40644e+06	1.28612e+06	850403	1.84954e+07	1.8438e+07	1.68115e+07	7.97216e+06	1.67647e+07	2.40294e+07	814515	754658	495785	2	0	1	1	2	9	0	0	0			x	x	x
PSB9_HUMAN	3	3	202.1	0.000287556	4.31593	Condition 2	Condition 3	Proteasome subunit beta type-9 OS=Homo sapiens GN=PSMB9 PE=1 SV=2	1.10106e+07	9.77902e+06	1.12382e+07	1.52189e+07	1.42425e+07	8.43466e+06	3.43725e+06	2.78895e+06	2.55429e+06	2.62727e+07	2.51974e+07	2.61037e+07	1.39254e+07	1.05823e+07	8.43466e+06	1.99062e+06	1.63647e+06	1.48915e+06	6	0	5	6	4	8	0	0	0			x	x	x
RBMX_HUMAN	6	3	171.81	0.000303725	2.82506	Condition 3	Condition 1	RNA-binding motif protein, X chromosome OS=Homo sapiens GN=RBMX PE=1 SV=3	5.72541e+06	6.5675e+06	8.20856e+06	6.97746e+06	9.03272e+06	6.1405e+06	1.82568e+07	1.98272e+07	1.98338e+07	1.36615e+07	1.69223e+07	1.90666e+07	6.38442e+06	6.71139e+06	6.1405e+06	1.05731e+07	1.1634e+07	1.15631e+07	2	0	2	0	0	2	4	1	4			x	x	x
I2BPL_HUMAN	4	3	128.16	0.000313588	6.76867	Condition 1	Condition 3	Interferon regulatory factor 2-binding protein-like OS=Homo sapiens GN=IRF2BPL PE=1 SV=1	1.70392e+06	1.63499e+06	1.69887e+06	861012	1.99502e+06	2.07605e+06	227070	248616	268593	4.06577e+06	4.21284e+06	3.94608e+06	787832	1.48232e+06	2.07605e+06	131503	145881	156590	0	0	0	2	1	6	0	0	0			x	x	x
TRI25_HUMAN	3	3	120.67	0.00031402	3.31261	Condition 1	Condition 3	E3 ubiquitin/ISG15 ligase TRIM25 OS=Homo sapiens GN=TRIM25 PE=1 SV=2	1.19457e+07	1.19024e+07	1.22199e+07	8.80047e+06	1.2094e+07	8.34402e+06	2.75341e+06	4.10497e+06	4.0297e+06	2.85039e+07	3.06687e+07	2.83839e+07	8.05249e+06	8.98594e+06	8.34402e+06	1.59459e+06	2.40868e+06	2.34931e+06	4	0	4	3	2	2	0	0	0			x	x	x
CD47_HUMAN	3	3	77.24	0.000323904	5.04595	Condition 2	Condition 3	Leukocyte surface antigen CD47 OS=Homo sapiens GN=CD47 PE=1 SV=1	2.32787e+07	2.30867e+07	2.46557e+07	3.83123e+07	4.85367e+07	4.37335e+07	1.25955e+07	7.06538e+06	6.21776e+06	5.55459e+07	5.9487e+07	5.72695e+07	3.5056e+07	3.60632e+07	4.37335e+07	7.29448e+06	4.14576e+06	3.62495e+06	0	0	0	0	0	4	0	0	0			x	x	x
DDX3X_HUMAN	13	3	491.76	0.000370738	4.63549	Condition 1	Condition 2	ATP-dependent RNA helicase DDX3X OS=Homo sapiens GN=DDX3X PE=1 SV=3	3.77658e+06	3.73892e+06	2.99171e+06	974626	828881	463181	2.91163e+06	2.76545e+06	2.95504e+06	9.01137e+06	9.63401e+06	6.94904e+06	891789	615865	463181	1.68622e+06	1.62269e+06	1.72279e+06	2	0	0	0	0	0	6	1	4			x	x	x
PDLI5_HUMAN	3	3	106.9	0.000370946	2.44717	Condition 2	Condition 3	PDZ and LIM domain protein 5 OS=Homo sapiens GN=PDLIM5 PE=1 SV=5	8.36596e+06	8.09254e+06	8.13395e+06	9.50895e+06	1.15099e+07	7.35669e+06	3.90037e+06	3.69393e+06	4.00094e+06	1.99622e+07	2.08519e+07	1.88933e+07	8.70075e+06	8.55192e+06	7.35669e+06	2.25883e+06	2.16749e+06	2.33254e+06	5	2	4	0	2	3	0	0	0			x	x	x
RCC2_HUMAN	3	3	136.19	0.000376277	3.37966	Condition 2	Condition 3	Protein RCC2 OS=Homo sapiens GN=RCC2 PE=1 SV=2	1.20224e+07	1.18096e+07	1.3267e+07	1.62314e+07	1.1045e+07	1.74788e+07	5.39013e+06	4.10012e+06	3.75225e+06	2.8687e+07	3.04296e+07	3.08162e+07	1.48518e+07	8.2065e+06	1.74788e+07	3.1216e+06	2.40583e+06	2.18756e+06	6	2	4	7	2	6	0	2	2			x	x	x
LTOR1_HUMAN	3	3	103.27	0.000412934	3.92069	Condition 2	Condition 3	Ragulator complex protein LAMTOR1 OS=Homo sapiens GN=LAMTOR1 PE=1 SV=2	2.07526e+06	2.10197e+06	1.58136e+06	2.42145e+06	3.4584e+06	1.89594e+06	702273	641817	639180	4.95183e+06	5.41612e+06	3.67313e+06	2.21564e+06	2.56962e+06	1.89594e+06	406708	376599	372642	1	2	1	0	0	0	0	2	2			x	x	x
RL27A_HUMAN	3	3	157.67	0.000428572	2.03528	Condition 2	Condition 1	60S ribosomal protein L27a OS=Homo sapiens GN=RPL27A PE=1 SV=2	1.63175e+07	1.53465e+07	1.81018e+07	3.30711e+07	3.94659e+07	2.87505e+07	1.67811e+07	1.91311e+07	1.71571e+07	3.89356e+07	3.9543e+07	4.20463e+07	3.02603e+07	2.93235e+07	2.87505e+07	9.71845e+06	1.12255e+07	1.00026e+07	1	1	0	1	0	10	9	7	7			x	x	x
CBR1_HUMAN	5	3	245.52	0.000431429	3.30782	Condition 1	Condition 3	Carbonyl reductase [NADPH] 1 OS=Homo sapiens GN=CBR1 PE=1 SV=3	7.2674e+06	7.45482e+06	6.38233e+06	4.28957e+06	4.65012e+06	3.58548e+06	2.41387e+06	2.41962e+06	1.54672e+06	1.73409e+07	1.92087e+07	1.48247e+07	3.92499e+06	3.45508e+06	3.58548e+06	1.39795e+06	1.41976e+06	901738	0	0	0	0	0	1	4	4	4			x	x	x
STX7_HUMAN	3	3	110.22	0.000437749	2.57465	Condition 2	Condition 3	Syntaxin-7 OS=Homo sapiens GN=STX7 PE=1 SV=4	3.11855e+06	3.00726e+06	3.26792e+06	2.77947e+06	4.27917e+06	2.79347e+06	1.29483e+06	1.35701e+06	1.17474e+06	7.44125e+06	7.74875e+06	7.59062e+06	2.54323e+06	3.17946e+06	2.79347e+06	749875	796251	684874	1	2	3	0	0	4	2	2	1			x	x	x
GT251_HUMAN	3	3	102.79	0.000443435	5.67659	Condition 2	Condition 3	Procollagen galactosyltransferase 1 OS=Homo sapiens GN=COLGALT1 PE=1 SV=1	1.79021e+06	2.08422e+06	1.51678e+06	4.50257e+06	6.96207e+06	3.33877e+06	1.00387e+06	823732	780202	4.27167e+06	5.37037e+06	3.52314e+06	4.11988e+06	5.17288e+06	3.33877e+06	581371	483342	454857	2	1	0	0	0	2	0	0	2			x	x	x
PTMA_HUMAN	3	3	350.39	0.000443437	5.10023	Condition 3	Condition 2	Prothymosin alpha OS=Homo sapiens GN=PTMA PE=1 SV=2	5.13405e+07	5.54126e+07	6.54848e+07	1.31704e+07	1.5936e+07	1.24113e+07	4.45789e+07	6.9179e+07	9.7992e+07	1.22505e+08	1.42781e+08	1.52106e+08	1.2051e+07	1.18406e+07	1.24113e+07	2.5817e+07	4.05922e+07	5.71293e+07	0	0	0	1	1	7	7	6	14			x	x	x
LYPA1_HUMAN	4	3	83.76	0.000449411	1.374	Condition 2	Condition 1	Acyl-protein thioesterase 1 OS=Homo sapiens GN=LYPLA1 PE=1 SV=1	8.54184e+06	8.87274e+06	7.99777e+06	1.20097e+07	1.10675e+07	1.18394e+07	8.99593e+06	9.25924e+06	8.3747e+06	2.03819e+07	2.28622e+07	1.8577e+07	1.0989e+07	8.22325e+06	1.18394e+07	5.20983e+06	5.43305e+06	4.88245e+06	2	0	0	2	2	2	5	3	2				x
TNPO1_HUMAN	5	3	207.69	0.000465194	1.56538	Condition 2	Condition 3	Transportin-1 OS=Homo sapiens GN=TNPO1 PE=1 SV=2	7.90153e+06	7.98664e+06	8.08899e+06	1.00526e+07	1.08339e+07	9.29385e+06	6.96083e+06	6.40564e+06	5.91332e+06	1.8854e+07	2.0579e+07	1.87888e+07	9.19815e+06	8.04966e+06	9.29385e+06	4.03124e+06	3.75864e+06	3.44746e+06	4	3	3	4	5	6	5	4	7			x	x	x
DYN2_HUMAN	5	3	177.87	0.000468574	2.86642	Condition 3	Condition 1	Dynamin-2 OS=Homo sapiens GN=DNM2 PE=1 SV=2	2.01726e+06	2.12372e+06	1.77488e+06	3.76895e+06	4.35441e+06	4.18648e+06	4.2729e+06	6.85641e+06	5.82807e+06	4.81342e+06	5.47216e+06	4.12264e+06	3.44861e+06	3.23537e+06	4.18648e+06	2.47457e+06	4.02314e+06	3.39776e+06	0	0	0	0	0	2	2	3	2			x	x	x
NUDT5_HUMAN	4	3	173.72	0.000484178	3.36272	Condition 3	Condition 2	ADP-sugar pyrophosphatase OS=Homo sapiens GN=NUDT5 PE=1 SV=1	1.06598e+07	9.32068e+06	1.04438e+07	6.4827e+06	1.25874e+07	1.07293e+07	3.39355e+07	3.45918e+07	3.16798e+07	2.54356e+07	2.40164e+07	2.42585e+07	5.93171e+06	9.35255e+06	1.07293e+07	1.96531e+07	2.02974e+07	1.84693e+07	4	3	4	2	1	3	5	5	6			x	x	x
PTN6_HUMAN	3	3	54.05	0.000484822	22.7024	Condition 2	Condition 3	Tyrosine-protein phosphatase non-receptor type 6 OS=Homo sapiens GN=PTPN6 PE=1 SV=1	1.8948e+06	1.96964e+06	2.17741e+06	2.47135e+06	2.88528e+06	1.95615e+06	195372	96088.2	30655.6	4.52123e+06	5.07512e+06	5.05763e+06	2.2613e+06	2.14379e+06	1.95615e+06	113146	56381.7	17872.2	0	0	0	1	0	3	0	0	0			x	x	x
FUBP3_HUMAN	5	3	105.51	0.00054628	2.24304	Condition 3	Condition 2	Far upstream element-binding protein 3 OS=Homo sapiens GN=FUBP3 PE=1 SV=2	6.44064e+06	5.82057e+06	6.6231e+06	4.75066e+06	5.85028e+06	4.82965e+06	1.2781e+07	1.24167e+07	9.41371e+06	1.53682e+07	1.49978e+07	1.53839e+07	4.34688e+06	4.34681e+06	4.82965e+06	7.40189e+06	7.28576e+06	5.48819e+06	0	0	2	0	0	1	2	0	2			x	x	x
PCBP2_HUMAN	9	3	454.08	0.000550249	1.82757	Condition 3	Condition 1	Poly(rC)-binding protein 2 OS=Homo sapiens GN=PCBP2 PE=1 SV=1	1.07454e+07	1.05856e+07	8.48876e+06	1.24474e+07	1.21124e+07	1.08971e+07	1.94638e+07	1.76548e+07	1.73788e+07	2.56397e+07	2.72757e+07	1.97174e+07	1.13895e+07	8.99965e+06	1.08971e+07	1.12721e+07	1.03593e+07	1.01318e+07	2	0	0	0	0	1	9	10	10			x	x	x
LAMA4_HUMAN	3	3	66.15	0.000573727	3.8296	Condition 1	Condition 3	Laminin subunit alpha-4 OS=Homo sapiens GN=LAMA4 PE=1 SV=4	1.44839e+06	1.39597e+06	1.80264e+06	1.07968e+06	1.0357e+06	1.76334e+06	343282	495861	374297	3.45603e+06	3.59696e+06	4.1871e+06	987910	769535	1.76334e+06	198806	290957	218215	3	0	0	0	2	2	0	0	0			x	x	x
GNAS1_HUMAN	4	3	114.54	0.000622446	11.3937	Condition 1	Condition 3	Guanine nucleotide-binding protein G(s) subunit alpha isoforms XLas OS=Homo sapiens GN=GNAS PE=1 SV=2	4.25191e+06	3.84468e+06	3.61209e+06	1.66039e+06	3.28748e+06	2.18711e+06	561276	303785	162587	1.01456e+07	9.90653e+06	8.39005e+06	1.51927e+06	2.44263e+06	2.18711e+06	325053	178252	94788.3	0	0	0	0	0	3	1	1	2			x	x	x
TCEA1_HUMAN	5	3	162.65	0.000701568	6.82496	Condition 1	Condition 3	Transcription elongation factor A protein 1 OS=Homo sapiens GN=TCEA1 PE=1 SV=2	6.88203e+06	6.84171e+06	6.19644e+06	5.82857e+06	5.23042e+06	3.5519e+06	1.58551e+06	584585	748633	1.64214e+07	1.76289e+07	1.43929e+07	5.33318e+06	3.88625e+06	3.5519e+06	918217	343017	436453	3	1	1	0	0	3	4	3	3			x	x	x
GBB2_HUMAN	6	3	232.13	0.000709119	9.0361	Condition 2	Condition 3	Guanine nucleotide-binding protein G(I)/G(S)/G(T) subunit beta-2 OS=Homo sapiens GN=GNB2 PE=1 SV=3	1.14777e+07	1.15499e+07	1.0743e+07	9.7953e+06	2.63393e+07	1.0683e+07	1.86098e+06	2.14663e+06	1.17356e+06	2.73872e+07	2.97604e+07	2.49534e+07	8.96276e+06	1.95703e+07	1.0683e+07	1.07775e+06	1.25958e+06	684188	3	2	1	2	2	7	0	4	0			x	x	x
FKBP3_HUMAN	4	3	165.22	0.000715959	3.49295	Condition 2	Condition 3	Peptidyl-prolyl cis-trans isomerase FKBP3 OS=Homo sapiens GN=FKBP3 PE=1 SV=1	1.43578e+07	1.35567e+07	1.21049e+07	1.42807e+07	2.49999e+07	1.76198e+07	6.20721e+06	5.70098e+06	4.38189e+06	3.42595e+07	3.49314e+07	2.8117e+07	1.30669e+07	1.85752e+07	1.76198e+07	3.5948e+06	3.34517e+06	2.55464e+06	0	0	0	0	0	3	4	4	5			x	x	x
SSRA_HUMAN	3	3	122.65	0.000740892	1.87165	Condition 2	Condition 3	Translocon-associated protein subunit alpha OS=Homo sapiens GN=SSR1 PE=1 SV=3	2.04185e+07	2.06844e+07	1.69128e+07	3.55334e+07	3.03666e+07	3.13111e+07	1.9717e+07	1.64316e+07	1.57901e+07	4.8721e+07	5.3297e+07	3.92845e+07	3.25133e+07	2.25626e+07	3.13111e+07	1.14188e+07	9.64156e+06	9.2056e+06	2	0	0	4	3	4	6	8	8			x	x	x
PYR1_HUMAN	3	3	78.85	0.000819421	1.27021	Condition 2	Condition 3	CAD protein OS=Homo sapiens GN=CAD PE=1 SV=3	1.4804e+06	1.45932e+06	1.44131e+06	1.38638e+06	1.54544e+06	1.51018e+06	1.19578e+06	1.19693e+06	1.10434e+06	3.53241e+06	3.76022e+06	3.34784e+06	1.26854e+06	1.14828e+06	1.51018e+06	692512	702326	643831	2	1	1	0	0	2	1	0	3				x
ABHDA_HUMAN	3	3	124.62	0.000828392	3.22533	Condition 1	Condition 3	Mycophenolic acid acyl-glucuronide esterase, mitochondrial OS=Homo sapiens GN=ABHD10 PE=1 SV=1	3.3524e+06	3.08445e+06	2.91915e+06	2.21548e+06	2.95769e+06	2.31104e+06	1.20426e+06	661664	1.03487e+06	7.99924e+06	7.94765e+06	6.78052e+06	2.02718e+06	2.19759e+06	2.31104e+06	697426	388245	603327	0	0	0	0	0	5	0	0	0			x	x	x
SRP72_HUMAN	4	3	161.82	0.00088214	1.8395	Condition 2	Condition 3	Signal recognition particle subunit SRP72 OS=Homo sapiens GN=SRP72 PE=1 SV=3	3.5709e+06	3.43493e+06	3.41921e+06	5.09232e+06	3.91924e+06	4.45768e+06	2.58724e+06	2.59228e+06	2.14271e+06	8.52061e+06	8.85072e+06	7.94203e+06	4.65951e+06	2.91203e+06	4.45768e+06	1.49835e+06	1.52108e+06	1.2492e+06	2	2	2	3	0	8	3	1	3			x	x	x
COMT_HUMAN	4	3	131.22	0.000914007	5.6839	Condition 1	Condition 3	Catechol O-methyltransferase OS=Homo sapiens GN=COMT PE=1 SV=2	1.13954e+07	1.16867e+07	5.67107e+06	4.89914e+06	5.59126e+06	6.32841e+06	1.28879e+06	1.62856e+06	2.14134e+06	2.71908e+07	3.01128e+07	1.31726e+07	4.48275e+06	4.15435e+06	6.32841e+06	746382	955590	1.2484e+06	2	0	2	1	0	3	1	1	2			x	x	x
TPM3_HUMAN	17	3	573.87	0.000956339	1.6966	Condition 3	Condition 1	Tropomyosin alpha-3 chain OS=Homo sapiens GN=TPM3 PE=1 SV=2	2.24424e+07	2.32868e+07	2.45886e+07	3.50278e+07	3.84384e+07	2.89931e+07	3.95376e+07	3.84064e+07	4.1357e+07	5.35502e+07	6.00026e+07	5.71136e+07	3.20507e+07	2.85601e+07	2.89931e+07	2.28975e+07	2.25357e+07	2.41111e+07	5	1	3	6	8	9	7	9	7			x	x	x
KAD1_HUMAN	4	3	158.02	0.000979905	4.44045	Condition 1	Condition 3	Adenylate kinase isoenzyme 1 OS=Homo sapiens GN=AK1 PE=1 SV=3	3.59635e+06	3.89304e+06	2.79015e+06	1.69569e+06	2.90416e+06	3.35547e+06	980576	674219	660184	8.58133e+06	1.00311e+07	6.48087e+06	1.55157e+06	2.15782e+06	3.35547e+06	567883	395612	384887	4	0	0	0	0	1	4	4	2			x	x	x
MCM3_HUMAN	5	3	97.13	0.00101373	18.8686	Condition 1	Condition 3	DNA replication licensing factor MCM3 OS=Homo sapiens GN=MCM3 PE=1 SV=3	4.88925e+06	4.71057e+06	4.70265e+06	541714	2.57476e+06	1.01411e+06	180043	360805	217157	1.16664e+07	1.21377e+07	1.09232e+07	495672	1.91307e+06	1.01411e+06	104269	211710	126602	0	0	1	0	0	3	0	0	0			x	x	x
NNMT_HUMAN	4	3	124.45	0.00111605	3.9836	Condition 2	Condition 3	Nicotinamide N-methyltransferase OS=Homo sapiens GN=NNMT PE=1 SV=1	7.53986e+06	7.23809e+06	6.58636e+06	1.39386e+07	1.5354e+07	1.30474e+07	2.12556e+06	3.86921e+06	4.63379e+06	1.7991e+07	1.86502e+07	1.52986e+07	1.27539e+07	1.14081e+07	1.30474e+07	1.23098e+06	2.27034e+06	2.7015e+06	0	0	0	0	0	8	0	0	0			x	x	x
TMM43_HUMAN	4	3	80.79	0.00125093	2.61361	Condition 3	Condition 2	Transmembrane protein 43 OS=Homo sapiens GN=TMEM43 PE=1 SV=1	3.09359e+06	3.25045e+06	3.1705e+06	3.2414e+06	3.23669e+06	1.92674e+06	6.45152e+06	7.72258e+06	7.79284e+06	7.38168e+06	8.37537e+06	7.36434e+06	2.9659e+06	2.40489e+06	1.92674e+06	3.73628e+06	4.53138e+06	4.54322e+06	1	0	0	0	0	4	0	2	2			x	x	x
PSA2_HUMAN	4	3	126.18	0.00129575	1.55619	Condition 3	Condition 2	Proteasome subunit alpha type-2 OS=Homo sapiens GN=PSMA2 PE=1 SV=2	1.06611e+07	1.11717e+07	1.10925e+07	9.70961e+06	1.25504e+07	1.00756e+07	1.78235e+07	1.66149e+07	1.5882e+07	2.54386e+07	2.87859e+07	2.57652e+07	8.88436e+06	9.32503e+06	1.00756e+07	1.03221e+07	9.74915e+06	9.25922e+06	2	2	2	0	0	1	5	4	5			x	x	x
SMC1A_HUMAN	6	3	159.28	0.00133283	3.8124	Condition 1	Condition 3	Structural maintenance of chromosomes protein 1A OS=Homo sapiens GN=SMC1A PE=1 SV=2	3.1684e+06	2.96146e+06	3.17982e+06	994024	1.60761e+06	1.62315e+06	920814	967309	553828	7.5602e+06	7.63075e+06	7.38597e+06	909539	1.19447e+06	1.62315e+06	533273	567588	322881	4	1	5	0	1	0	0	0	0			x	x	x
CFAI_HUMAN	3	3	116.24	0.0013546	10.9033	Condition 1	Condition 3	Complement factor I OS=Homo sapiens GN=CFI PE=1 SV=2	5.75971e+06	5.3554e+06	6.18146e+06	2.80712e+06	954177	3.37477e+06	641564	378241	566554	1.37434e+07	1.37992e+07	1.43581e+07	2.56853e+06	708962	3.37477e+06	371550	221941	330301	4	0	5	3	1	3	0	0	0			x	x	x
TKFC_HUMAN	3	3	122.9	0.00141659	13.9786	Condition 2	Condition 3	Triokinase/FMN cyclase OS=Homo sapiens GN=TKFC PE=1 SV=2	1.6041e+06	1.50683e+06	1.26756e+06	2.82972e+06	2.20347e+06	2.64494e+06	61122.5	383548	104605	3.82757e+06	3.88263e+06	2.94426e+06	2.58921e+06	1.6372e+06	2.64494e+06	35398	225055	60984.6	0	0	0	0	0	5	0	0	0			x	x	x
EIF3I_HUMAN	3	3	88.6	0.00143224	6.22363	Condition 2	Condition 3	Eukaryotic translation initiation factor 3 subunit I OS=Homo sapiens GN=EIF3I PE=1 SV=1	4.72281e+06	5.10114e+06	5.38686e+06	6.14395e+06	1.46617e+07	5.35362e+06	1.34197e+06	1.37169e+06	1.48955e+06	1.12692e+07	1.3144e+07	1.25124e+07	5.62175e+06	1.08937e+07	5.35362e+06	777176	804867	868407	0	0	1	0	0	3	2	4	4			x	x	x
F120A_HUMAN	4	3	163.61	0.00143708	5.61369	Condition 2	Condition 3	Constitutive coactivator of PPAR-gamma-like protein 1 OS=Homo sapiens GN=FAM120A PE=1 SV=2	3.79599e+06	3.49538e+06	3.72598e+06	6.63012e+06	7.96964e+06	3.16088e+06	832468	1.28686e+06	1.04448e+06	9.0577e+06	9.00648e+06	8.65458e+06	6.0666e+06	5.92151e+06	3.16088e+06	482109	755093	608930	1	0	1	2	0	5	2	3	3			x	x	x
TAP1_HUMAN	4	3	96.38	0.00152962	4.88361	Condition 1	Condition 3	Antigen peptide transporter 1 OS=Homo sapiens GN=TAP1 PE=1 SV=2	1.32727e+07	1.20718e+07	1.30174e+07	4.30326e+06	7.21937e+06	7.83826e+06	2.49122e+06	1.67879e+06	3.68521e+06	3.16702e+07	3.11051e+07	3.02364e+07	3.93751e+06	5.36405e+06	7.83826e+06	1.44274e+06	985067	2.14848e+06	4	0	0	0	1	3	0	0	0			x	x	x
PMM2_HUMAN	4	3	105.46	0.00156616	3.22096	Condition 2	Condition 3	Phosphomannomutase 2 OS=Homo sapiens GN=PMM2 PE=1 SV=1	5.9335e+06	5.76181e+06	6.3684e+06	1.3014e+07	6.98536e+06	1.21336e+07	3.68411e+06	3.19788e+06	3.09421e+06	1.4158e+07	1.48464e+07	1.47923e+07	1.19079e+07	5.19018e+06	1.21336e+07	2.13358e+06	1.87642e+06	1.80392e+06	2	0	2	0	0	4	0	0	0			x	x	x
SYFB_HUMAN	3	3	154.36	0.00163988	6.54966	Condition 2	Condition 1	Phenylalanine--tRNA ligase beta subunit OS=Homo sapiens GN=FARSB PE=1 SV=3	2.36901e+06	2.64029e+06	1.51702e+06	1.16313e+07	2.21973e+07	8.9165e+06	6.78227e+06	7.78276e+06	1.07824e+07	5.65274e+06	6.80319e+06	3.52368e+06	1.06427e+07	1.64928e+07	8.9165e+06	3.92783e+06	4.5667e+06	6.28612e+06	2	0	0	3	2	2	5	5	6			x	x	x
UB2L3_HUMAN	4	3	156.12	0.00164866	1.69573	Condition 2	Condition 1	Ubiquitin-conjugating enzyme E2 L3 OS=Homo sapiens GN=UBE2L3 PE=1 SV=1	2.15971e+07	2.25043e+07	1.68471e+07	3.35581e+07	3.69009e+07	3.28933e+07	2.75099e+07	2.63523e+07	2.67364e+07	5.15332e+07	5.79864e+07	3.91319e+07	3.07059e+07	2.74177e+07	3.28933e+07	1.59319e+07	1.54628e+07	1.55873e+07	1	0	0	2	1	6	8	9	9			x	x	x
H2AY_HUMAN	5	3	141.6	0.00167288	1.96737	Condition 3	Condition 1	Core histone macro-H2A.1 OS=Homo sapiens GN=H2AFY PE=1 SV=4	1.05219e+07	1.00128e+07	1.01765e+07	1.63901e+07	1.74033e+07	1.22884e+07	1.84549e+07	2.25695e+07	1.93957e+07	2.51065e+07	2.57998e+07	2.36375e+07	1.4997e+07	1.29308e+07	1.22884e+07	1.06878e+07	1.32431e+07	1.13077e+07	1	0	2	2	3	6	4	4	7			x	x	x
TS101_HUMAN	4	3	120.35	0.00181084	2.24158	Condition 2	Condition 3	Tumor susceptibility gene 101 protein OS=Homo sapiens GN=TSG101 PE=1 SV=2	4.45453e+06	4.93824e+06	4.0712e+06	6.37983e+06	9.09211e+06	6.22095e+06	3.57698e+06	3.23106e+06	2.86945e+06	1.06291e+07	1.27243e+07	9.45645e+06	5.83758e+06	6.75552e+06	6.22095e+06	2.07154e+06	1.89589e+06	1.67289e+06	4	2	0	0	0	2	2	2	2			x	x	x
PLOD3_HUMAN	4	3	126.7	0.001964	1.82879	Condition 2	Condition 3	Procollagen-lysine,2-oxoglutarate 5-dioxygenase 3 OS=Homo sapiens GN=PLOD3 PE=1 SV=1	5.10085e+06	4.42618e+06	5.32675e+06	6.11543e+06	6.25061e+06	5.73822e+06	3.50831e+06	3.71406e+06	2.67723e+06	1.21713e+07	1.14049e+07	1.23728e+07	5.59566e+06	4.64425e+06	5.73822e+06	2.03177e+06	2.1793e+06	1.56083e+06	2	0	2	1	4	1	1	0	3			x	x	x
SSRD_HUMAN	3	3	165.44	0.00197804	2.18997	Condition 2	Condition 1	Translocon-associated protein subunit delta OS=Homo sapiens GN=SSR4 PE=1 SV=1	1.32476e+07	1.38169e+07	8.45189e+06	2.52308e+07	2.70026e+07	2.55466e+07	1.35904e+07	1.39516e+07	1.44804e+07	3.16103e+07	3.56019e+07	1.96318e+07	2.30863e+07	2.00631e+07	2.55466e+07	7.87065e+06	8.18636e+06	8.44205e+06	0	0	0	0	1	4	7	6	7			x	x	x
COX5A_HUMAN	4	3	152.25	0.0020083	2.36647	Condition 2	Condition 3	Cytochrome c oxidase subunit 5A, mitochondrial OS=Homo sapiens GN=COX5A PE=1 SV=2	3.39889e+07	3.25282e+07	2.83257e+07	4.70993e+07	6.87483e+07	4.1967e+07	2.31224e+07	2.17177e+07	2.18477e+07	8.11018e+07	8.38147e+07	6.57941e+07	4.30962e+07	5.10806e+07	4.1967e+07	1.33909e+07	1.27433e+07	1.27372e+07	0	0	0	1	0	7	11	8	7			x	x	x
SODM_HUMAN	4	3	118.93	0.00201482	4.09636	Condition 3	Condition 1	Superoxide dismutase [Mn], mitochondrial OS=Homo sapiens GN=SOD2 PE=1 SV=2	5.92746e+06	6.59807e+06	5.91862e+06	1.30048e+07	1.50408e+07	1.35911e+07	1.56339e+07	2.26313e+07	3.72887e+07	1.41436e+07	1.70011e+07	1.37476e+07	1.18994e+07	1.11754e+07	1.35911e+07	9.0541e+06	1.32794e+07	2.17393e+07	0	2	0	0	0	3	3	4	3			x	x	x
PERE_HUMAN	5	3	209.96	0.00205757	4.45523	Condition 2	Condition 1	Eosinophil peroxidase OS=Homo sapiens GN=EPX PE=1 SV=2	1.19294e+06	1.30589e+06	1.4921e+06	5.80264e+06	6.60489e+06	5.37297e+06	2.3075e+06	2.70582e+06	1.07554e+06	2.84651e+06	3.36488e+06	3.46579e+06	5.30945e+06	4.90749e+06	5.37297e+06	1.33635e+06	1.58769e+06	627042	0	0	0	1	2	4	0	0	0			x	x	x
CO1A1_HUMAN	4	3	170	0.00209343	2.48734	Condition 2	Condition 3	Collagen alpha-1(I) chain OS=Homo sapiens GN=COL1A1 PE=1 SV=5	1.3428e+07	1.29032e+07	1.34415e+07	1.28321e+07	1.88204e+07	1.0489e+07	5.6329e+06	6.51773e+06	4.79177e+06	3.2041e+07	3.32474e+07	3.12215e+07	1.17415e+07	1.39837e+07	1.0489e+07	3.26219e+06	3.82441e+06	2.7936e+06	3	0	2	2	3	6	0	0	0			x	x	x
RS25_HUMAN	4	3	171.17	0.00225616	1.70376	Condition 3	Condition 1	40S ribosomal protein S25 OS=Homo sapiens GN=RPS25 PE=1 SV=1	2.83847e+07	2.8627e+07	2.90572e+07	3.70816e+07	3.45193e+07	2.60225e+07	4.96638e+07	4.91842e+07	4.77923e+07	6.77293e+07	7.37626e+07	6.74931e+07	3.39299e+07	2.56482e+07	2.60225e+07	2.87619e+07	2.88598e+07	2.78629e+07	1	2	1	1	0	4	7	6	6			x	x	x
HCDH_HUMAN	4	3	166.47	0.00228753	2.1153	Condition 2	Condition 3	Hydroxyacyl-coenzyme A dehydrogenase, mitochondrial OS=Homo sapiens GN=HADH PE=1 SV=3	1.97955e+07	1.90367e+07	1.773e+07	2.58228e+07	2.9137e+07	2.21897e+07	1.06299e+07	1.05669e+07	1.52754e+07	4.72344e+07	4.90514e+07	4.11827e+07	2.3628e+07	2.1649e+07	2.21897e+07	6.15611e+06	6.20034e+06	8.90553e+06	5	2	1	8	4	7	1	1	1			x	x	x
RL31_HUMAN	3	3	159.6	0.00232643	1.82242	Condition 3	Condition 2	60S ribosomal protein L31 OS=Homo sapiens GN=RPL31 PE=1 SV=1	1.98029e+07	1.73775e+07	2.01188e+07	1.05741e+07	1.46099e+07	1.09138e+07	2.43052e+07	2.0671e+07	2.08092e+07	4.72522e+07	4.47764e+07	4.67312e+07	9.67536e+06	1.08553e+07	1.09138e+07	1.40759e+07	1.21291e+07	1.21317e+07	0	0	0	0	0	4	6	7	7			x	x	x
RL35A_HUMAN	3	3	105.54	0.00238501	3.45335	Condition 2	Condition 3	60S ribosomal protein L35a OS=Homo sapiens GN=RPL35A PE=1 SV=2	4.31026e+06	4.60196e+06	4.70416e+06	8.38619e+06	5.04272e+06	8.00537e+06	1.60576e+06	1.70218e+06	2.89887e+06	1.02848e+07	1.18578e+07	1.09267e+07	7.67342e+06	3.74678e+06	8.00537e+06	929946	998790	1.69004e+06	0	0	0	2	0	5	0	0	0			x	x	x
TSNAX_HUMAN	3	3	89.58	0.00242649	1.82662	Condition 1	Condition 3	Translin-associated protein X OS=Homo sapiens GN=TSNAX PE=1 SV=1	4.97054e+06	4.45494e+06	4.14096e+06	4.37845e+06	4.4497e+06	3.30678e+06	2.78661e+06	2.34964e+06	2.29082e+06	1.18603e+07	1.1479e+07	9.61849e+06	4.00631e+06	3.30616e+06	3.30678e+06	1.61381e+06	1.3787e+06	1.33555e+06	3	0	2	0	2	4	1	3	2			x	x	x
APOL2_HUMAN	4	3	160.61	0.00243018	3.25788	Condition 2	Condition 3	Apolipoprotein L2 OS=Homo sapiens GN=APOL2 PE=1 SV=1	5.27894e+06	5.59174e+06	5.71409e+06	6.53103e+06	6.98589e+06	5.6758e+06	1.89281e+06	1.15662e+06	2.84173e+06	1.25962e+07	1.44081e+07	1.32725e+07	5.97593e+06	5.19058e+06	5.6758e+06	1.09618e+06	678670	1.65673e+06	1	1	0	0	1	6	0	0	0			x	x	x
NACAM_HUMAN	3	3	207.77	0.0025769	2.51082	Condition 2	Condition 3	Nascent polypeptide-associated complex subunit alpha, muscle-specific form OS=Homo sapiens GN=NACA PE=1 SV=1	1.53354e+07	1.34393e+07	1.57031e+07	2.34411e+07	1.29346e+07	1.95636e+07	7.91748e+06	7.43259e+06	6.92926e+06	3.65921e+07	3.46287e+07	3.64747e+07	2.14488e+07	9.61051e+06	1.95636e+07	4.58526e+06	4.36122e+06	4.03976e+06	3	0	2	3	2	11	6	7	6			x	x	x
FUS_HUMAN	6	3	298.34	0.00261033	1.60541	Condition 1	Condition 3	RNA-binding protein FUS OS=Homo sapiens GN=FUS PE=1 SV=1	1.77626e+07	1.76416e+07	1.56642e+07	1.46035e+07	1.93552e+07	1.62994e+07	1.16073e+07	9.57226e+06	1.06307e+07	4.23837e+07	4.54568e+07	3.63843e+07	1.33623e+07	1.43811e+07	1.62994e+07	6.72215e+06	5.61672e+06	6.19767e+06	2	0	2	0	0	1	2	0	6			x	x	x
TRXR1_HUMAN	3	3	88.54	0.00267271	6.39964	Condition 2	Condition 3	Thioredoxin reductase 1, cytoplasmic OS=Homo sapiens GN=TXNRD1 PE=1 SV=3	2.0404e+06	2.18976e+06	2.3778e+06	1.65582e+06	5.71823e+06	2.69153e+06	612379	476152	484303	4.86864e+06	5.64233e+06	5.52307e+06	1.51509e+06	4.24869e+06	2.69153e+06	354648	279392	282349	2	0	2	0	0	2	0	2	1			x	x	x
CD9_HUMAN	3	3	136.25	0.0027523	2.14533	Condition 1	Condition 3	CD9 antigen OS=Homo sapiens GN=CD9 PE=1 SV=4	2.0318e+07	2.33252e+07	1.77173e+07	1.92816e+07	2.33253e+07	1.44483e+07	9.92248e+06	8.60498e+06	1.00744e+07	4.84813e+07	6.01016e+07	4.11531e+07	1.76427e+07	1.73309e+07	1.44483e+07	5.74642e+06	5.04915e+06	5.87337e+06	2	0	1	0	1	4	2	3	1			x	x	x
RAGP1_HUMAN	4	3	170.91	0.00320853	2.35467	Condition 1	Condition 3	Ran GTPase-activating protein 1 OS=Homo sapiens GN=RANGAP1 PE=1 SV=1	2.60295e+06	2.48599e+06	2.78357e+06	1.89935e+06	2.62021e+06	2.6977e+06	1.39436e+06	1.1498e+06	799197	6.21096e+06	6.4056e+06	6.46558e+06	1.73791e+06	1.94684e+06	2.6977e+06	807521	674666	465931	2	0	3	0	0	3	2	2	1			x	x	x
DESM_HUMAN	14	3	567.1	0.00327006	8.30464	Condition 3	Condition 2	Desmin OS=Homo sapiens GN=DES PE=1 SV=3	1.00273e+06	970151	880465	296981	1.637e+06	835829	8.706e+06	9.07708e+06	5.21921e+06	2.39264e+06	2.49977e+06	2.04511e+06	271740	1.2163e+06	835829	5.04192e+06	5.32616e+06	3.0428e+06	0	0	0	0	0	0	6	6	5			x	x	x
CSN1_HUMAN	3	3	131.18	0.00336455	3.14823	Condition 2	Condition 3	COP9 signalosome complex subunit 1 OS=Homo sapiens GN=GPS1 PE=1 SV=4	1.85057e+06	1.75586e+06	1.81003e+06	2.23511e+06	3.41436e+06	2.03098e+06	1.1431e+06	606548	689960	4.41568e+06	4.5243e+06	4.20427e+06	2.04514e+06	2.5369e+06	2.03098e+06	662008	355905	402246	1	0	2	0	0	4	2	1	1			x	x	x
B2MG_HUMAN	3	3	103.07	0.00347919	3.00159	Condition 2	Condition 3	Beta-2-microglobulin OS=Homo sapiens GN=B2M PE=1 SV=1	3.48099e+07	3.42967e+07	1.96408e+07	4.30611e+07	5.12765e+07	3.86959e+07	1.15939e+07	1.63643e+07	1.63627e+07	8.30608e+07	8.83717e+07	4.56211e+07	3.94012e+07	3.80989e+07	3.86959e+07	6.71441e+06	9.6021e+06	9.53946e+06	1	0	1	0	0	7	0	1	4			x	x	x
CTBP1_HUMAN	6	3	174.91	0.00356443	2.32757	Condition 2	Condition 3	C-terminal-binding protein 1 OS=Homo sapiens GN=CTBP1 PE=1 SV=2	3.33555e+06	3.2521e+06	3.50019e+06	4.96593e+06	6.25411e+06	3.82761e+06	2.62141e+06	1.97818e+06	1.86538e+06	7.95904e+06	8.37963e+06	8.13013e+06	4.54386e+06	4.64685e+06	3.82761e+06	1.51814e+06	1.16074e+06	1.08752e+06	2	2	1	4	0	3	2	2	2			x	x	x
PURA2_HUMAN	3	3	97.58	0.00372329	10.6835	Condition 2	Condition 3	Adenylosuccinate synthetase isozyme 2 OS=Homo sapiens GN=ADSS PE=1 SV=3	2.30911e+06	2.19873e+06	1.76599e+06	831064	2.18367e+06	3.73839e+06	356924	181014	94172.3	5.50983e+06	5.66542e+06	4.10199e+06	760429	1.62248e+06	3.73839e+06	206706	106214	54902.4	0	0	0	0	0	5	0	0	0			x	x	x
CAZA2_HUMAN	5	3	202.44	0.00378023	14.6803	Condition 1	Condition 3	F-actin-capping protein subunit alpha-2 OS=Homo sapiens GN=CAPZA2 PE=1 SV=3	6.90501e+06	6.85821e+06	7.42694e+06	6.57485e+06	1.37044e+06	7.35066e+06	232139	658430	552871	1.64762e+07	1.76714e+07	1.72511e+07	6.01603e+06	1.01825e+06	7.35066e+06	134439	386347	322323	4	1	2	4	0	1	0	0	0			x	x	x
CD59_HUMAN	3	3	116.34	0.00384937	2.93587	Condition 2	Condition 3	CD59 glycoprotein OS=Homo sapiens GN=CD59 PE=1 SV=1	1.7814e+07	1.79287e+07	1.27122e+07	2.47621e+07	3.68507e+07	1.96235e+07	8.06998e+06	9.72876e+06	9.87154e+06	4.25065e+07	4.61966e+07	2.95274e+07	2.26574e+07	2.73804e+07	1.96235e+07	4.67358e+06	5.70855e+06	5.7551e+06	2	0	2	2	2	4	5	5	3			x	x	x
LYSC_HUMAN	4	3	146.38	0.00389222	6.07885	Condition 1	Condition 3	Lysozyme C OS=Homo sapiens GN=LYZ PE=1 SV=1	1.8454e+07	1.78168e+07	1.8209e+07	4.99273e+06	1.83939e+07	1.08312e+07	3.3846e+06	3.31981e+06	2.2578e+06	4.40336e+07	4.59082e+07	4.22953e+07	4.56838e+06	1.36668e+07	1.08312e+07	1.96013e+06	1.94796e+06	1.3163e+06	2	0	0	2	3	5	5	8	5			x	x	x
VASP_HUMAN	3	3	82.89	0.00431144	6.30454	Condition 2	Condition 3	Vasodilator-stimulated phosphoprotein OS=Homo sapiens GN=VASP PE=1 SV=3	1.42214e+06	1.28787e+06	1.66913e+06	2.17031e+06	3.97692e+06	2.99982e+06	201289	759591	489986	3.39339e+06	3.31844e+06	3.87701e+06	1.98585e+06	2.95488e+06	2.99982e+06	116573	445706	285662	0	0	0	0	0	4	0	0	0			x	x	x
UBP7_HUMAN	3	3	61.63	0.00449101	2.42838	Condition 2	Condition 3	Ubiquitin carboxyl-terminal hydrolase 7 OS=Homo sapiens GN=USP7 PE=1 SV=2	4.24895e+06	3.81354e+06	3.91188e+06	8.60016e+06	1.06687e+07	6.71129e+06	4.63964e+06	2.62645e+06	3.43248e+06	1.01385e+07	9.82628e+06	9.0864e+06	7.8692e+06	7.92697e+06	6.71129e+06	2.68696e+06	1.54112e+06	2.00113e+06	0	1	0	1	2	4	0	2	0			x	x	x
ANT3_HUMAN	3	3	92.47	0.00465163	3.3632	Condition 1	Condition 3	Antithrombin-III OS=Homo sapiens GN=SERPINC1 PE=1 SV=1	9.35399e+06	9.44174e+06	8.55643e+06	2.70114e+06	4.47508e+06	4.22561e+06	3.56902e+06	1.60217e+06	2.96157e+06	2.23198e+07	2.43284e+07	1.98746e+07	2.47156e+06	3.32502e+06	4.22561e+06	2.06693e+06	940108	1.7266e+06	1	0	2	0	2	5	3	2	2			x	x	x
ROAA_HUMAN	4	3	185.09	0.00472481	10.1813	Condition 2	Condition 3	Heterogeneous nuclear ribonucleoprotein A/B OS=Homo sapiens GN=HNRNPAB PE=1 SV=2	1.35657e+07	1.40595e+07	9.62069e+06	2.64215e+07	2.88288e+07	2.0436e+07	3.71041e+06	3.11031e+06	613128	3.23695e+07	3.62268e+07	2.23466e+07	2.41758e+07	2.14201e+07	2.0436e+07	2.14881e+06	1.82504e+06	357453	0	0	1	1	2	4	4	4	3			x	x	x
PSB6_HUMAN	3	3	111.79	0.00502744	2.37227	Condition 3	Condition 1	Proteasome subunit beta type-6 OS=Homo sapiens GN=PSMB6 PE=1 SV=4	2.68569e+06	2.97739e+06	2.81397e+06	5.02125e+06	8.9809e+06	4.66877e+06	6.79078e+06	7.10546e+06	6.21366e+06	6.40839e+06	7.6718e+06	6.5362e+06	4.59448e+06	6.67288e+06	4.66877e+06	3.93276e+06	4.16927e+06	3.62256e+06	0	0	0	0	0	3	4	3	5			x	x	x
GLOD4_HUMAN	4	3	133.04	0.00596824	1.55063	Condition 2	Condition 3	Glyoxalase domain-containing protein 4 OS=Homo sapiens GN=GLOD4 PE=1 SV=1	1.02325e+07	9.79768e+06	8.54459e+06	1.33612e+07	1.42825e+07	1.30578e+07	1.04483e+07	7.89537e+06	7.90457e+06	2.44161e+07	2.52455e+07	1.98471e+07	1.22256e+07	1.0612e+07	1.30578e+07	6.05094e+06	4.63277e+06	4.60836e+06	2	1	0	2	1	0	3	4	4			x	x	x
EIF3F_HUMAN	4	3	149.95	0.00604449	2.30444	Condition 2	Condition 3	Eukaryotic translation initiation factor 3 subunit F OS=Homo sapiens GN=EIF3F PE=1 SV=1	6.27001e+06	5.17692e+06	6.64936e+06	9.20859e+06	1.15943e+07	6.89734e+06	4.70142e+06	3.95441e+06	3.36455e+06	1.4961e+07	1.33393e+07	1.54449e+07	8.42592e+06	8.61469e+06	6.89734e+06	2.72274e+06	2.32033e+06	1.96153e+06	2	1	2	0	1	7	2	2	0			x	x	x
RL32_HUMAN	4	3	195.3	0.0064112	2.48773	Condition 2	Condition 1	60S ribosomal protein L32 OS=Homo sapiens GN=RPL32 PE=1 SV=2	1.08145e+07	1.02647e+07	1.06579e+07	2.03745e+07	3.70242e+07	2.15545e+07	2.33619e+07	2.20008e+07	1.66679e+07	2.58047e+07	2.64488e+07	2.47558e+07	1.86428e+07	2.75093e+07	2.15545e+07	1.35296e+07	1.29094e+07	9.71738e+06	2	0	4	4	6	8	2	3	7			x	x	x
ATLA3_HUMAN	3	3	84.2	0.00661455	5.2339	Condition 1	Condition 3	Atlastin-3 OS=Homo sapiens GN=ATL3 PE=1 SV=1	4.22363e+06	4.18401e+06	3.90117e+06	1.36337e+06	1.16537e+06	3.58757e+06	562179	671356	1.11821e+06	1.00781e+07	1.07809e+07	9.06151e+06	1.24749e+06	865880	3.58757e+06	325576	393932	651916	1	0	0	0	0	2	0	2	2			x	x	x
LSP1_HUMAN	4	3	135.84	0.00671313	1095.52	Condition 1	Condition 3	Lymphocyte-specific protein 1 OS=Homo sapiens GN=LSP1 PE=1 SV=1	5.40118e+06	5.37081e+06	5.07093e+06	2.30569e+06	1.78915e+06	2.09146e+06	0	0	14461.5	1.28879e+07	1.38389e+07	1.17786e+07	2.10972e+06	1.32936e+06	2.09146e+06	0	0	8431.04	3	0	0	0	0	5	0	0	0			x	x	x
PSB4_HUMAN	3	3	104.27	0.00689034	1.32259	Condition 3	Condition 1	Proteasome subunit beta type-4 OS=Homo sapiens GN=PSMB4 PE=1 SV=4	9.8226e+06	9.60129e+06	8.60536e+06	1.09534e+07	8.95726e+06	9.55922e+06	1.21324e+07	1.26173e+07	1.23216e+07	2.34379e+07	2.47395e+07	1.99882e+07	1.00224e+07	6.65532e+06	9.55922e+06	7.02625e+06	7.40345e+06	7.18347e+06	1	0	0	0	2	2	4	4	5				x
PEPD_HUMAN	5	3	175.26	0.00706893	4.94546	Condition 2	Condition 1	Xaa-Pro dipeptidase OS=Homo sapiens GN=PEPD PE=1 SV=3	990124	1.0834e+06	873188	4.19174e+06	2.2035e+06	8.17759e+06	1.30327e+06	1.13022e+06	1.17989e+06	2.36256e+06	2.79157e+06	2.02821e+06	3.83547e+06	1.63722e+06	8.17759e+06	754767	663179	687876	1	0	1	0	0	3	0	0	0			x	x	x
DESP_HUMAN	4	3	113.65	0.00715677	3.90757	Condition 2	Condition 3	Desmoplakin OS=Homo sapiens GN=DSP PE=1 SV=3	2.48888e+06	2.44138e+06	2.81788e+06	3.15982e+06	4.96471e+06	2.09201e+06	498963	1.06088e+06	1.0547e+06	5.93877e+06	6.29065e+06	6.54528e+06	2.89125e+06	3.68882e+06	2.09201e+06	288965	622495	614891	3	0	4	0	0	2	0	0	0			x	x	x
HXK2_HUMAN	6	3	159.69	0.00720384	2.03821	Condition 2	Condition 3	Hexokinase-2 OS=Homo sapiens GN=HK2 PE=1 SV=2	4.86274e+06	4.8172e+06	4.30901e+06	9.66131e+06	6.32253e+06	8.41288e+06	4.98656e+06	3.74664e+06	3.23651e+06	1.16031e+07	1.24124e+07	1.00088e+07	8.84016e+06	4.69769e+06	8.41288e+06	2.88787e+06	2.19842e+06	1.88689e+06	0	0	1	1	0	3	3	0	2			x	x	x
IF4A1_HUMAN	11	3	514.98	0.00724135	1.47344	Condition 3	Condition 2	Eukaryotic initiation factor 4A-I OS=Homo sapiens GN=EIF4A1 PE=1 SV=1	8.55253e+06	8.38135e+06	7.8366e+06	6.64643e+06	8.02759e+06	6.31842e+06	1.12584e+07	1.03968e+07	9.27606e+06	2.04074e+07	2.15961e+07	1.82026e+07	6.08153e+06	5.96457e+06	6.31842e+06	6.52007e+06	6.10051e+06	5.40794e+06	0	0	2	1	0	2	9	8	3				x
PABP2_HUMAN	3	3	107.48	0.00763767	2.59748	Condition 1	Condition 3	Polyadenylate-binding protein 2 OS=Homo sapiens GN=PABPN1 PE=1 SV=3	1.18967e+07	1.20935e+07	8.44306e+06	8.22196e+06	4.52716e+06	7.81161e+06	4.35516e+06	3.61881e+06	4.51248e+06	2.83869e+07	3.11612e+07	1.96113e+07	7.52315e+06	3.36372e+06	7.81161e+06	2.52221e+06	2.12341e+06	2.63077e+06	0	0	0	1	0	2	3	6	5			x	x	x
CLCA_HUMAN	4	3	141.84	0.00763972	1.6543	Condition 2	Condition 1	Clathrin light chain A OS=Homo sapiens GN=CLTA PE=1 SV=1	1.09764e+07	9.85337e+06	1.22515e+07	2.09944e+07	1.89371e+07	1.47949e+07	1.59474e+07	1.47402e+07	1.4596e+07	2.6191e+07	2.5389e+07	2.84573e+07	1.921e+07	1.40704e+07	1.47949e+07	9.23564e+06	8.64914e+06	8.50947e+06	5	2	3	4	4	7	2	2	0			x	x	x
OCAD2_HUMAN	3	3	113.66	0.00871483	1.61016	Condition 3	Condition 2	OCIA domain-containing protein 2 OS=Homo sapiens GN=OCIAD2 PE=1 SV=1	1.21094e+07	1.08473e+07	1.30975e+07	8.81819e+06	1.13762e+07	8.47524e+06	1.50688e+07	1.39704e+07	1.71234e+07	2.88945e+07	2.795e+07	3.04224e+07	8.0687e+06	8.45262e+06	8.47524e+06	8.7268e+06	8.19744e+06	9.98294e+06	4	0	3	2	0	4	0	0	0			x	x	x
AGK_HUMAN	4	3	95.57	0.00886566	1.71661	Condition 1	Condition 2	Acylglycerol kinase, mitochondrial OS=Homo sapiens GN=AGK PE=1 SV=2	3.44926e+06	3.11481e+06	4.29436e+06	2.30641e+06	1.86849e+06	2.1506e+06	2.9881e+06	2.67044e+06	3.54768e+06	8.23036e+06	8.02588e+06	9.97479e+06	2.11038e+06	1.3883e+06	2.1506e+06	1.7305e+06	1.56693e+06	2.06829e+06	3	1	5	0	0	2	2	1	1			x	x	x
RU17_HUMAN	3	3	64.57	0.00892597	2.112	Condition 3	Condition 1	U1 small nuclear ribonucleoprotein 70 kDa OS=Homo sapiens GN=SNRNP70 PE=1 SV=2	5.07929e+06	4.69901e+06	5.70854e+06	7.79147e+06	1.25986e+07	7.80441e+06	1.31582e+07	9.28412e+06	1.02658e+07	1.21198e+07	1.21079e+07	1.32596e+07	7.12925e+06	9.36088e+06	7.80441e+06	7.62033e+06	5.44765e+06	5.98498e+06	0	0	0	0	0	1	4	4	6			x	x	x
PCYOX_HUMAN	4	3	117.62	0.00915342	1.47999	Condition 2	Condition 1	Prenylcysteine oxidase 1 OS=Homo sapiens GN=PCYOX1 PE=1 SV=3	3.55517e+06	3.48312e+06	3.29293e+06	5.52457e+06	4.31949e+06	5.44604e+06	3.16502e+06	3.64933e+06	4.03272e+06	8.48307e+06	8.97489e+06	7.64872e+06	5.05501e+06	3.20942e+06	5.44604e+06	1.83296e+06	2.14132e+06	2.35107e+06	0	0	2	4	2	5	0	0	0				x
TPM1_HUMAN	18	3	667	0.0102229	2.52396	Condition 2	Condition 3	Tropomyosin alpha-1 chain OS=Homo sapiens GN=TPM1 PE=1 SV=2	1.11248e+07	1.15691e+07	1.08732e+07	1.77419e+07	1.2219e+07	1.84903e+07	7.71883e+06	7.49503e+06	3.98264e+06	2.6545e+07	2.98098e+07	2.52559e+07	1.62339e+07	9.07879e+06	1.84903e+07	4.47022e+06	4.39786e+06	2.32188e+06	2	0	0	4	0	6	2	2	2			x	x	x
RLA0_HUMAN	9	3	424.55	0.0103673	1.99725	Condition 2	Condition 1	60S acidic ribosomal protein P0 OS=Homo sapiens GN=RPLP0 PE=1 SV=1	1.59367e+07	1.56318e+07	1.20073e+07	2.64114e+07	3.80912e+07	2.25292e+07	1.84421e+07	1.85731e+07	1.83139e+07	3.80268e+07	4.02782e+07	2.78902e+07	2.41666e+07	2.83021e+07	2.25292e+07	1.06804e+07	1.08981e+07	1.0677e+07	0	2	0	0	0	2	6	6	7			x	x	x
RO60_HUMAN	3	3	119.29	0.0105998	2.44773	Condition 3	Condition 1	60 kDa SS-A/Ro ribonucleoprotein OS=Homo sapiens GN=TROVE2 PE=1 SV=2	4.14397e+06	3.48867e+06	3.52235e+06	5.91749e+06	9.4491e+06	5.6617e+06	6.44855e+06	1.09899e+07	9.86595e+06	9.88803e+06	8.9892e+06	8.1816e+06	5.41454e+06	7.02076e+06	5.6617e+06	3.73456e+06	6.44854e+06	5.75185e+06	2	0	3	0	0	4	2	3	5			x	x	x
IBP7_HUMAN	3	3	122.37	0.0106767	2.45107	Condition 1	Condition 3	Insulin-like growth factor-binding protein 7 OS=Homo sapiens GN=IGFBP7 PE=1 SV=1	2.87474e+06	2.89497e+06	3.03868e+06	1.75716e+06	1.26284e+06	912058	819664	1.15345e+06	1.62057e+06	6.85948e+06	7.45941e+06	7.05815e+06	1.60781e+06	938303	912058	474693	676810	944792	2	0	1	0	0	4	0	0	0			x	x	x
TMED5_HUMAN	3	3	73.98	0.0107292	1.39915	Condition 3	Condition 1	Transmembrane emp24 domain-containing protein 5 OS=Homo sapiens GN=TMED5 PE=1 SV=1	3.72134e+06	3.78305e+06	3.60511e+06	3.84721e+06	4.30325e+06	3.95382e+06	5.44957e+06	5.72671e+06	4.36761e+06	8.87957e+06	9.74771e+06	8.37383e+06	3.52022e+06	3.19735e+06	3.95382e+06	3.15602e+06	3.36027e+06	2.54631e+06	2	0	0	0	1	0	4	3	2				x
SC61B_HUMAN	3	3	140.62	0.0116796	3.09723	Condition 1	Condition 3	Protein transport protein Sec61 subunit beta OS=Homo sapiens GN=SEC61B PE=1 SV=2	1.29612e+07	1.35118e+07	1.40456e+07	1.1367e+07	4.21075e+06	9.36439e+06	4.10245e+06	4.52615e+06	4.45362e+06	3.0927e+07	3.48155e+07	3.26247e+07	1.04009e+07	3.12862e+06	9.36439e+06	2.37586e+06	2.65581e+06	2.59646e+06	2	0	1	0	0	7	4	4	4			x	x	x
A1BG_HUMAN	6	3	249.7	0.0123088	8.78506	Condition 2	Condition 3	Alpha-1B-glycoprotein OS=Homo sapiens GN=A1BG PE=1 SV=4	7.89412e+06	8.73251e+06	4.90532e+06	1.68614e+07	1.90724e+07	1.3534e+07	2.676e+06	2.59255e+06	362348	1.88363e+07	2.25009e+07	1.13939e+07	1.54283e+07	1.4171e+07	1.3534e+07	1.54976e+06	1.52123e+06	211249	2	0	2	3	2	4	4	4	4			x	x	x
SYMC_HUMAN	3	3	145.02	0.012888	2.39847	Condition 2	Condition 3	Methionine--tRNA ligase, cytoplasmic OS=Homo sapiens GN=MARS PE=1 SV=2	5.91537e+06	5.38738e+06	5.5269e+06	7.55093e+06	3.67937e+06	6.0479e+06	1.79701e+06	3.27376e+06	2.13307e+06	1.41148e+07	1.38816e+07	1.28377e+07	6.90915e+06	2.7338e+06	6.0479e+06	1.0407e+06	1.92095e+06	1.24358e+06	3	3	1	1	0	2	6	4	6			x	x	x
RL35_HUMAN	3	3	108.59	0.0131562	1.56932	Condition 3	Condition 1	60S ribosomal protein L35 OS=Homo sapiens GN=RPL35 PE=1 SV=2	1.05877e+07	1.08238e+07	1.07441e+07	1.66181e+07	1.78531e+07	1.59525e+07	1.99942e+07	1.265e+07	1.78182e+07	2.52636e+07	2.78894e+07	2.4956e+07	1.52057e+07	1.3265e+07	1.59525e+07	1.15793e+07	7.42265e+06	1.0388e+07	0	0	0	3	2	3	6	2	4			x	x	x
PTPRC_HUMAN	3	3	147.52	0.0132164	1.56197	Condition 2	Condition 1	Receptor-type tyrosine-protein phosphatase C OS=Homo sapiens GN=PTPRC PE=1 SV=2	4.20851e+06	3.85474e+06	4.14996e+06	6.39424e+06	7.02834e+06	5.65415e+06	5.03797e+06	3.74025e+06	5.2445e+06	1.0042e+07	9.93243e+06	9.6394e+06	5.85077e+06	5.22212e+06	5.65415e+06	2.91765e+06	2.19467e+06	3.05754e+06	4	1	4	3	2	5	0	0	0			x	x	x
FCL_HUMAN	3	3	114.06	0.013745	1.75212	Condition 2	Condition 3	GDP-L-fucose synthase OS=Homo sapiens GN=TSTA3 PE=1 SV=1	6.14274e+06	6.11881e+06	8.19657e+06	7.18589e+06	1.07007e+07	9.21609e+06	5.41201e+06	4.89869e+06	5.15778e+06	1.46573e+07	1.57662e+07	1.90387e+07	6.57514e+06	7.95073e+06	9.21609e+06	3.13427e+06	2.87441e+06	3.00698e+06	1	0	1	0	2	7	1	2	3			x	x	x
AP1B1_HUMAN	9	3	272.91	0.0148085	2.31478	Condition 1	Condition 3	AP-1 complex subunit beta-1 OS=Homo sapiens GN=AP1B1 PE=1 SV=2	4.8084e+06	4.44924e+06	4.43186e+06	2.49002e+06	2.96426e+06	5.02891e+06	2.44356e+06	1.87488e+06	1.59551e+06	1.14734e+07	1.14643e+07	1.02942e+07	2.27838e+06	2.20247e+06	5.02891e+06	1.41514e+06	1.10012e+06	930180	0	0	0	2	0	6	0	0	0			x	x	x
AN32A_HUMAN	8	3	424.17	0.016912	2.17449	Condition 3	Condition 1	Acidic leucine-rich nuclear phosphoprotein 32 family member A OS=Homo sapiens GN=ANP32A PE=1 SV=1	1.62723e+07	1.59302e+07	1.60586e+07	1.25088e+07	2.65007e+07	1.93846e+07	4.20584e+07	3.03248e+07	3.25602e+07	3.88278e+07	4.10471e+07	3.73005e+07	1.14456e+07	1.96902e+07	1.93846e+07	2.43574e+07	1.77937e+07	1.89826e+07	3	1	1	0	2	2	8	5	5			x	x	x
FAAA_HUMAN	3	3	125.62	0.0171564	2.70147	Condition 1	Condition 3	Fumarylacetoacetase OS=Homo sapiens GN=FAH PE=1 SV=2	4.25308e+06	4.56612e+06	3.87105e+06	1.78752e+06	1.78074e+06	1.54963e+06	2.01099e+06	721712	1.96483e+06	1.01484e+07	1.17654e+07	8.99155e+06	1.63559e+06	1.3231e+06	1.54963e+06	1.16463e+06	423479	1.14549e+06	2	0	1	0	0	2	2	0	3			x	x	x
CTL2_HUMAN	3	3	95.4	0.018204	1.90135	Condition 2	Condition 3	Choline transporter-like protein 2 OS=Homo sapiens GN=SLC44A2 PE=1 SV=3	6.63299e+06	6.74543e+06	7.36491e+06	1.28741e+07	9.31052e+06	1.15716e+07	4.02434e+06	6.81757e+06	6.91185e+06	1.58271e+07	1.73808e+07	1.7107e+07	1.17799e+07	6.9178e+06	1.15716e+07	2.33062e+06	4.00035e+06	4.02961e+06	6	0	1	1	0	4	0	0	0			x	x	x
PRS6B_HUMAN	4	3	96.65	0.0205392	1.76526	Condition 2	Condition 3	26S protease regulatory subunit 6B OS=Homo sapiens GN=PSMC4 PE=1 SV=2	4.57156e+06	4.62014e+06	4.72444e+06	5.42051e+06	8.71446e+06	5.52398e+06	3.27296e+06	3.75836e+06	4.10524e+06	1.09083e+07	1.19046e+07	1.09738e+07	4.9598e+06	6.47492e+06	5.52398e+06	1.89548e+06	2.20529e+06	2.39335e+06	0	0	0	1	0	6	0	4	2				x	x
SULF1_HUMAN	4	3	110.21	0.0211948	1.60672	Condition 2	Condition 3	Extracellular sulfatase Sulf-1 OS=Homo sapiens GN=SULF1 PE=1 SV=1	3.19407e+06	3.20885e+06	3.79904e+06	4.21511e+06	4.76444e+06	3.6911e+06	2.81614e+06	3.00891e+06	2.06097e+06	7.62143e+06	8.26819e+06	8.82428e+06	3.85685e+06	3.54002e+06	3.6911e+06	1.63091e+06	1.76554e+06	1.20154e+06	2	0	3	4	0	4	0	0	0				x	x
RS21_HUMAN	5	3	201.78	0.0213379	1.23813	Condition 2	Condition 3	40S ribosomal protein S21 OS=Homo sapiens GN=RPS21 PE=1 SV=1	1.41328e+07	1.36656e+07	1.53072e+07	1.66376e+07	1.99881e+07	1.63241e+07	1.45768e+07	1.41711e+07	1.4018e+07	3.37225e+07	3.5212e+07	3.5555e+07	1.52235e+07	1.48514e+07	1.63241e+07	8.44186e+06	8.31517e+06	8.17249e+06	5	2	5	5	4	5	4	5	5				x
COR1C_HUMAN	3	3	149.01	0.0218865	2.78636	Condition 2	Condition 3	Coronin-1C OS=Homo sapiens GN=CORO1C PE=1 SV=1	4.55348e+06	4.53965e+06	4.35495e+06	7.06636e+06	9.76313e+06	3.86263e+06	2.10318e+06	2.09297e+06	3.23009e+06	1.08652e+07	1.16972e+07	1.01155e+07	6.46576e+06	7.25409e+06	3.86263e+06	1.21802e+06	1.22809e+06	1.88314e+06	4	3	4	6	4	7	0	0	1				x	x
RL18A_HUMAN	3	3	150.81	0.0222578	1.78708	Condition 2	Condition 1	60S ribosomal protein L18a OS=Homo sapiens GN=RPL18A PE=1 SV=2	1.09912e+07	1.04778e+07	1.48458e+07	2.16363e+07	2.42764e+07	1.8985e+07	1.02695e+07	1.33693e+07	1.70688e+07	2.62264e+07	2.6998e+07	3.44834e+07	1.97973e+07	1.80376e+07	1.8985e+07	5.94741e+06	7.84471e+06	9.95112e+06	0	0	0	0	1	5	4	7	8				x	x
LMAN2_HUMAN	4	3	185.76	0.0243899	6.02379	Condition 2	Condition 3	Vesicular integral-membrane protein VIP36 OS=Homo sapiens GN=LMAN2 PE=1 SV=1	1.13481e+07	1.08411e+07	9.7307e+06	2.44256e+07	8.0168e+06	1.73149e+07	3.49628e+06	671617	4.09223e+06	2.70781e+07	2.7934e+07	2.26022e+07	2.23495e+07	5.95655e+06	1.73149e+07	2.02481e+06	394085	2.38577e+06	4	0	1	1	0	5	5	3	5				x	x
HNRH1_HUMAN	12	3	609.91	0.0247331	10.6167	Condition 1	Condition 3	Heterogeneous nuclear ribonucleoprotein H OS=Homo sapiens GN=HNRNPH1 PE=1 SV=4	2.13635e+07	2.17873e+07	2.20996e+07	1.8863e+07	1.37073e+07	1.67502e+07	111923	3.9597e+06	2.0744e+06	5.0976e+07	5.61391e+07	5.13322e+07	1.72598e+07	1.01846e+07	1.67502e+07	64818.4	2.32344e+06	1.20938e+06	4	0	0	1	0	8	0	3	2				x	x
TEBP_HUMAN	3	3	140.5	0.0253007	1.36026	Condition 2	Condition 1	Prostaglandin E synthase 3 OS=Homo sapiens GN=PTGES3 PE=1 SV=1	2.4091e+07	2.37161e+07	2.44547e+07	3.13026e+07	3.85635e+07	2.84288e+07	2.84319e+07	2.57606e+07	2.86526e+07	5.7484e+07	6.11087e+07	5.68026e+07	2.8642e+07	2.8653e+07	2.84288e+07	1.64658e+07	1.51156e+07	1.67045e+07	4	2	4	8	3	7	3	2	2				x
ABCF1_HUMAN	3	3	93.12	0.0283074	2.1975	Condition 2	Condition 3	ATP-binding cassette sub-family F member 1 OS=Homo sapiens GN=ABCF1 PE=1 SV=2	2.24136e+06	2.15342e+06	2.30759e+06	2.46279e+06	2.89283e+06	3.36226e+06	1.46951e+06	1.77319e+06	724481	5.34815e+06	5.54867e+06	5.35998e+06	2.25347e+06	2.1494e+06	3.36226e+06	851041	1.04046e+06	422372	2	0	0	2	2	4	0	0	0				x	x
HNRDL_HUMAN	5	3	203.65	0.0291365	1.39177	Condition 2	Condition 3	Heterogeneous nuclear ribonucleoprotein D-like OS=Homo sapiens GN=HNRNPDL PE=1 SV=3	1.17533e+07	1.18913e+07	1.26812e+07	1.44472e+07	1.72714e+07	1.21475e+07	1.09588e+07	1.05005e+07	1.00589e+07	2.80447e+07	3.06401e+07	2.94556e+07	1.32193e+07	1.28328e+07	1.21475e+07	6.34657e+06	6.16139e+06	5.86435e+06	2	2	0	4	0	3	6	7	5				x
UBP2L_HUMAN	3	3	120.79	0.0295041	1.62167	Condition 2	Condition 1	Ubiquitin-associated protein 2-like OS=Homo sapiens GN=UBAP2L PE=1 SV=2	2.71563e+06	2.66042e+06	2.76064e+06	4.91055e+06	3.17783e+06	5.10664e+06	3.1742e+06	2.96254e+06	2.48262e+06	6.47983e+06	6.85506e+06	6.41233e+06	4.49319e+06	2.36116e+06	5.10664e+06	1.83828e+06	1.73833e+06	1.44737e+06	0	0	0	0	0	2	4	4	4				x	x
PREP_HUMAN	3	3	77	0.0301146	2.87671	Condition 1	Condition 3	Presequence protease, mitochondrial OS=Homo sapiens GN=PITRM1 PE=1 SV=3	3.80215e+06	3.74191e+06	3.65896e+06	5.03526e+06	2.43162e+06	3.69929e+06	584367	2.4322e+06	877827	9.07239e+06	9.64171e+06	8.49891e+06	4.6073e+06	1.80671e+06	3.69929e+06	338425	1.42714e+06	511773	5	0	3	1	2	3	0	0	0				x	x
RL23A_HUMAN	4	3	126.71	0.0316897	1.41067	Condition 3	Condition 2	60S ribosomal protein L23a OS=Homo sapiens GN=RPL23A PE=1 SV=1	1.27991e+07	1.21589e+07	1.63784e+07	1.28158e+07	1.48303e+07	1.30583e+07	1.6791e+07	1.8422e+07	2.22074e+07	3.05402e+07	3.13297e+07	3.80432e+07	1.17266e+07	1.1019e+07	1.30583e+07	9.72419e+06	1.08095e+07	1.29469e+07	0	0	2	0	0	3	6	5	9				x
COX2_HUMAN	4	3	203.34	0.0322596	1.50878	Condition 2	Condition 3	Cytochrome c oxidase subunit 2 OS=Homo sapiens GN=MT-CO2 PE=1 SV=1	2.94236e+07	2.94761e+07	3.11784e+07	3.02156e+07	4.28094e+07	2.70649e+07	2.17359e+07	2.29599e+07	2.16423e+07	7.02084e+07	7.59507e+07	7.24202e+07	2.76475e+07	3.18077e+07	2.70649e+07	1.2588e+07	1.34722e+07	1.26174e+07	3	1	0	1	1	6	4	4	4				x	x
MK01_HUMAN	5	3	159.06	0.0341053	1.85634	Condition 2	Condition 1	Mitogen-activated protein kinase 1 OS=Homo sapiens GN=MAPK1 PE=1 SV=3	1.26118e+07	1.10886e+07	1.33927e+07	1.84202e+07	3.23593e+07	1.80778e+07	1.48018e+07	1.67714e+07	1.62901e+07	3.00932e+07	2.85718e+07	3.11081e+07	1.68546e+07	2.40432e+07	1.80778e+07	8.57217e+06	9.84098e+06	9.49714e+06	4	2	2	4	4	5	3	4	2				x	x
MUC16_HUMAN	3	3	72.34	0.0344259	1.91417	Condition 2	Condition 1	Mucin-16 OS=Homo sapiens GN=MUC16 PE=1 SV=2	1.08112e+07	1.05493e+07	1.05131e+07	1.85865e+07	2.69454e+07	1.54793e+07	9.68111e+06	1.60415e+07	1.37215e+07	2.57967e+07	2.71821e+07	2.44194e+07	1.70068e+07	2.00207e+07	1.54793e+07	5.60664e+06	9.41266e+06	7.99963e+06	4	0	0	2	0	4	0	2	1				x	x
DHRS7_HUMAN	3	3	156.95	0.0350375	1.93788	Condition 2	Condition 3	Dehydrogenase/reductase SDR family member 7 OS=Homo sapiens GN=DHRS7 PE=1 SV=1	5.3619e+06	5.32285e+06	5.55235e+06	6.89942e+06	3.78718e+06	6.81145e+06	3.41721e+06	2.1406e+06	3.47166e+06	1.27941e+07	1.37153e+07	1.28968e+07	6.31301e+06	2.81391e+06	6.81145e+06	1.97901e+06	1.25604e+06	2.02397e+06	3	0	0	3	0	6	1	2	0				x	x
GALM_HUMAN	4	3	96.9	0.0355446	4.38661	Condition 1	Condition 3	Aldose 1-epimerase OS=Homo sapiens GN=GALM PE=1 SV=1	5.29578e+06	5.56471e+06	5.40161e+06	4.67302e+06	2.00017e+06	4.50184e+06	2.23629e+06	1.15753e+06	313388	1.26364e+07	1.43385e+07	1.25467e+07	4.27584e+06	1.48615e+06	4.50184e+06	1.29511e+06	679206	182705	0	0	0	0	0	7	0	0	0				x	x
AATC_HUMAN	4	3	120.93	0.0386707	1.54208	Condition 2	Condition 3	Aspartate aminotransferase, cytoplasmic OS=Homo sapiens GN=GOT1 PE=1 SV=3	5.41539e+06	5.54503e+06	5.8403e+06	8.56042e+06	9.001e+06	7.89824e+06	7.06186e+06	5.59238e+06	3.85566e+06	1.29218e+07	1.42878e+07	1.35656e+07	7.83284e+06	6.68782e+06	7.89824e+06	4.08975e+06	3.28144e+06	2.24785e+06	2	0	3	0	1	3	2	2	1				x	x
RL27_HUMAN	3	3	86.8	0.0407296	1.3779	Condition 3	Condition 2	60S ribosomal protein L27 OS=Homo sapiens GN=RPL27 PE=1 SV=2	2.12296e+07	2.07918e+07	2.35054e+07	2.7058e+07	1.75113e+07	1.99031e+07	2.93865e+07	2.92218e+07	3.02281e+07	5.06565e+07	5.3574e+07	5.45975e+07	2.47583e+07	1.30111e+07	1.99031e+07	1.70186e+07	1.71465e+07	1.76229e+07	3	0	1	1	0	2	4	4	7				x
HEXB_HUMAN	4	3	101.98	0.0432632	2.44237	Condition 2	Condition 1	Beta-hexosaminidase subunit beta OS=Homo sapiens GN=HEXB PE=1 SV=3	3.12367e+06	3.43868e+06	2.9157e+06	5.42491e+06	9.60681e+06	8.11716e+06	5.65303e+06	1.88872e+06	3.21133e+06	7.45346e+06	8.86038e+06	6.77248e+06	4.96382e+06	7.13794e+06	8.11716e+06	3.27385e+06	1.10825e+06	1.8722e+06	0	0	2	2	1	3	2	2	3				x	x
LAP2B_HUMAN	7	3	303.78	0.0446387	2.33851	Condition 3	Condition 1	Lamina-associated polypeptide 2, isoforms beta/gamma OS=Homo sapiens GN=TMPO PE=1 SV=2	5.19035e+06	5.45317e+06	5.13567e+06	5.90678e+06	1.29841e+07	4.85225e+06	1.09508e+07	1.46569e+07	1.12921e+07	1.23848e+07	1.40511e+07	1.1929e+07	5.40474e+06	9.64731e+06	4.85225e+06	6.34196e+06	8.60025e+06	6.5833e+06	0	0	2	0	1	1	1	7	1				x	x
GALE_HUMAN	3	3	52.3	0.0461548	1.76702	Condition 2	Condition 3	UDP-glucose 4-epimerase OS=Homo sapiens GN=GALE PE=1 SV=2	6.24377e+06	5.90034e+06	7.26286e+06	8.98625e+06	1.50829e+07	9.15329e+06	8.20966e+06	5.26107e+06	5.33067e+06	1.48984e+07	1.52033e+07	1.68699e+07	8.22248e+06	1.12067e+07	9.15329e+06	4.75447e+06	3.08704e+06	3.10778e+06	2	0	1	0	2	1	0	1	1				x	x
PYGB_HUMAN	6	3	193.83	0.050503	1.59587	Condition 2	Condition 1	Glycogen phosphorylase, brain form OS=Homo sapiens GN=PYGB PE=1 SV=5	7.39774e+06	7.64058e+06	7.86763e+06	1.14807e+07	1.23484e+07	1.27259e+07	1.06747e+07	1.46779e+07	7.83428e+06	1.76519e+07	1.96873e+07	1.82747e+07	1.05049e+07	9.17495e+06	1.27259e+07	6.18208e+06	8.61255e+06	4.56738e+06	2	1	2	1	0	3	4	3	2					x
ZO1_HUMAN	4	3	105.15	0.05317	2.26449	Condition 1	Condition 2	Tight junction protein ZO-1 OS=Homo sapiens GN=TJP1 PE=1 SV=3	1.36517e+06	1.40853e+06	1.48155e+06	379091	714849	785175	513401	1.09473e+06	1.06361e+06	3.25745e+06	3.62933e+06	3.4413e+06	346871	531139	785175	297327	642356	620081	2	0	0	0	0	0	1	1	2					x
CN37_HUMAN	4	3	120.19	0.0538405	2.1802	Condition 2	Condition 3	2',3'-cyclic-nucleotide 3'-phosphodiesterase OS=Homo sapiens GN=CNP PE=1 SV=2	2.84951e+06	2.35817e+06	2.4615e+06	3.38135e+06	8.25244e+06	3.79891e+06	2.39962e+06	2.69309e+06	1.98585e+06	6.79927e+06	6.07625e+06	5.7175e+06	3.09395e+06	6.13163e+06	3.79891e+06	1.38969e+06	1.58022e+06	1.15775e+06	2	0	2	2	4	2	3	4	5					x
EFTS_HUMAN	3	3	100.61	0.0542233	1.93319	Condition 1	Condition 3	Elongation factor Ts, mitochondrial OS=Homo sapiens GN=TSFM PE=1 SV=2	4.04055e+06	3.93185e+06	4.04318e+06	2.23966e+06	2.97659e+06	2.92631e+06	1.86405e+06	3.12537e+06	1.226e+06	9.64124e+06	1.01311e+07	9.39136e+06	2.04931e+06	2.21163e+06	2.92631e+06	1.07953e+06	1.83388e+06	714760	5	2	6	0	0	1	0	0	0					x
ATPD_HUMAN	3	3	116.01	0.0553989	1.28632	Condition 3	Condition 2	ATP synthase subunit delta, mitochondrial OS=Homo sapiens GN=ATP5D PE=1 SV=2	2.86446e+07	2.58007e+07	2.58271e+07	2.12013e+07	2.80232e+07	2.18469e+07	3.12994e+07	2.83521e+07	3.17691e+07	6.83495e+07	6.64803e+07	5.99904e+07	1.93993e+07	2.08215e+07	2.18469e+07	1.81265e+07	1.66362e+07	1.85214e+07	0	0	0	0	0	3	6	6	5
NIPS2_HUMAN	3	3	112.99	0.055715	1.4254	Condition 2	Condition 3	Protein NipSnap homolog 2 OS=Homo sapiens GN=GBAS PE=1 SV=1	1.03197e+07	1.02633e+07	1.14941e+07	1.30211e+07	1.7167e+07	1.16034e+07	1.08219e+07	8.52999e+06	9.96729e+06	2.46241e+07	2.64452e+07	2.66981e+07	1.19144e+07	1.27553e+07	1.16034e+07	6.2673e+06	5.00515e+06	5.81093e+06	3	0	2	2	2	4	1	3	2
ISOC1_HUMAN	3	3	129.22	0.0568377	2.07453	Condition 1	Condition 3	Isochorismatase domain-containing protein 1 OS=Homo sapiens GN=ISOC1 PE=1 SV=3	5.13189e+06	5.12231e+06	5.3835e+06	1.98002e+06	3.15993e+06	3.71406e+06	2.45172e+06	1.44001e+06	3.64623e+06	1.22453e+07	1.31986e+07	1.25046e+07	1.81173e+06	2.34785e+06	3.71406e+06	1.41987e+06	844953	2.12575e+06	0	0	0	0	0	0	3	5	6					x
IF2GL_HUMAN	3	3	74.87	0.0590202	1.70244	Condition 2	Condition 3	Putative eukaryotic translation initiation factor 2 subunit 3-like protein OS=Homo sapiens GN=EIF2S3L PE=5 SV=2	7.06443e+06	7.00363e+06	5.74673e+06	5.20072e+06	9.50757e+06	7.64472e+06	3.99753e+06	5.37272e+06	3.75971e+06	1.68566e+07	1.80461e+07	1.33483e+07	4.75869e+06	7.0642e+06	7.64472e+06	2.3151e+06	3.15256e+06	2.19191e+06	0	0	1	0	0	2	0	1	2					x
NHRF2_HUMAN	3	3	101.3	0.0618597	2.38444	Condition 2	Condition 3	Na(+)/H(+) exchange regulatory cofactor NHE-RF2 OS=Homo sapiens GN=SLC9A3R2 PE=1 SV=2	1.43529e+06	1.42576e+06	852260	1.77909e+06	2.25919e+06	1.50461e+06	750708	1.18781e+06	386092	3.42479e+06	3.67372e+06	1.9796e+06	1.62788e+06	1.6786e+06	1.50461e+06	434759	696975	225091	0	0	1	0	0	4	0	0	0					x
SC11A_HUMAN	3	3	89.75	0.0660111	1.1398	Condition 2	Condition 3	Signal peptidase complex catalytic subunit SEC11A OS=Homo sapiens GN=SEC11A PE=1 SV=1	4.35453e+06	4.28e+06	4.24237e+06	5.12802e+06	4.82957e+06	4.43686e+06	3.91278e+06	4.4734e+06	4.24273e+06	1.03904e+07	1.10282e+07	9.85404e+06	4.69217e+06	3.58841e+06	4.43686e+06	2.26602e+06	2.62486e+06	2.47351e+06	0	0	0	0	0	4	5	4	6
BAP31_HUMAN	4	3	189.1	0.0670577	1.5416	Condition 2	Condition 3	B-cell receptor-associated protein 31 OS=Homo sapiens GN=BCAP31 PE=1 SV=3	1.88342e+07	1.84531e+07	1.96269e+07	2.50375e+07	3.62018e+07	2.00982e+07	1.73664e+07	1.89768e+07	1.64184e+07	4.49406e+07	4.75478e+07	4.55887e+07	2.29095e+07	2.68983e+07	2.00982e+07	1.00575e+07	1.1135e+07	9.57191e+06	2	0	2	2	0	11	6	7	9					x
PLRKT_HUMAN	3	3	111.85	0.0694585	2.04798	Condition 2	Condition 3	Plasminogen receptor (KT) OS=Homo sapiens GN=PLGRKT PE=1 SV=1	1.0851e+07	1.04957e+07	1.16213e+07	7.81006e+06	1.90091e+07	7.64885e+06	6.47488e+06	5.71249e+06	4.64287e+06	2.58919e+07	2.70441e+07	2.69936e+07	7.14625e+06	1.41239e+07	7.64885e+06	3.74981e+06	3.35192e+06	2.70679e+06	8	3	4	0	0	3	0	0	1					x
SRPRB_HUMAN	3	3	99.3	0.0712035	2.67696	Condition 1	Condition 3	Signal recognition particle receptor subunit beta OS=Homo sapiens GN=SRPRB PE=1 SV=3	3.54147e+06	3.4439e+06	3.29703e+06	1.46869e+06	2.09461e+06	2.87631e+06	2.0643e+06	1.32128e+06	455482	8.45038e+06	8.87384e+06	7.65823e+06	1.34386e+06	1.55632e+06	2.87631e+06	1.1955e+06	775291	265546	2	0	0	1	0	3	0	0	0					x
MSH2_HUMAN	5	3	100.28	0.0734199	1.4405	Condition 2	Condition 1	DNA mismatch repair protein Msh2 OS=Homo sapiens GN=MSH2 PE=1 SV=1	1.4883e+06	1.16798e+06	1.21917e+06	1.83865e+06	2.03312e+06	1.71082e+06	1.22912e+06	1.76882e+06	1.8409e+06	3.55128e+06	3.00952e+06	2.83185e+06	1.68238e+06	1.51062e+06	1.71082e+06	711820	1.03789e+06	1.07324e+06	1	0	0	0	0	0	1	1	1
RECQ1_HUMAN	4	3	112.08	0.0812067	1.38924	Condition 2	Condition 3	ATP-dependent DNA helicase Q1 OS=Homo sapiens GN=RECQL PE=1 SV=3	4.28106e+06	4.9968e+06	3.94445e+06	6.57683e+06	6.27873e+06	4.58664e+06	4.75916e+06	4.0724e+06	3.72366e+06	1.02151e+07	1.28752e+07	9.16203e+06	6.01784e+06	4.66515e+06	4.58664e+06	2.75618e+06	2.38956e+06	2.17089e+06	0	0	2	0	1	3	0	0	0
EIF3L_HUMAN	3	3	97.03	0.0851089	1.5483	Condition 2	Condition 1	Eukaryotic translation initiation factor 3 subunit L OS=Homo sapiens GN=EIF3L PE=1 SV=1	6.29321e+06	6.63271e+06	6.06856e+06	1.10726e+07	1.17694e+07	6.56729e+06	8.75791e+06	9.40815e+06	8.22818e+06	1.50164e+07	1.70904e+07	1.40958e+07	1.01315e+07	8.74474e+06	6.56729e+06	5.07198e+06	5.52043e+06	4.79702e+06	2	0	2	1	2	1	0	3	2					x
EEA1_HUMAN	4	3	127.1	0.110158	2.89831	Condition 2	Condition 3	Early endosome antigen 1 OS=Homo sapiens GN=EEA1 PE=1 SV=2	2.41437e+06	2.78931e+06	1.85335e+06	2.83896e+06	1.16757e+06	5.098e+06	651087	1.30333e+06	1.18691e+06	5.76098e+06	7.18717e+06	4.30489e+06	2.59767e+06	867517	5.098e+06	377065	764757	691969	0	0	0	3	0	6	0	0	1					x
CDC42_HUMAN	4	3	191.27	0.118568	1.26055	Condition 2	Condition 1	Cell division control protein 42 homolog OS=Homo sapiens GN=CDC42 PE=1 SV=2	2.70389e+07	2.60207e+07	2.79815e+07	3.17412e+07	3.94883e+07	3.09269e+07	2.33084e+07	3.0596e+07	3.03573e+07	6.45182e+07	6.70472e+07	6.49945e+07	2.90434e+07	2.93401e+07	3.09269e+07	1.34986e+07	1.79528e+07	1.76983e+07	3	0	1	2	4	12	7	11	10
ALDR_HUMAN	3	3	64.34	0.12532	1.28381	Condition 3	Condition 2	Aldose reductase OS=Homo sapiens GN=AKR1B1 PE=1 SV=3	1.18226e+07	1.21807e+07	1.31532e+07	1.23437e+07	1.20554e+07	9.63121e+06	1.36736e+07	1.72616e+07	1.27532e+07	2.82102e+07	3.13857e+07	3.05519e+07	1.12946e+07	8.95728e+06	9.63121e+06	7.91884e+06	1.01286e+07	7.43513e+06	0	0	0	0	1	2	0	4	2
RL28_HUMAN	5	3	129.58	0.137182	1.28646	Condition 2	Condition 1	60S ribosomal protein L28 OS=Homo sapiens GN=RPL28 PE=1 SV=3	1.70423e+07	1.73295e+07	1.86918e+07	2.13514e+07	2.71999e+07	1.97127e+07	1.76995e+07	2.28042e+07	2.15106e+07	4.06649e+07	4.46525e+07	4.34166e+07	1.95367e+07	2.02098e+07	1.97127e+07	1.02504e+07	1.33808e+07	1.25407e+07	1	0	0	0	1	6	2	3	2
AL1B1_HUMAN	6	3	216.8	0.152639	1.59765	Condition 1	Condition 3	Aldehyde dehydrogenase X, mitochondrial OS=Homo sapiens GN=ALDH1B1 PE=1 SV=3	6.96087e+06	7.2101e+06	4.49021e+06	4.8115e+06	6.24639e+06	5.1519e+06	2.47666e+06	4.21319e+06	4.99056e+06	1.66095e+07	1.85781e+07	1.04297e+07	4.40255e+06	4.64112e+06	5.1519e+06	1.43431e+06	2.47218e+06	2.90949e+06	0	0	0	1	2	4	4	3	4					x
SKP1_HUMAN	3	3	115.66	0.155913	1.42444	Condition 1	Condition 2	S-phase kinase-associated protein 1 OS=Homo sapiens GN=SKP1 PE=1 SV=2	8.59962e+06	8.32721e+06	9.04368e+06	4.37655e+06	9.02331e+06	4.83224e+06	6.28513e+06	6.75084e+06	5.83818e+06	2.05197e+07	2.14566e+07	2.10064e+07	4.00457e+06	6.70439e+06	4.83224e+06	3.63992e+06	3.96119e+06	3.40366e+06	0	0	0	0	2	6	2	3	2
FETUA_HUMAN	3	3	119.3	0.158168	1.18484	Condition 3	Condition 2	Alpha-2-HS-glycoprotein OS=Homo sapiens GN=AHSG PE=1 SV=1	3.17797e+07	2.94799e+07	3.36252e+07	2.82573e+07	3.56295e+07	2.71095e+07	3.53128e+07	3.42715e+07	3.82317e+07	7.58304e+07	7.59603e+07	7.81036e+07	2.58556e+07	2.6473e+07	2.71095e+07	2.04507e+07	2.01095e+07	2.22891e+07	5	0	2	4	5	7	5	3	7
PRP19_HUMAN	3	3	78.47	0.162023	1.46057	Condition 1	Condition 3	Pre-mRNA-processing factor 19 OS=Homo sapiens GN=PRPF19 PE=1 SV=1	8.72879e+06	8.44543e+06	8.84866e+06	7.44457e+06	1.01251e+07	6.28833e+06	4.08599e+06	5.88672e+06	7.84428e+06	2.0828e+07	2.17612e+07	2.05534e+07	6.81183e+06	7.523e+06	6.28833e+06	2.36633e+06	3.45415e+06	4.57321e+06	2	0	0	0	0	4	0	2	0
RL10_HUMAN	5	3	206.92	0.170448	1.32182	Condition 3	Condition 1	60S ribosomal protein L10 OS=Homo sapiens GN=RPL10 PE=1 SV=4	1.5397e+07	1.49978e+07	1.50201e+07	1.67323e+07	2.15486e+07	1.5319e+07	2.32153e+07	1.60556e+07	2.07594e+07	3.67392e+07	3.86446e+07	3.48881e+07	1.53101e+07	1.60108e+07	1.5319e+07	1.34447e+07	9.42094e+06	1.21027e+07	3	2	3	2	2	2	5	4	6
PLOD2_HUMAN	3	3	144.94	0.181057	4.80716	Condition 2	Condition 3	Procollagen-lysine,2-oxoglutarate 5-dioxygenase 2 OS=Homo sapiens GN=PLOD2 PE=1 SV=2	5.99644e+06	5.89953e+06	5.7743e+06	3.96731e+06	2.94522e+07	4.29446e+06	3.08041e+06	2.44393e+06	2.32104e+06	1.43082e+07	1.52012e+07	1.34123e+07	3.63011e+06	2.18832e+07	4.29446e+06	1.78396e+06	1.43402e+06	1.35317e+06	0	0	0	2	2	3	0	3	3					x
H1X_HUMAN	3	3	149.74	0.18321	1.29482	Condition 2	Condition 3	Histone H1x OS=Homo sapiens GN=H1FX PE=1 SV=1	1.61612e+07	1.62807e+07	1.50021e+07	1.29197e+07	1.98561e+07	1.51249e+07	1.36088e+07	9.73424e+06	1.36511e+07	3.85626e+07	4.19503e+07	3.48464e+07	1.18216e+07	1.47532e+07	1.51249e+07	7.8813e+06	5.71176e+06	7.95858e+06	1	0	1	0	0	4	4	6	10
GRAN_HUMAN	3	3	98.55	0.184521	2.02087	Condition 1	Condition 3	Grancalcin OS=Homo sapiens GN=GCA PE=1 SV=2	4.5091e+06	4.57548e+06	4.38618e+06	2.25003e+06	1.94211e+06	2.53402e+06	2.87514e+06	3.22126e+06	569422	1.07593e+07	1.17896e+07	1.01881e+07	2.05879e+06	1.44301e+06	2.53402e+06	1.66508e+06	1.89014e+06	331973	0	0	0	0	0	4	4	2	3					x
SURF4_HUMAN	4	3	166.71	0.186486	1.63608	Condition 2	Condition 3	Surfeit locus protein 4 OS=Homo sapiens GN=SURF4 PE=1 SV=3	5.755e+06	6.53866e+06	2.73889e+06	5.34898e+06	6.20004e+06	4.56524e+06	3.40051e+06	2.88517e+06	3.56359e+06	1.37321e+07	1.6848e+07	6.3618e+06	4.89435e+06	4.60668e+06	4.56524e+06	1.96935e+06	1.69293e+06	2.07757e+06	0	0	0	0	0	2	3	4	5					x
CIRBP_HUMAN	3	3	148.49	0.203609	1.80503	Condition 1	Condition 2	Cold-inducible RNA-binding protein OS=Homo sapiens GN=CIRBP PE=1 SV=1	1.29344e+07	1.28064e+07	1.40035e+07	2.50467e+06	1.04586e+07	9.05537e+06	9.18957e+06	9.63933e+06	9.67328e+06	3.0863e+07	3.2998e+07	3.25268e+07	2.29179e+06	7.77082e+06	9.05537e+06	5.32197e+06	5.65607e+06	5.63952e+06	4	1	4	1	1	6	4	4	4					x
P3H1_HUMAN	3	3	97.7	0.216544	1.31717	Condition 3	Condition 2	Prolyl 3-hydroxylase 1 OS=Homo sapiens GN=P3H1 PE=1 SV=2	4.49257e+06	4.80189e+06	5.40235e+06	3.511e+06	5.08165e+06	3.0053e+06	4.14096e+06	5.22579e+06	5.90974e+06	1.07198e+07	1.23729e+07	1.25484e+07	3.21258e+06	3.77571e+06	3.0053e+06	2.39816e+06	3.06634e+06	3.44538e+06	2	2	2	1	0	4	0	0	0
TXD12_HUMAN	3	3	53.71	0.23811	1.56736	Condition 3	Condition 2	Thioredoxin domain-containing protein 12 OS=Homo sapiens GN=TXNDC12 PE=1 SV=1	3.49628e+06	3.22821e+06	3.23388e+06	1.73741e+06	3.52682e+06	4.34613e+06	4.12225e+06	6.87768e+06	4.06299e+06	8.34255e+06	8.31808e+06	7.51156e+06	1.58974e+06	2.62045e+06	4.34613e+06	2.38732e+06	4.03562e+06	2.36872e+06	0	1	0	2	1	7	0	2	1					x
CPT2_HUMAN	4	3	111.11	0.251708	10.36	Condition 2	Condition 3	Carnitine O-palmitoyltransferase 2, mitochondrial OS=Homo sapiens GN=CPT2 PE=1 SV=2	765841	802335	473483	2.06089e+06	2.67604e+06	1.50676e+06	247735	0	354937	1.82739e+06	2.06736e+06	1.09979e+06	1.88572e+06	1.98832e+06	1.50676e+06	143471	0	206928	0	0	0	0	0	4	0	0	2					x
AIMP1_HUMAN	3	3	99.74	0.25274	1.94211	Condition 2	Condition 3	Aminoacyl tRNA synthase complex-interacting multifunctional protein 1 OS=Homo sapiens GN=AIMP1 PE=1 SV=2	3.93811e+06	3.86146e+06	3.22814e+06	1.46066e+06	5.95132e+06	3.88588e+06	2.38507e+06	1.1939e+06	2.23835e+06	9.39681e+06	9.94975e+06	7.49821e+06	1.33652e+06	4.42188e+06	3.88588e+06	1.38127e+06	700543	1.30496e+06	1	0	0	0	0	1	3	2	4					x
DHX15_HUMAN	4	3	110.74	0.255975	1.35787	Condition 3	Condition 2	Pre-mRNA-splicing factor ATP-dependent RNA helicase DHX15 OS=Homo sapiens GN=DHX15 PE=1 SV=2	7.14883e+06	6.72773e+06	7.68909e+06	5.97205e+06	5.714e+06	4.99575e+06	5.58321e+06	6.54242e+06	1.05262e+07	1.7058e+07	1.73352e+07	1.786e+07	5.46446e+06	4.24555e+06	4.99575e+06	3.23341e+06	3.8389e+06	6.13675e+06	2	0	0	0	0	4	5	2	3
PSMD4_HUMAN	4	3	112.98	0.258415	1.34474	Condition 1	Condition 3	26S proteasome non-ATPase regulatory subunit 4 OS=Homo sapiens GN=PSMD4 PE=1 SV=1	6.04158e+06	5.99191e+06	5.76885e+06	5.99256e+06	3.21499e+06	5.37053e+06	4.14506e+06	5.18075e+06	3.91268e+06	1.44159e+07	1.54393e+07	1.33997e+07	5.48323e+06	2.38877e+06	5.37053e+06	2.40053e+06	3.03991e+06	2.28109e+06	4	0	2	2	1	1	1	2	2
HSDL2_HUMAN	3	3	62.96	0.275965	1.3611	Condition 1	Condition 3	Hydroxysteroid dehydrogenase-like protein 2 OS=Homo sapiens GN=HSDL2 PE=1 SV=1	3.65234e+06	3.35836e+06	3.5244e+06	3.82144e+06	2.55388e+06	2.542e+06	3.57191e+06	1.85749e+06	2.31076e+06	8.71494e+06	8.65343e+06	8.18637e+06	3.49664e+06	1.89755e+06	2.542e+06	2.06861e+06	1.08992e+06	1.34717e+06	4	0	0	0	0	0	2	0	0
NID1_HUMAN	4	3	94.52	0.276653	1.36437	Condition 2	Condition 1	Nidogen-1 OS=Homo sapiens GN=NID1 PE=1 SV=3	6.58039e+06	6.14636e+06	6.71428e+06	8.78877e+06	7.91338e+06	9.82267e+06	6.93193e+06	3.69924e+06	8.87277e+06	1.57016e+07	1.58372e+07	1.55957e+07	8.04178e+06	5.87971e+06	9.82267e+06	4.0145e+06	2.17061e+06	5.17282e+06	2	0	0	0	0	3	0	0	0
DNJA1_HUMAN	3	3	67.88	0.306504	1.53578	Condition 1	Condition 3	DnaJ homolog subfamily A member 1 OS=Homo sapiens GN=DNAJA1 PE=1 SV=2	5.07833e+06	4.90226e+06	5.64403e+06	5.19642e+06	4.55675e+06	1.74362e+06	3.5312e+06	3.35259e+06	3.28996e+06	1.21175e+07	1.26316e+07	1.31098e+07	4.75476e+06	3.3857e+06	1.74362e+06	2.04503e+06	1.9672e+06	1.91805e+06	1	0	0	0	0	2	2	2	0					x
SNX3_HUMAN	3	3	87.61	0.307111	1.93239	Condition 2	Condition 1	Sorting nexin-3 OS=Homo sapiens GN=SNX3 PE=1 SV=3	5.1629e+06	5.38797e+06	5.26225e+06	5.58698e+06	1.88334e+07	6.13673e+06	8.98777e+06	9.09476e+06	7.15369e+06	1.23193e+07	1.38831e+07	1.2223e+07	5.11212e+06	1.39934e+07	6.13673e+06	5.2051e+06	5.33653e+06	4.1706e+06	0	0	0	0	0	6	0	0	1					x
PININ_HUMAN	4	3	70.69	0.314939	1.49256	Condition 1	Condition 3	Pinin OS=Homo sapiens GN=PNN PE=1 SV=4	3.06765e+06	4.10481e+06	3.78578e+06	3.67048e+06	4.32178e+06	2.35225e+06	1.33329e+06	1.49609e+06	4.51254e+06	7.31979e+06	1.05768e+07	8.79348e+06	3.35852e+06	3.21112e+06	2.35225e+06	772153	877862	2.63081e+06	1	0	0	1	0	1	1	0	1
IF4H_HUMAN	3	3	120.12	0.32469	1.39112	Condition 2	Condition 3	Eukaryotic translation initiation factor 4H OS=Homo sapiens GN=EIF4H PE=1 SV=5	9.07218e+06	9.0768e+06	8.70548e+06	6.60647e+06	1.3933e+07	8.41492e+06	7.7887e+06	5.8674e+06	7.1576e+06	2.16473e+07	2.3388e+07	2.02208e+07	6.04496e+06	1.03523e+07	8.41492e+06	4.51068e+06	3.44282e+06	4.17288e+06	2	0	3	1	3	3	4	3	5
FLII_HUMAN	3	3	76.05	0.343278	1.59882	Condition 3	Condition 1	Protein flightless-1 homolog OS=Homo sapiens GN=FLII PE=1 SV=2	1.37419e+06	1.34474e+06	1.15736e+06	1.12884e+06	3.57093e+06	1.3997e+06	2.33929e+06	2.05022e+06	1.808e+06	3.27899e+06	3.46498e+06	2.68828e+06	1.0329e+06	2.65323e+06	1.3997e+06	1.35475e+06	1.20301e+06	1.05407e+06	0	0	0	0	0	2	2	0	0					x
NID2_HUMAN	3	3	47.63	0.349295	1.57623	Condition 2	Condition 3	Nidogen-2 OS=Homo sapiens GN=NID2 PE=1 SV=3	4.59228e+06	4.38781e+06	5.42727e+06	7.2849e+06	2.62181e+06	5.78331e+06	2.98835e+06	2.71602e+06	4.24976e+06	1.09577e+07	1.1306e+07	1.26063e+07	6.66573e+06	1.94803e+06	5.78331e+06	1.73065e+06	1.59368e+06	2.47761e+06	0	2	1	0	1	2	0	0	0					x
PSMD5_HUMAN	3	3	121.52	0.358294	1.76774	Condition 1	Condition 3	26S proteasome non-ATPase regulatory subunit 5 OS=Homo sapiens GN=PSMD5 PE=1 SV=3	2.3061e+06	2.10358e+06	2.2633e+06	1.09765e+06	1.30559e+06	3.96777e+06	1.59637e+06	1.6525e+06	526010	5.50263e+06	5.42027e+06	5.25713e+06	1.00436e+06	970066	3.96777e+06	924509	969637	306664	2	0	0	0	0	2	3	1	1					x
SF3B2_HUMAN	5	3	138.61	0.40252	1.71794	Condition 1	Condition 2	Splicing factor 3B subunit 2 OS=Homo sapiens GN=SF3B2 PE=1 SV=2	4.79747e+06	4.47827e+06	4.50943e+06	3.78427e+06	276975	3.963e+06	3.22539e+06	2.72108e+06	2.54413e+06	1.14474e+07	1.15391e+07	1.04744e+07	3.46263e+06	205794	3.963e+06	1.86792e+06	1.59665e+06	1.48323e+06	3	1	4	0	0	4	4	3	2					x
AT5F1_HUMAN	4	3	93.39	0.407225	1.22731	Condition 3	Condition 2	ATP synthase F(0) complex subunit B1, mitochondrial OS=Homo sapiens GN=ATP5F1 PE=1 SV=2	8.68437e+06	8.48898e+06	8.87877e+06	4.9293e+06	1.05533e+07	6.73791e+06	9.74924e+06	9.33771e+06	8.18443e+06	2.0722e+07	2.18734e+07	2.06233e+07	4.51034e+06	7.84121e+06	6.73791e+06	5.64609e+06	5.47909e+06	4.77152e+06	0	0	0	0	0	0	4	3	2
RUVB2_HUMAN	5	3	115.2	0.454222	1.35151	Condition 3	Condition 2	RuvB-like 2 OS=Homo sapiens GN=RUVBL2 PE=1 SV=3	4.90772e+06	5.06074e+06	5.40837e+06	4.51085e+06	5.69204e+06	2.52319e+06	4.32597e+06	4.94617e+06	7.92726e+06	1.17104e+07	1.30399e+07	1.25624e+07	4.12745e+06	4.22924e+06	2.52319e+06	2.50531e+06	2.90226e+06	4.62159e+06	0	0	0	1	0	3	3	6	5
NDUS2_HUMAN	4	3	131.72	0.463576	1.33078	Condition 2	Condition 3	NADH dehydrogenase [ubiquinone] iron-sulfur protein 2, mitochondrial OS=Homo sapiens GN=NDUFS2 PE=1 SV=2	3.54275e+06	3.46627e+06	3.83355e+06	5.30594e+06	3.06522e+06	5.1056e+06	4.39826e+06	3.60015e+06	2.12853e+06	8.45343e+06	8.93148e+06	8.90445e+06	4.85497e+06	2.27748e+06	5.1056e+06	2.54717e+06	2.11246e+06	1.24093e+06	0	0	0	0	0	5	1	2	0
UB2D2_HUMAN	4	3	121.59	0.480793	1.90011	Condition 2	Condition 1	Ubiquitin-conjugating enzyme E2 D2 OS=Homo sapiens GN=UBE2D2 PE=1 SV=1	3.00878e+06	2.75926e+06	2.46156e+06	2.27489e+06	1.05498e+07	2.8125e+06	4.05983e+06	4.72053e+06	4.44324e+06	7.17931e+06	7.10974e+06	5.71763e+06	2.08154e+06	7.83858e+06	2.8125e+06	2.35118e+06	2.76987e+06	2.59041e+06	0	0	3	0	2	0	1	1	1					x
GBP2_HUMAN	6	3	164.09	0.481797	1.2702	Condition 1	Condition 2	Guanylate-binding protein 2 OS=Homo sapiens GN=GBP2 PE=1 SV=3	6.25187e+06	6.02749e+06	6.95903e+06	3.21543e+06	7.14365e+06	4.78692e+06	5.69524e+06	7.19606e+06	4.33445e+06	1.49177e+07	1.55309e+07	1.61642e+07	2.94214e+06	5.30779e+06	4.78692e+06	3.2983e+06	4.22244e+06	2.52698e+06	7	0	3	0	2	1	0	0	0
THOC4_HUMAN	3	3	90.15	0.489116	1.38111	Condition 3	Condition 2	THO complex subunit 4 OS=Homo sapiens GN=ALYREF PE=1 SV=3	8.33194e+06	8.46272e+06	7.68712e+06	1.04922e+07	2.80303e+06	9.12895e+06	1.27167e+07	8.25265e+06	1.00007e+07	1.9881e+07	2.18057e+07	1.78554e+07	9.60038e+06	2.08268e+06	9.12895e+06	7.36465e+06	4.84241e+06	5.83042e+06	1	0	0	0	0	2	0	1	1
RL17_HUMAN	3	3	161.66	0.515195	1.14483	Condition 3	Condition 2	60S ribosomal protein L17 OS=Homo sapiens GN=RPL17 PE=1 SV=3	2.69596e+07	2.56142e+07	2.90794e+07	2.44829e+07	2.80545e+07	2.13449e+07	3.45001e+07	2.55176e+07	2.45646e+07	6.4329e+07	6.59998e+07	6.75448e+07	2.2402e+07	2.08448e+07	2.13449e+07	1.99801e+07	1.4973e+07	1.43212e+07	4	0	5	2	3	3	7	7	6
PSB7_HUMAN	3	3	122.93	0.517336	1.2043	Condition 3	Condition 1	Proteasome subunit beta type-7 OS=Homo sapiens GN=PSMB7 PE=1 SV=1	9.31366e+06	8.49569e+06	9.73152e+06	7.0666e+06	1.28311e+07	7.93628e+06	1.16458e+07	8.76777e+06	1.27539e+07	2.22235e+07	2.18907e+07	2.2604e+07	6.46598e+06	9.5336e+06	7.93628e+06	6.74443e+06	5.14467e+06	7.43552e+06	2	2	4	0	1	3	5	3	4
TADBP_HUMAN	3	3	178.78	0.518538	1.14393	Condition 2	Condition 3	TAR DNA-binding protein 43 OS=Homo sapiens GN=TARDBP PE=1 SV=1	3.88725e+06	3.61833e+06	3.69932e+06	5.12743e+06	3.75762e+06	3.6793e+06	3.16804e+06	3.56747e+06	4.24802e+06	9.27546e+06	9.32328e+06	8.59266e+06	4.69163e+06	2.79194e+06	3.6793e+06	1.83471e+06	2.09329e+06	2.4766e+06	1	1	0	2	1	5	2	4	4
RS17_HUMAN	3	3	108.43	0.533775	1.32777	Condition 2	Condition 3	40S ribosomal protein S17 OS=Homo sapiens GN=RPS17 PE=1 SV=2	2.19387e+07	1.9362e+07	2.34448e+07	3.24763e+07	1.37304e+07	2.3525e+07	1.66706e+07	1.79943e+07	1.78529e+07	5.23485e+07	4.98897e+07	5.44569e+07	2.9716e+07	1.02018e+07	2.3525e+07	9.65445e+06	1.05585e+07	1.04083e+07	3	0	2	2	0	3	0	1	0
NCPR_HUMAN	5	3	126.6	0.542881	1.09688	Condition 1	Condition 3	NADPH--cytochrome P450 reductase OS=Homo sapiens GN=POR PE=1 SV=2	3.69265e+06	3.92726e+06	4.21377e+06	4.18266e+06	3.225e+06	3.60414e+06	3.8605e+06	3.77372e+06	3.15427e+06	8.81112e+06	1.01193e+07	9.78761e+06	3.82716e+06	2.3962e+06	3.60414e+06	2.23574e+06	2.21431e+06	1.83894e+06	4	0	4	2	4	4	1	0	0
RANG_HUMAN	3	3	104.77	0.590549	1.10523	Condition 1	Condition 3	Ran-specific GTPase-activating protein OS=Homo sapiens GN=RANBP1 PE=1 SV=1	1.918e+07	1.85584e+07	2.09294e+07	1.43638e+07	2.22039e+07	1.71751e+07	1.84132e+07	1.73955e+07	1.72733e+07	4.57658e+07	4.78192e+07	4.86142e+07	1.31429e+07	1.64977e+07	1.71751e+07	1.06637e+07	1.02071e+07	1.00703e+07	2	0	0	0	0	5	2	3	4
NSF1C_HUMAN	3	3	85.36	0.596019	1.28395	Condition 2	Condition 1	NSFL1 cofactor p47 OS=Homo sapiens GN=NSFL1C PE=1 SV=2	8.834e+06	9.38807e+06	9.05367e+06	1.1642e+07	1.50806e+07	8.29818e+06	1.62885e+07	1.0092e+07	7.95483e+06	2.1079e+07	2.41901e+07	2.10296e+07	1.06525e+07	1.1205e+07	8.29818e+06	9.43321e+06	5.9217e+06	4.63766e+06	1	0	3	1	2	4	2	0	3
RL34_HUMAN	4	3	149.45	0.600492	1.35453	Condition 1	Condition 2	60S ribosomal protein L34 OS=Homo sapiens GN=RPL34 PE=1 SV=3	1.16016e+07	1.17238e+07	1.19385e+07	8.01306e+06	1.02038e+07	7.8172e+06	1.4449e+06	1.24773e+07	1.34468e+07	2.76829e+07	3.02085e+07	2.77303e+07	7.332e+06	7.5815e+06	7.8172e+06	836785	7.32133e+06	7.83949e+06	1	0	0	1	0	4	0	1	2
SYIM_HUMAN	4	3	159.95	0.622703	1.21888	Condition 1	Condition 3	Isoleucine--tRNA ligase, mitochondrial OS=Homo sapiens GN=IARS2 PE=1 SV=2	5.77808e+06	5.38147e+06	5.68558e+06	6.33849e+06	3.05683e+06	5.46361e+06	3.16024e+06	5.82756e+06	4.83235e+06	1.37872e+07	1.38663e+07	1.32063e+07	5.79976e+06	2.27125e+06	5.46361e+06	1.8302e+06	3.41944e+06	2.81726e+06	3	1	2	0	0	2	0	0	0
LRBA_HUMAN	4	3	65.93	0.636174	1.68883	Condition 2	Condition 3	Lipopolysaccharide-responsive and beige-like anchor protein OS=Homo sapiens GN=LRBA PE=1 SV=4	4.30032e+06	7.67148e+06	4.11746e+06	6.20411e+06	1.04002e+07	2.31388e+06	4.26124e+06	3.73513e+06	3.20554e+06	1.02611e+07	1.9767e+07	9.56391e+06	5.6768e+06	7.72742e+06	2.31388e+06	2.46782e+06	2.19166e+06	1.86883e+06	0	0	1	2	2	1	0	0	0					x
CNPY2_HUMAN	5	3	196.49	0.698614	1.1364	Condition 3	Condition 2	Protein canopy homolog 2 OS=Homo sapiens GN=CNPY2 PE=1 SV=1	6.93067e+06	6.48007e+06	6.57442e+06	7.76986e+06	4.2064e+06	7.15462e+06	8.05695e+06	5.9475e+06	7.73589e+06	1.65374e+07	1.66971e+07	1.52708e+07	7.10947e+06	3.12539e+06	7.15462e+06	4.66604e+06	3.48982e+06	4.51002e+06	3	0	2	0	0	3	3	4	1
NDUV1_HUMAN	3	3	73.15	0.73107	1.0958	Condition 2	Condition 1	NADH dehydrogenase [ubiquinone] flavoprotein 1, mitochondrial OS=Homo sapiens GN=NDUFV1 PE=1 SV=4	8.54427e+06	8.47817e+06	9.14376e+06	1.186e+07	8.29522e+06	8.51779e+06	8.30426e+06	9.4581e+06	8.92291e+06	2.03877e+07	2.18456e+07	2.12388e+07	1.0852e+07	6.16342e+06	8.51779e+06	4.80926e+06	5.54974e+06	5.20205e+06	5	0	0	4	3	3	0	0	0
SNX2_HUMAN	4	3	175.35	0.814264	1.44889	Condition 3	Condition 2	Sorting nexin-2 OS=Homo sapiens GN=SNX2 PE=1 SV=2	5.84694e+06	5.52798e+06	5.73436e+06	7.07547e+06	3.14609e+06	6.4636e+06	2.81911e+06	1.02222e+07	1.11337e+07	1.39515e+07	1.42439e+07	1.33196e+07	6.4741e+06	2.33757e+06	6.4636e+06	1.63263e+06	5.99807e+06	6.49093e+06	4	2	0	1	0	2	1	3	2
PSB3_HUMAN	3	3	85.79	0.827236	1.15101	Condition 2	Condition 3	Proteasome subunit beta type-3 OS=Homo sapiens GN=PSMB3 PE=1 SV=2	1.57727e+07	1.53111e+07	1.47963e+07	1.46148e+07	2.31406e+07	1.19008e+07	1.27554e+07	1.53577e+07	1.50282e+07	3.76355e+07	3.94519e+07	3.43683e+07	1.33727e+07	1.71937e+07	1.19008e+07	7.38704e+06	9.01146e+06	8.76144e+06	2	1	1	2	0	3	4	2	4
PRAF3_HUMAN	3	3	65.41	0.838415	1.065	Condition 3	Condition 1	PRA1 family protein 3 OS=Homo sapiens GN=ARL6IP5 PE=1 SV=1	1.57197e+07	1.62199e+07	1.57968e+07	1.99806e+07	1.23499e+07	1.66491e+07	1.67262e+07	1.71852e+07	1.69279e+07	3.75092e+07	4.17935e+07	3.66922e+07	1.82824e+07	9.17608e+06	1.66491e+07	9.68668e+06	1.00838e+07	9.86898e+06	1	0	0	0	1	3	0	0	1
MPPA_HUMAN	3	3	106.54	0.881545	1.25058	Condition 3	Condition 2	Mitochondrial-processing peptidase subunit alpha OS=Homo sapiens GN=PMPCA PE=1 SV=2	1.07425e+07	1.0136e+07	1.01115e+07	9.54016e+06	1.00588e+07	7.56591e+06	1.52851e+07	1.62028e+06	1.70665e+07	2.5633e+07	2.61172e+07	2.34866e+07	8.7293e+06	7.47376e+06	7.56591e+06	8.85208e+06	950734	9.94978e+06	2	1	2	0	1	0	0	2	0
FBLN4_HUMAN	3	3	103.29	0.932354	1.08588	Condition 2	Condition 3	EGF-containing fibulin-like extracellular matrix protein 2 OS=Homo sapiens GN=EFEMP2 PE=1 SV=3	6.9183e+06	7.09139e+06	7.36684e+06	5.22636e+06	1.10276e+07	5.71464e+06	4.76797e+06	6.23537e+06	9.22787e+06	1.65079e+07	1.82723e+07	1.71114e+07	4.78216e+06	8.1936e+06	5.71464e+06	2.76128e+06	3.65873e+06	5.37984e+06	7	5	6	2	2	0	1	2	1
RBM14_HUMAN	4	3	168.88	0.989453	1.02789	Condition 3	Condition 1	RNA-binding protein 14 OS=Homo sapiens GN=RBM14 PE=1 SV=2	7.17474e+06	6.67697e+06	6.71584e+06	6.95609e+06	6.96092e+06	6.92151e+06	6.80536e+06	5.64858e+06	8.68729e+06	1.71198e+07	1.72044e+07	1.55993e+07	6.36487e+06	5.17203e+06	6.92151e+06	3.9412e+06	3.31442e+06	5.06469e+06	3	2	2	2	0	6	0	1	1
IGJ_HUMAN	2	2	103.53	1.78835e-12	Infinity	Condition 1	Condition 3	Immunoglobulin J chain OS=Homo sapiens GN=JCHAIN PE=1 SV=4	7.02871e+06	6.88753e+06	7.59405e+06	2.3718e+06	3.03503e+06	2.19982e+06	0	0	0	1.67714e+07	1.7747e+07	1.76392e+07	2.17021e+06	2.25505e+06	2.19982e+06	0	0	0	5	0	0	0	0	1	0	0	0			x	x	x
VATH_HUMAN	2	2	95.69	1.84941e-12	Infinity	Condition 2	Condition 3	V-type proton ATPase subunit H OS=Homo sapiens GN=ATP6V1H PE=1 SV=1	445790	436530	385670	722687	586204	566386	0	0	0	1.06371e+06	1.1248e+06	895821	661263	435554	566386	0	0	0	0	0	0	0	0	4	0	0	0			x	x	x
THSD4_HUMAN	3	2	112.39	3.80659e-08	2.06114	Condition 2	Condition 3	Thrombospondin type-1 domain-containing protein 4 OS=Homo sapiens GN=THSD4 PE=2 SV=2	5.14972e+06	5.18962e+06	5.13087e+06	7.76445e+06	7.70427e+06	7.81339e+06	3.63575e+06	3.90192e+06	3.75808e+06	1.22879e+07	1.3372e+07	1.19178e+07	7.10452e+06	5.72434e+06	7.81339e+06	2.10558e+06	2.28953e+06	2.19096e+06	2	0	0	2	0	2	0	0	0			x	x	x
FABPL_HUMAN	3	2	199.8	1.35025e-07	9.64071	Condition 2	Condition 3	Fatty acid-binding protein, liver OS=Homo sapiens GN=FABP1 PE=1 SV=1	6.14204e+06	5.55806e+06	6.42234e+06	3.22119e+07	3.60012e+07	2.82444e+07	3.36218e+06	3.42583e+06	3.21721e+06	1.46557e+07	1.43214e+07	1.49176e+07	2.94741e+07	2.67492e+07	2.82444e+07	1.94715e+06	2.01018e+06	1.87563e+06	0	0	0	0	3	6	0	0	0			x	x	x
PROSC_HUMAN	2	2	61.97	1.97062e-07	37.7475	Condition 2	Condition 3	Proline synthase co-transcribed bacterial homolog protein OS=Homo sapiens GN=PROSC PE=1 SV=1	818536	738388	807801	1.66961e+06	1.27666e+06	1.68044e+06	42182.5	47790.1	32597.5	1.95313e+06	1.90259e+06	1.87633e+06	1.5277e+06	948571	1.68044e+06	24429.2	28041.8	19004.3	0	0	0	0	0	3	0	0	0			x	x	x
AGR2_HUMAN	2	2	60.73	2.01276e-07	9.43083	Condition 2	Condition 1	Anterior gradient protein 2 homolog OS=Homo sapiens GN=AGR2 PE=1 SV=1	2.77836e+06	2.96772e+06	2.95824e+06	3.10489e+07	2.41704e+07	2.68697e+07	9.2324e+06	8.40111e+06	8.04045e+06	6.62951e+06	7.64687e+06	6.87131e+06	2.841e+07	1.79588e+07	2.68697e+07	5.34678e+06	4.92952e+06	4.68758e+06	0	0	0	0	0	3	0	0	0			x	x	x
CSK_HUMAN	2	2	69.93	3.3329e-07	26.7746	Condition 2	Condition 3	Tyrosine-protein kinase CSK OS=Homo sapiens GN=CSK PE=1 SV=1	867498	709983	716205	1.22896e+06	812420	1.04846e+06	43496.9	36701.3	35203.6	2.06996e+06	1.8294e+06	1.66358e+06	1.1245e+06	603635	1.04846e+06	25190.4	21535.2	20523.7	0	0	0	2	0	3	0	0	0			x	x	x
APOC3_HUMAN	2	2	133.78	3.62784e-07	15.3738	Condition 2	Condition 3	Apolipoprotein C-III OS=Homo sapiens GN=APOC3 PE=1 SV=1	1.68819e+06	1.511e+06	1.78498e+06	1.34468e+07	1.55044e+07	1.22524e+07	790752	1.05295e+06	836418	4.02823e+06	3.89338e+06	4.1461e+06	1.23039e+07	1.15199e+07	1.22524e+07	457950	617839	487632	0	0	0	0	0	4	0	0	0			x	x	x
EWS_HUMAN	3	2	91.71	6.50763e-07	9.71072	Condition 1	Condition 3	RNA-binding protein EWS OS=Homo sapiens GN=EWSR1 PE=1 SV=1	8.54983e+06	8.21118e+06	8.16649e+06	7.85024e+06	6.96106e+06	6.68651e+06	696288	1.01264e+06	858080	2.04009e+07	2.11576e+07	1.89688e+07	7.18302e+06	5.17213e+06	6.68651e+06	403242	594186	500261	0	0	0	0	0	3	2	2	2			x	x	x
SAFB2_HUMAN	5	2	147.8	1.10519e-06	6.56152	Condition 1	Condition 3	Scaffold attachment factor B2 OS=Homo sapiens GN=SAFB2 PE=1 SV=1	9.81485e+07	1.05096e+08	1.19908e+08	9.34304e+07	1.07138e+08	8.16286e+07	1.56086e+07	1.78527e+07	1.57882e+07	2.34194e+08	2.70798e+08	2.78518e+08	8.54894e+07	7.96047e+07	8.16286e+07	9.03941e+06	1.04755e+07	9.20454e+06	0	0	0	2	1	1	0	0	0			x	x	x
ADH1G_HUMAN	5	2	192.23	1.3799e-06	16.6893	Condition 2	Condition 1	Alcohol dehydrogenase 1C OS=Homo sapiens GN=ADH1C PE=1 SV=2	773911	698306	780516	1.17745e+07	1.52476e+07	1.05743e+07	2.92238e+06	2.32651e+06	2.113e+06	1.84665e+06	1.79931e+06	1.81296e+06	1.07737e+07	1.13291e+07	1.05743e+07	1.69244e+06	1.36513e+06	1.23188e+06	0	0	0	0	2	4	0	0	0			x	x	x
TBA4A_HUMAN	17	2	1122.39	1.7216e-06	12.293	Condition 2	Condition 3	Tubulin alpha-4A chain OS=Homo sapiens GN=TUBA4A PE=1 SV=1	7.53893e+06	7.61023e+06	6.09799e+06	1.60959e+07	2.08836e+07	1.46863e+07	1.399e+06	1.53808e+06	1.2658e+06	1.79888e+07	1.96092e+07	1.41642e+07	1.47279e+07	1.55167e+07	1.46863e+07	810207	902499	737962	0	0	0	1	3	5	2	2	2			x	x	x
IGHA2_HUMAN	11	2	534.2	1.83337e-06	552.581	Condition 2	Condition 3	Ig alpha-2 chain C region OS=Homo sapiens GN=IGHA2 PE=1 SV=3	9.7083e+06	8.78368e+06	8.70021e+06	3.6991e+07	3.03104e+07	3.2666e+07	65294.5	25904.8	89710.8	2.31652e+07	2.26328e+07	2.02086e+07	3.3847e+07	2.25209e+07	3.2666e+07	37814.1	15200.1	52301.4	0	0	0	0	0	7	0	0	0			x	x	x
PTGR1_HUMAN	3	2	84.75	1.84546e-06	5.45588	Condition 1	Condition 3	Prostaglandin reductase 1 OS=Homo sapiens GN=PTGR1 PE=1 SV=2	2.20103e+06	2.40677e+06	2.34507e+06	1.56114e+06	1.25606e+06	1.56891e+06	376336	453605	444440	5.25192e+06	6.20149e+06	5.44706e+06	1.42846e+06	933260	1.56891e+06	217948	266162	259108	1	0	0	0	0	2	1	1	0			x	x	x
ELOC_HUMAN	2	2	65.79	2.21863e-06	85.1548	Condition 2	Condition 3	Transcription elongation factor B polypeptide 1 OS=Homo sapiens GN=TCEB1 PE=1 SV=1	3.62927e+06	2.93255e+06	3.07325e+06	5.1618e+06	7.33466e+06	3.79517e+06	48846.8	52080.4	90390.5	8.65988e+06	7.55625e+06	7.13845e+06	4.72308e+06	5.44972e+06	3.79517e+06	28288.7	30559.3	52697.6	2	0	0	2	0	2	0	0	0			x	x	x
LMCD1_HUMAN	3	2	112.47	2.29582e-06	2.26246	Condition 2	Condition 3	LIM and cysteine-rich domains protein 1 OS=Homo sapiens GN=LMCD1 PE=1 SV=1	5.64564e+06	5.50287e+06	5.79663e+06	9.35384e+06	9.86014e+06	9.23982e+06	3.89642e+06	4.48792e+06	4.19215e+06	1.34712e+07	1.41792e+07	1.34642e+07	8.55882e+06	7.32617e+06	9.23982e+06	2.25654e+06	2.63338e+06	2.44402e+06	2	0	1	1	3	3	0	0	0			x	x	x
3HIDH_HUMAN	2	2	47.66	2.39693e-06	22.7733	Condition 1	Condition 3	3-hydroxyisobutyrate dehydrogenase, mitochondrial OS=Homo sapiens GN=HIBADH PE=1 SV=2	4.76784e+06	4.79395e+06	5.26631e+06	822561	1.4576e+06	1.01522e+06	213123	243474	194518	1.13767e+07	1.23525e+07	1.22324e+07	752648	1.08301e+06	1.01522e+06	123427	142864	113404	2	0	0	1	0	1	0	0	0			x	x	x
GLNA_HUMAN	3	2	123.97	2.79594e-06	16.0545	Condition 2	Condition 3	Glutamine synthetase OS=Homo sapiens GN=GLUL PE=1 SV=4	1.65856e+06	1.54397e+06	1.52955e+06	4.76534e+06	5.88355e+06	3.78096e+06	313953	342635	242218	3.95754e+06	3.97831e+06	3.55279e+06	4.36032e+06	4.37153e+06	3.78096e+06	181820	201048	141213	0	0	0	0	0	3	0	0	0			x	x	x
CD81_HUMAN	2	2	59.35	2.82636e-06	31.0322	Condition 2	Condition 3	CD81 antigen OS=Homo sapiens GN=CD81 PE=1 SV=1	6.42923e+06	6.50108e+06	4.79424e+06	1.91238e+07	2.19704e+07	1.70536e+07	755798	434737	683256	1.53409e+07	1.67512e+07	1.11359e+07	1.74984e+07	1.63242e+07	1.70536e+07	437707	255091	398338	0	0	0	0	1	0	4	4	3			x	x	x
CK054_HUMAN	2	2	65.97	2.83739e-06	16.8219	Condition 2	Condition 3	Ester hydrolase C11orf54 OS=Homo sapiens GN=C11orf54 PE=1 SV=1	2.14577e+06	1.90464e+06	2.33716e+06	3.88536e+06	3.48363e+06	4.1051e+06	202394	303510	176189	5.12008e+06	4.90766e+06	5.42869e+06	3.55512e+06	2.58836e+06	4.1051e+06	117213	178090	102718	0	0	0	0	0	2	0	0	0			x	x	x
IFIT3_HUMAN	3	2	60.21	3.09532e-06	12.0302	Condition 1	Condition 3	Interferon-induced protein with tetratricopeptide repeats 3 OS=Homo sapiens GN=IFIT3 PE=1 SV=1	4.5864e+06	4.03076e+06	4.06169e+06	2.24612e+06	1.63759e+06	2.39564e+06	289207	373251	391465	1.09437e+07	1.0386e+07	9.43437e+06	2.05521e+06	1.21675e+06	2.39564e+06	167489	219013	228224	0	0	0	0	0	4	0	0	0			x	x	x
BDH2_HUMAN	2	2	67.7	3.22282e-06	2.2889	Condition 2	Condition 3	3-hydroxybutyrate dehydrogenase type 2 OS=Homo sapiens GN=BDH2 PE=1 SV=2	8.51092e+06	8.36215e+06	9.15401e+06	8.69178e+06	9.59649e+06	8.22197e+06	3.99867e+06	3.88836e+06	3.69508e+06	2.03081e+07	2.15466e+07	2.12626e+07	7.95303e+06	7.13027e+06	8.22197e+06	2.31576e+06	2.28157e+06	2.15423e+06	0	0	0	0	0	3	0	0	2			x	x	x
PEA15_HUMAN	2	2	107.49	3.23461e-06	3.9151	Condition 1	Condition 3	Astrocytic phosphoprotein PEA-15 OS=Homo sapiens GN=PEA15 PE=1 SV=2	1.2574e+07	1.17849e+07	1.03839e+07	7.99961e+06	8.02706e+06	7.16445e+06	2.66932e+06	3.20029e+06	3.00446e+06	3.00031e+07	3.03661e+07	2.41195e+07	7.31969e+06	5.96417e+06	7.16445e+06	1.54589e+06	1.87784e+06	1.7516e+06	4	1	5	2	2	2	5	3	4			x	x	x
ADH1B_HUMAN	5	2	153.61	4.39983e-06	6.10616	Condition 2	Condition 1	Alcohol dehydrogenase 1B OS=Homo sapiens GN=ADH1B PE=1 SV=2	3.15006e+06	2.37734e+06	2.61406e+06	1.67619e+07	1.75416e+07	1.54096e+07	4.53058e+06	3.38994e+06	3.83446e+06	7.51644e+06	6.12566e+06	6.07186e+06	1.53372e+07	1.30336e+07	1.54096e+07	2.6238e+06	1.98912e+06	2.23549e+06	0	0	0	0	0	4	0	0	0			x	x	x
TTHY_HUMAN	2	2	117.8	4.82671e-06	6.05054	Condition 3	Condition 1	Transthyretin OS=Homo sapiens GN=TTR PE=1 SV=1	5.173e+06	5.08267e+06	6.13815e+06	1.4564e+07	1.73998e+07	1.27721e+07	3.21373e+07	3.08186e+07	3.62356e+07	1.23434e+07	1.30964e+07	1.42575e+07	1.33261e+07	1.29282e+07	1.27721e+07	1.86117e+07	1.80835e+07	2.11254e+07	1	0	0	0	2	1	9	5	7			x	x	x
CAV1_HUMAN	2	2	55.55	5.29628e-06	11.7069	Condition 2	Condition 3	Caveolin-1 OS=Homo sapiens GN=CAV1 PE=1 SV=4	2.22537e+06	1.93316e+06	1.41537e+06	1.2773e+07	1.44919e+07	1.11226e+07	1.20488e+06	932008	1.14216e+06	5.31e+06	4.98113e+06	3.28757e+06	1.16874e+07	1.07676e+07	1.11226e+07	697783	546875	665878	4	0	2	1	2	4	0	0	0			x	x	x
FEN1_HUMAN	2	2	68.54	6.20247e-06	9.59089	Condition 2	Condition 3	Flap endonuclease 1 OS=Homo sapiens GN=FEN1 PE=1 SV=1	4.20772e+06	3.54641e+06	3.97897e+06	5.28571e+06	3.02535e+06	3.78853e+06	449975	428955	382641	1.00401e+07	9.13798e+06	9.24222e+06	4.83645e+06	2.24786e+06	3.78853e+06	260595	251698	223079	2	0	2	0	0	2	0	0	0			x	x	x
ATG3_HUMAN	2	2	52.35	6.42252e-06	5.71433	Condition 1	Condition 3	Ubiquitin-like-conjugating enzyme ATG3 OS=Homo sapiens GN=ATG3 PE=1 SV=1	5.72266e+06	6.06934e+06	5.99273e+06	3.66963e+06	3.68467e+06	2.77738e+06	1.19126e+06	1.00708e+06	913964	1.3655e+07	1.56388e+07	1.39197e+07	3.35773e+06	2.73774e+06	2.77738e+06	689894	590927	532841	4	1	1	0	2	0	0	0	0			x	x	x
DTX3L_HUMAN	2	2	37.24	6.55473e-06	45.5646	Condition 1	Condition 3	E3 ubiquitin-protein ligase DTX3L OS=Homo sapiens GN=DTX3L PE=1 SV=1	2.13826e+06	2.06182e+06	2.38267e+06	548752	946652	775241	71094.2	36306.8	37069.6	5.10215e+06	5.31265e+06	5.53438e+06	502111	703371	775241	41172.9	21303.7	21611.6	1	2	3	0	0	0	0	0	0			x	x	x
RHOA_HUMAN	8	2	315.67	6.66873e-06	2.27832	Condition 2	Condition 3	Transforming protein RhoA OS=Homo sapiens GN=RHOA PE=1 SV=1	1.24314e+07	1.21037e+07	1.36707e+07	1.37832e+07	1.61699e+07	1.43578e+07	6.43427e+06	6.48594e+06	6.52876e+06	2.96629e+07	3.11874e+07	3.17539e+07	1.26117e+07	1.20144e+07	1.43578e+07	3.72629e+06	3.80576e+06	3.80627e+06	4	2	2	2	2	6	2	2	2			x	x	x
GDIR2_HUMAN	2	2	76.16	8.01048e-06	3.38937	Condition 2	Condition 3	Rho GDP-dissociation inhibitor 2 OS=Homo sapiens GN=ARHGDIB PE=1 SV=3	1.30335e+07	1.29707e+07	1.37309e+07	1.4576e+07	1.82147e+07	1.42518e+07	4.21465e+06	4.66863e+06	4.99617e+06	3.10994e+07	3.34214e+07	3.18937e+07	1.33371e+07	1.35337e+07	1.42518e+07	2.44084e+06	2.73942e+06	2.91276e+06	0	1	0	2	2	4	2	2	2			x	x	x
DBLOH_HUMAN	3	2	143.98	8.15199e-06	16.229	Condition 2	Condition 1	Diablo homolog, mitochondrial OS=Homo sapiens GN=DIABLO PE=1 SV=1	235613	185632	128757	2.49786e+06	3.65766e+06	2.77042e+06	2.16633e+06	2.10415e+06	2.67389e+06	562202	478314	299072	2.28556e+06	2.71767e+06	2.77042e+06	1.25459e+06	1.23465e+06	1.55887e+06	0	0	0	1	0	2	2	0	2			x	x	x
SRBS1_HUMAN	2	2	75.56	1.01082e-05	5.76565	Condition 1	Condition 3	Sorbin and SH3 domain-containing protein 1 OS=Homo sapiens GN=SORBS1 PE=1 SV=3	4.56341e+06	4.37267e+06	4.31444e+06	2.51805e+06	2.74482e+06	2.09659e+06	770483	901766	625935	1.08889e+07	1.1267e+07	1.00214e+07	2.30403e+06	2.03942e+06	2.09659e+06	446211	529130	364920	2	0	2	2	4	2	0	0	0			x	x	x
TPM2_HUMAN	15	2	642.12	1.04934e-05	4.87576	Condition 2	Condition 3	Tropomyosin beta chain OS=Homo sapiens GN=TPM2 PE=1 SV=1	1.47797e+07	1.35978e+07	1.59315e+07	2.24782e+07	2.90199e+07	2.13055e+07	4.73244e+06	5.57227e+06	4.62703e+06	3.52662e+07	3.50371e+07	3.70051e+07	2.05676e+07	2.15621e+07	2.13055e+07	2.7407e+06	3.26964e+06	2.69756e+06	3	0	0	1	0	4	1	2	2			x	x	x
MIF_HUMAN	3	2	182.94	1.5807e-05	2.86924	Condition 2	Condition 1	Macrophage migration inhibitory factor OS=Homo sapiens GN=MIF PE=1 SV=4	2.79948e+07	3.48478e+07	3.12973e+07	9.03124e+07	1.00807e+08	7.89906e+07	8.33468e+07	8.55433e+07	8.50924e+07	6.67991e+07	8.97916e+07	7.26964e+07	8.26364e+07	7.49006e+07	7.89906e+07	4.82687e+07	5.01943e+07	4.96089e+07	6	2	8	10	9	13	12	12	11			x	x	x
S10AG_HUMAN	2	2	93.47	1.62848e-05	90.0615	Condition 2	Condition 3	Protein S100-A16 OS=Homo sapiens GN=S100A16 PE=1 SV=1	1.68576e+06	1.75484e+06	2.04464e+06	9.3537e+06	1.07409e+07	5.86129e+06	46331.8	127974	113897	4.02244e+06	4.52168e+06	4.74923e+06	8.55869e+06	7.98059e+06	5.86129e+06	26832.2	75091.1	66401.7	0	0	0	1	2	4	0	0	0			x	x	x
MOT4_HUMAN	2	2	34.69	1.69019e-05	16.0867	Condition 2	Condition 1	Monocarboxylate transporter 4 OS=Homo sapiens GN=SLC16A3 PE=1 SV=1	246293	255582	230999	3.96996e+06	5.02115e+06	2.79842e+06	1.06529e+06	1.13452e+06	720969	587686	658553	536558	3.63254e+06	3.73076e+06	2.79842e+06	616942	665705	420325	0	0	0	2	0	1	0	0	1			x	x	x
RCN2_HUMAN	2	2	75.73	1.76572e-05	7.40918	Condition 1	Condition 3	Reticulocalbin-2 OS=Homo sapiens GN=RCN2 PE=1 SV=1	6.30337e+06	5.90038e+06	5.12681e+06	1.59459e+06	1.45505e+06	1.18492e+06	756390	967938	614738	1.50406e+07	1.52034e+07	1.19084e+07	1.45906e+06	1.08111e+06	1.18492e+06	438049	567957	358392	0	0	0	0	0	3	1	1	3			x	x	x
LRRF1_HUMAN	3	2	133.49	1.83149e-05	38.3424	Condition 1	Condition 3	Leucine-rich repeat flightless-interacting protein 1 OS=Homo sapiens GN=LRRFIP1 PE=1 SV=2	1.61326e+06	1.7184e+06	910716	1.19559e+06	910791	869652	55543.5	24092.5	31008.5	3.84943e+06	4.42778e+06	2.11538e+06	1.09397e+06	676726	869652	32167	14136.7	18077.9	0	1	1	0	0	4	0	0	0			x	x	x
PDLI4_HUMAN	3	2	77.15	2.30741e-05	7.31946	Condition 2	Condition 3	PDZ and LIM domain protein 4 OS=Homo sapiens GN=PDLIM4 PE=1 SV=2	1.1076e+06	1.1998e+06	1.72134e+06	3.32109e+06	4.36524e+06	4.25141e+06	514323	511527	605109	2.64287e+06	3.09151e+06	3.99827e+06	3.03882e+06	3.24341e+06	4.25141e+06	297861	300149	352778	1	0	0	0	1	1	0	0	0			x	x	x
CSK21_HUMAN	3	2	58.19	2.55314e-05	2.4737	Condition 3	Condition 1	Casein kinase II subunit alpha OS=Homo sapiens GN=CSNK2A1 PE=1 SV=1	3.08579e+06	3.16453e+06	3.13059e+06	3.79955e+06	3.80935e+06	3.29635e+06	7.80857e+06	6.78916e+06	8.6078e+06	7.36308e+06	8.15398e+06	7.27163e+06	3.47661e+06	2.83038e+06	3.29635e+06	4.52219e+06	3.98368e+06	5.01835e+06	0	0	0	0	0	1	0	1	3			x	x	x
ITB5_HUMAN	3	2	67.9	2.64615e-05	Infinity	Condition 1	Condition 3	Integrin beta-5 OS=Homo sapiens GN=ITGB5 PE=1 SV=1	1.28247e+06	1.25561e+06	1.22555e+06	472566	6490.27	349308	0	0	0	3.06013e+06	3.2353e+06	2.84667e+06	432401	4822.33	349308	0	0	0	2	2	2	0	0	0	0	0	0			x	x	x
CYFP1_HUMAN	3	2	106.88	2.84365e-05	13.3059	Condition 1	Condition 3	Cytoplasmic FMR1-interacting protein 1 OS=Homo sapiens GN=CYFIP1 PE=1 SV=1	3.72006e+06	3.86879e+06	3.71944e+06	1.34496e+06	2.33459e+06	2.96308e+06	287384	308775	253710	8.87651e+06	9.96864e+06	8.63939e+06	1.23064e+06	1.73462e+06	2.96308e+06	166433	181180	147913	0	0	0	0	0	4	0	0	0			x	x	x
LEG3_HUMAN	3	2	115.92	3.12556e-05	3.41428	Condition 2	Condition 3	Galectin-3 OS=Homo sapiens GN=LGALS3 PE=1 SV=5	1.27844e+07	1.32221e+07	1.39604e+07	3.65205e+07	3.92093e+07	3.07517e+07	9.31927e+06	1.23058e+07	9.56198e+06	3.0505e+07	3.40691e+07	3.24268e+07	3.34165e+07	2.91328e+07	3.07517e+07	5.39708e+06	7.22069e+06	5.57463e+06	2	1	1	0	3	2	0	0	0			x	x	x
PNCB_HUMAN	2	2	123.7	3.28236e-05	8.89417	Condition 2	Condition 3	Nicotinate phosphoribosyltransferase OS=Homo sapiens GN=NAPRT PE=1 SV=2	1.72898e+06	1.79489e+06	1.67011e+06	1.61336e+07	1.56472e+07	1.20501e+07	1.09044e+06	1.60068e+06	2.23692e+06	4.12557e+06	4.62487e+06	3.87928e+06	1.47623e+07	1.1626e+07	1.20501e+07	631509	939235	1.30412e+06	0	0	0	3	2	6	0	0	0			x	x	x
CD209_HUMAN	2	2	69.85	3.37587e-05	5.93328	Condition 3	Condition 1	CD209 antigen OS=Homo sapiens GN=CD209 PE=1 SV=1	1.14407e+06	1.68386e+06	1.72735e+06	2.50565e+06	3.17296e+06	2.26385e+06	8.63105e+06	9.2277e+06	9.16898e+06	2.72989e+06	4.33877e+06	4.01222e+06	2.29269e+06	2.35754e+06	2.26385e+06	4.99852e+06	5.41454e+06	5.34551e+06	0	0	0	0	0	0	5	4	4			x	x	x
SEP11_HUMAN	3	2	93.2	3.38404e-05	5.54588	Condition 2	Condition 3	Septin-11 OS=Homo sapiens GN=SEPT11 PE=1 SV=3	3.95211e+06	3.65687e+06	3.059e+06	8.60172e+06	9.83395e+06	7.13518e+06	1.85323e+06	1.42741e+06	1.33015e+06	9.43022e+06	9.4226e+06	7.10535e+06	7.87062e+06	7.30671e+06	7.13518e+06	1.07326e+06	837560	775477	1	0	0	1	0	4	0	0	0			x	x	x
2B17_HUMAN	5	2	186.34	3.44283e-05	4.00864	Condition 2	Condition 1	HLA class II histocompatibility antigen, DRB1-7 beta chain OS=Homo sapiens GN=HLA-DRB1 PE=1 SV=1	935333	1.12664e+06	1.40603e+06	5.0605e+06	4.50501e+06	4.33649e+06	1.34328e+06	1.08976e+06	1.05536e+06	2.23182e+06	2.903e+06	3.26589e+06	4.63039e+06	3.34726e+06	4.33649e+06	777934	639441	615272	0	0	0	3	2	2	0	0	0			x	x	x
TWF1_HUMAN	4	2	191.25	3.57849e-05	3.02952	Condition 1	Condition 3	Twinfilin-1 OS=Homo sapiens GN=TWF1 PE=1 SV=3	4.89246e+06	4.89891e+06	4.26614e+06	3.38341e+06	4.4887e+06	3.66459e+06	1.68546e+06	1.40795e+06	1.54676e+06	1.1674e+07	1.26229e+07	9.90925e+06	3.09584e+06	3.33514e+06	3.66459e+06	976106	826146	901761	0	0	0	0	0	3	3	0	0			x	x	x
LMO7_HUMAN	2	2	127.11	4.14716e-05	7.07889	Condition 2	Condition 3	LIM domain only protein 7 OS=Homo sapiens GN=LMO7 PE=1 SV=3	673244	674122	738184	2.06621e+06	2.30849e+06	1.78773e+06	300993	204780	364764	1.60644e+06	1.737e+06	1.71463e+06	1.8906e+06	1.71523e+06	1.78773e+06	174314	120159	212657	0	0	0	1	0	3	0	0	0			x	x	x
DOPD_HUMAN	4	2	114.14	4.27607e-05	17.9826	Condition 2	Condition 3	D-dopachrome decarboxylase OS=Homo sapiens GN=DDT PE=1 SV=3	2.08792e+06	1.45832e+06	2.10513e+06	2.82767e+07	3.44615e+07	2.37238e+07	2.48956e+06	1.01264e+06	1.30588e+06	4.98203e+06	3.75762e+06	4.88972e+06	2.58733e+07	2.56052e+07	2.37238e+07	1.44178e+06	594188	761328	0	0	0	0	0	7	0	0	0			x	x	x
DIAP1_HUMAN	3	2	56.36	4.68581e-05	28.3331	Condition 2	Condition 3	Protein diaphanous homolog 1 OS=Homo sapiens GN=DIAPH1 PE=1 SV=2	2.45243e+06	2.42151e+06	2.03973e+06	4.39737e+06	8.38798e+06	3.38821e+06	210636	233188	127011	5.85179e+06	6.23945e+06	4.73782e+06	4.02362e+06	6.23234e+06	3.38821e+06	121986	136828	74047.5	1	0	1	0	0	1	0	0	0			x	x	x
PRPS1_HUMAN	2	2	49.15	4.94149e-05	40.1406	Condition 1	Condition 3	Ribose-phosphate pyrophosphokinase 1 OS=Homo sapiens GN=PRPS1 PE=1 SV=2	3.6024e+06	3.08639e+06	3.2833e+06	3.9727e+06	2.71318e+06	2.43961e+06	33101.3	96827	118501	8.59578e+06	7.95265e+06	7.62634e+06	3.63504e+06	2.01591e+06	2.43961e+06	19170	56815.3	69085.8	0	0	0	0	0	2	2	1	0			x	x	x
G3BP1_HUMAN	3	2	64.13	5.2316e-05	6.60814	Condition 2	Condition 3	Ras GTPase-activating protein-binding protein 1 OS=Homo sapiens GN=G3BP1 PE=1 SV=1	4.29459e+06	4.57969e+06	2.94387e+06	5.39045e+06	7.08998e+06	5.87651e+06	1.09393e+06	939026	744977	1.02474e+07	1.18004e+07	6.83793e+06	4.9323e+06	5.26792e+06	5.87651e+06	633527	550993	434321	0	0	0	0	0	2	1	3	1			x	x	x
EF1A2_HUMAN	6	2	264.19	5.49288e-05	12.5001	Condition 2	Condition 3	Elongation factor 1-alpha 2 OS=Homo sapiens GN=EEF1A2 PE=1 SV=1	1.96466e+06	1.91753e+06	2.26514e+06	1.24362e+07	1.5111e+07	1.1244e+07	1.38108e+06	1.11026e+06	611915	4.68792e+06	4.94087e+06	5.2614e+06	1.13792e+07	1.12276e+07	1.1244e+07	799830	651467	356746	0	0	0	2	5	6	0	0	0			x	x	x
FKBP9_HUMAN	4	2	78.09	5.57458e-05	3.46953	Condition 2	Condition 3	Peptidyl-prolyl cis-trans isomerase FKBP9 OS=Homo sapiens GN=FKBP9 PE=1 SV=2	4.11489e+06	3.89012e+06	4.62482e+06	6.74819e+06	7.56303e+06	7.85091e+06	2.55249e+06	1.77998e+06	2.05518e+06	9.81862e+06	1.00236e+07	1.07424e+07	6.17464e+06	5.61939e+06	7.85091e+06	1.47823e+06	1.04444e+06	1.19817e+06	2	0	0	0	1	2	0	0	0			x	x	x
CADH1_HUMAN	3	2	73.31	5.91051e-05	45.1301	Condition 1	Condition 3	Cadherin-1 OS=Homo sapiens GN=CDH1 PE=1 SV=3	2.90891e+06	2.68454e+06	3.22921e+06	569009	1.84939e+06	1.09381e+06	53632.9	93535.1	48326.1	6.94102e+06	6.91721e+06	7.5007e+06	520647	1.37412e+06	1.09381e+06	31060.5	54883.6	28174.1	2	0	0	0	0	3	0	0	0			x	x	x
[truncated: 1,245 more rows]
